# Supplementary material for: The gut microbiome but not the resistome is associated with urogenital schistosomiasis in preschool-aged children
Source: Commun Biol. 2020 Apr 2;3:155. doi: 10.1038/s42003-020-0859-7 (PMC7118151; doi:10.1038/s42003-020-0859-7)
Supplement: Supplementary file 3 — Supplementary Data 1 [file 42003_2020_859_MOESM3_ESM.xlsx]

## Sheet: sample _metadata
Sample.ID	End1	End2	Sampling_site	Village grouping	Sex	Age_years	Age_category	Malnourished_WHZ_yn	Stunted_HAZ_yn	Schisto_infect_intensity	Schisto_status	Months_breastfed	Months_Solid_food	Previous_PZQ_Treatment	AMOXYCILLIN	COTRIMOXAZOLE
CH601	FCHFGFNALXX_L8_wHAXPI039928-78_1.fq.gz	FCHFGFNALXX_L8_wHAXPI039928-78_2.fq.gz	Chihuri	Chihuri	Female	4.70637	4	0	0	4	1	18	6	0
CH602	FCHFCLKALXX_L3_wHAXPI046139-29_1.fq.gz	FCHFCLKALXX_L3_wHAXPI046139-29_2.fq.gz	Chihuri	Chihuri	Female	3.52088	3	0	1	0	0	18	2	1	1	0
CH609-1	FCHFCLKALXX_L3_wHAXPI046137-24_1.fq.gz	FCHFCLKALXX_L3_wHAXPI046137-24_2.fq.gz	Chihuri	Chihuri	Male	2.69952	2	1	0	0	0	15	6	1	1	0
CH611	FCHFGFNALXX_L8_wHAXPI039927-77_1.fq.gz	FCHFGFNALXX_L8_wHAXPI039927-77_2.fq.gz	Chihuri	Chihuri	Male	4.74196	4	1	1	5.33	1	18	5	0	1	0
CH616	FCHGLKNBBXX-wHAXPI038980-32_L5_1.fq.gz	FCHGLKNBBXX-wHAXPI038980-32_L5_2.fq.gz	Chihuri	Chihuri	Male	4.69541	4	0	0	0	0		6	1
CH617	FCHFC2LALXX_L2_wHAXPI046143-26_1.fq.gz	FCHFC2LALXX_L2_wHAXPI046143-26_2.fq.gz	Chihuri	Chihuri	Male	3.49897	3	0	0	0	0	23	6	1	0	1
CH619	FCHFC2LALXX_L2_wHAXPI046146-37_1.fq.gz	FCHFC2LALXX_L2_wHAXPI046146-37_2.fq.gz	Chihuri	Chihuri	Female	2.84736	2	0	0	0	0	18	4	0
CH620	FCHFCLKALXX_L3_wHAXPI046133-108_1.fq.gz	FCHFCLKALXX_L3_wHAXPI046133-108_2.fq.gz	Chihuri	Chihuri	Female	2.73511	2	0	0	0	0	18	6	0
CH621	FCHFC2LALXX_L2_wHAXPI046079-53_1.fq.gz	FCHFC2LALXX_L2_wHAXPI046079-53_2.fq.gz	Chihuri	Chihuri	Female	3.85763	3	0	0	0	0	24	4	0	0	1
CH622	FCHFCLKALXX_L3_wHAXPI046134-13_1.fq.gz	FCHFCLKALXX_L3_wHAXPI046134-13_2.fq.gz	Chihuri	Chihuri	Female	3.2115	3	0	1	0	0	20	0	1
CH624	FCHFGFNALXX_L8_wHAXPI039930-80_1.fq.gz	FCHFGFNALXX_L8_wHAXPI039930-80_2.fq.gz	Chihuri	Chihuri	Female	3.7	3	0	0	4.33	1	20	6	0	0	0
CH626	FCHFCLKALXX_L3_wHAXPI046138-27_1.fq.gz	FCHFCLKALXX_L3_wHAXPI046138-27_2.fq.gz	Chihuri	Chihuri	Male	3.34565	3	0	0	0	0	12	6	1
CH627	FCHFGFNALXX_L8_wHAXPI040148-84_1.fq.gz	FCHFGFNALXX_L8_wHAXPI040148-84_2.fq.gz	Chihuri	Chihuri	Male	2.58727	2	0	0	5.67	1	17	17	1
CH628	FCHFGFNALXX_L8_wHAXPI040159-95_1.fq.gz	FCHFGFNALXX_L8_wHAXPI040159-95_2.fq.gz	Chihuri	Chihuri	Male	5.22108	5	0	0	0	0	9	6	0
CH632	FCHFCLKALXX_L3_wHAXPI046135-19_1.fq.gz	FCHFCLKALXX_L3_wHAXPI046135-19_2.fq.gz	Chihuri	Chihuri	Male	4.40794	4	0	1	0	0	20	7	1
CH633	FCHFCLKALXX_L3_wHAXPI046141-17_1.fq.gz	FCHFCLKALXX_L3_wHAXPI046141-17_2.fq.gz	Chihuri	Chihuri	Male	1.74949	1	0	0	0	0	18	6	0	0	1
CH638	FCHFC2LALXX_L2_wHAXPI046076-44_1.fq.gz	FCHFC2LALXX_L2_wHAXPI046076-44_2.fq.gz	Chihuri	Chihuri	Male	2.7269	2	0	0	0	0	20	3	1	0	1
CH640	FCHFGFNALXX_L8_wHAXPI040147-83_1.fq.gz	FCHFGFNALXX_L8_wHAXPI040147-83_2.fq.gz	Chihuri	Chihuri	Female	3.01437	3	0	0	9.67	1	15	4	1	0	0
CH646	FCHFC2LALXX_L2_wHAXPI046144-30_1.fq.gz	FCHFC2LALXX_L2_wHAXPI046144-30_2.fq.gz	Chihuri	Chihuri	Female	3.25257	3	0	0	0	0	16	6	0	0	0
CH650	FCHFC2LALXX_L2_wHAXPI046149-43_1.fq.gz	FCHFC2LALXX_L2_wHAXPI046149-43_2.fq.gz	Chihuri	Chihuri	Male	4.3614	4	0	1	0	0	24	6	0
CH655	FCHFC2LALXX_L2_wHAXPI046147-39_1.fq.gz	FCHFC2LALXX_L2_wHAXPI046147-39_2.fq.gz	Chihuri	Chihuri	Female	3.2	3	0	0	0	0	20	6	0
CH661	FCHFGFNALXX_L8_wHAXPI039926-76_1.fq.gz	FCHFGFNALXX_L8_wHAXPI039926-76_2.fq.gz	Chihuri	Chihuri	Female	5.03491	5	0	1	2	1	17	6	1
CH663	FCHFCLKALXX_L3_wHAXPI046140-16_1.fq.gz	FCHFCLKALXX_L3_wHAXPI046140-16_2.fq.gz	Chihuri	Chihuri	Female	3.3	3	0	0	0	0	17	6	1
CH672	FCHFCLKALXX_L3_wHAXPI046136-20_1.fq.gz	FCHFCLKALXX_L3_wHAXPI046136-20_2.fq.gz	Chihuri	Chihuri	Female	1.50582	1	0	1	0	0	18	6	0	0	0
CH673	FCHFC2LALXX_L2_wHAXPI046086-75_1.fq.gz	FCHFC2LALXX_L2_wHAXPI046086-75_2.fq.gz	Chihuri	Chihuri	Male	4.9	4	0	0	0	0	16	6	0	0	1
CH675	FCHFC2LALXX_L2_wHAXPI046142-18_1.fq.gz	FCHFC2LALXX_L2_wHAXPI046142-18_2.fq.gz	Chihuri	Chihuri	Female	3.56742	3	0	0	0	0	19	6	1	0	0
CH679	FCHFC2LALXX_L2_wHAXPI046148-41_1.fq.gz	FCHFC2LALXX_L2_wHAXPI046148-41_2.fq.gz	Chihuri	Chihuri	Male	2.2204	2			0	0	48	4	0	1	0
CH687	FCHFC2LALXX_L2_wHAXPI046145-36_1.fq.gz	FCHFC2LALXX_L2_wHAXPI046145-36_2.fq.gz	Chihuri	Chihuri	Male	3.3	3	0	0	0	0	18	5	0	1	0
CH689	FCHFC2LALXX_L2_wHAXPI046078-50_1.fq.gz	FCHFC2LALXX_L2_wHAXPI046078-50_2.fq.gz	Chihuri	Chihuri	Male	2.57632	2	0	0	0	0	18	2	0	1	0
CH698	FCHFC2LALXX_L2_wHAXPI046077-45_1.fq.gz	FCHFC2LALXX_L2_wHAXPI046077-45_2.fq.gz	Chihuri	Chihuri	Male	3.5948	3	0	1	0	0	20	6	1
CH704	FCHGLKNBBXX-wHAXPI038956-30_L5_1.fq.gz	FCHGLKNBBXX-wHAXPI038956-30_L5_2.fq.gz	Chihuri	Chihuri	Female	5.1937	5	0	0	2.5	1	20	9	1
CH707	FCHGLKNBBXX-wHAXPI038983-26_L5_1.fq.gz	FCHGLKNBBXX-wHAXPI038983-26_L5_2.fq.gz	Chihuri	Chihuri	Male	5.73854	5	0	0	31.5	1	20	3	1	1	0
CH712	FCHFC2LALXX_L2_wHAXPI046175-76_1.fq.gz	FCHFC2LALXX_L2_wHAXPI046175-76_2.fq.gz	Chihuri	Chihuri	Female	4.42984	4	0	0	0	0
CH716	FCHFC2LALXX_L2_wHAXPI046085-71_1.fq.gz	FCHFC2LALXX_L2_wHAXPI046085-71_2.fq.gz	Chihuri	Chihuri	Female	4.33128	4	0	0	0	0				0	0
CK2001	FCHFCLKALXX_L2_wHAXPI046067-26_1.fq.gz	FCHFCLKALXX_L2_wHAXPI046067-26_2.fq.gz	Chihuri	Chihuri	Female	3.44969	3	0	0	0	0	18	18	0
CK2002	FCHFCLKALXX_L2_wHAXPI046068-30_1.fq.gz	FCHFCLKALXX_L2_wHAXPI046068-30_2.fq.gz	Chihuri	Chihuri	Female	2.82272	2	0	0	0	0	18	6	0
CK2018	FCHFCLKALXX_L2_wHAXPI046064-16_1.fq.gz	FCHFCLKALXX_L2_wHAXPI046064-16_2.fq.gz	Chihuri	Chihuri	Male	2.1629	2	0	0	0	0	20	18	0	0	1
CK2019	FCHFGFNALXX_L8_wHAXPI040151-94_1.fq.gz	FCHFGFNALXX_L8_wHAXPI040151-94_2.fq.gz	Chihuri	Chihuri	Male	5.08966	5	1	0	0	0	20	14	1	1	1
CK2021-3	FCHFCLKALXX_L2_wHAXPI046075-45_1.fq.gz	FCHFCLKALXX_L2_wHAXPI046075-45_2.fq.gz	Chihuri	Chihuri	Female	3.02533	3	0	0	0	0	14	9	1	1	1
CK2025	FCHFCLKALXX_L2_wHAXPI046074-44_1.fq.gz	FCHFCLKALXX_L2_wHAXPI046074-44_2.fq.gz	Chihuri	Chihuri	Male	2.31348	2	0	1	0	0	18	3	0	0	1
CK2036	FCHFCLKALXX_L2_wHAXPI046071-39_1.fq.gz	FCHFCLKALXX_L2_wHAXPI046071-39_2.fq.gz	Chihuri	Chihuri	Female	2.49144	2	0	0	0	0	24	3	0	0	0
CK2049-1	FCHFCLKALXX_L2_wHAXPI046065-17_1.fq.gz	FCHFCLKALXX_L2_wHAXPI046065-17_2.fq.gz	Chihuri	Chihuri	Female	3.2553	3	0	0	0	0	18	6	0	1	1
CK2049-2	FCHFCLKALXX_L2_wHAXPI046073-43_1.fq.gz	FCHFCLKALXX_L2_wHAXPI046073-43_2.fq.gz	Chihuri	Chihuri	Female	3.2553	3	0	0	0	0				1	1
CK2054	FCHFCLKALXX_L2_wHAXPI046105-53_1.fq.gz	FCHFCLKALXX_L2_wHAXPI046105-53_2.fq.gz	Chihuri	Chihuri	Female	3.44422	3	0	0	0	0	20	6	0	1	1
CK2056	FCHFC2LALXX_L2_wHAXPI046177-80_1.fq.gz	FCHFC2LALXX_L2_wHAXPI046177-80_2.fq.gz	Chihuri	Chihuri	Male	4.73922	4	0	0	0	0	22	22	1	0	1
CK2058	FCHFCLKALXX_L2_wHAXPI046066-18_1.fq.gz	FCHFCLKALXX_L2_wHAXPI046066-18_2.fq.gz	Chihuri	Chihuri	Male	3.15674	3	0	0	0	0	25	3	1
CK2066	FCHFGFNALXX_L8_wHAXPI039929-79_1.fq.gz	FCHFGFNALXX_L8_wHAXPI039929-79_2.fq.gz	Chihuri	Chihuri	Female	4.03559	4	0	0	0.33	1	16	3	0
CK2075	FCHFC2LALXX_L2_wHAXPI046179-82_1.fq.gz	FCHFC2LALXX_L2_wHAXPI046179-82_2.fq.gz	Chihuri	Chihuri	Male	3.71253	3	0	0	0	0	21	6	1	0	1
CK2081	FCHFCLKALXX_L2_wHAXPI046107-58_1.fq.gz	FCHFCLKALXX_L2_wHAXPI046107-58_2.fq.gz	Chihuri	Chihuri	Male	3.49897	3	1	0	0	0	12	6	0
CK2084	FCHFCLKALXX_L2_wHAXPI046104-50_1.fq.gz	FCHFCLKALXX_L2_wHAXPI046104-50_2.fq.gz	Chihuri	Chihuri	Female	3.55373	3	0	1	0	0	21	2	0
CK2103	FCHFCLKALXX_L2_wHAXPI046070-37_1.fq.gz	FCHFCLKALXX_L2_wHAXPI046070-37_2.fq.gz	Chihuri	Chihuri	Female	4.6653	4	0	0	0.33	1	11	6	0	1	1
CK2114	FCHFC2LALXX_L2_wHAXPI046178-81_1.fq.gz	FCHFC2LALXX_L2_wHAXPI046178-81_2.fq.gz	Chihuri	Chihuri	Female	3.54004	3	0	0	0	0	15	6	0
CK2117	FCHFCLKALXX_L2_wHAXPI046072-41_1.fq.gz	FCHFCLKALXX_L2_wHAXPI046072-41_2.fq.gz	Chihuri	Chihuri	Female	4.09582	4	0	0	0	0	18	6	0
CK2118	FCHFGFNALXX_L8_wHAXPI040154-93_1.fq.gz	FCHFGFNALXX_L8_wHAXPI040154-93_2.fq.gz	Chihuri	Chihuri	Male	5.01848	5	0	0	0	0	2		0
CK2126	FCHFGFNALXX_L8_wHAXPI040153-92_1.fq.gz	FCHFGFNALXX_L8_wHAXPI040153-92_2.fq.gz	Chihuri	Chihuri	Male	5.24846	5	0	0	0	0				1	1
CK2138	FCHGLKNBBXX-wHAXPI038963-34_L5_1.fq.gz	FCHGLKNBBXX-wHAXPI038963-34_L5_2.fq.gz	Chihuri	Chihuri	Male	1.13621	1	0	0	0	0	20	18	0
CK2145-1	FCHFCLKALXX_L2_wHAXPI046069-36_1.fq.gz	FCHFCLKALXX_L2_wHAXPI046069-36_2.fq.gz	Chihuri	Chihuri	Male	3.80014	3	0	0	0	0	19	3	0
CK2153	FCHFCLKALXX_L2_wHAXPI046106-55_1.fq.gz	FCHFCLKALXX_L2_wHAXPI046106-55_2.fq.gz	Chihuri	Chihuri	Male	2.8	2		0	0	0
KZ4064	FCHFC2LALXX_L2_wHAXPI046210-68_1.fq.gz	FCHFC2LALXX_L2_wHAXPI046210-68_2.fq.gz	Mupfure	Mupfure	Male	3.66051	3	0	0	0	0	18	12	0	0	1
KZ4084	FCHFC2LALXX_L2_wHAXPI046084-70_1.fq.gz	FCHFC2LALXX_L2_wHAXPI046084-70_2.fq.gz	Mupfure	Mupfure	Male	3.48802	3	0	1	0	0				1	0
MP114	FCHFCLKALXX_L3_wHAXPI046126-93_1.fq.gz	FCHFCLKALXX_L3_wHAXPI046126-93_2.fq.gz	Mupfure	Mupfure	Female	4.3614	4			0	0		6	0
MP122	FCHFGFNALXX_L8_wHAXPI040160-85_1.fq.gz	FCHFGFNALXX_L8_wHAXPI040160-85_2.fq.gz	Mupfure	Mupfure	Female	2.39836	2	0	1	5	1	18	1	0	0	1
MP127	FCHFGFNALXX_L8_wHAXPI040152-87_1.fq.gz	FCHFGFNALXX_L8_wHAXPI040152-87_2.fq.gz	Mupfure	Mupfure	Male	5.16085	5		0	0	0	24	6	1	1	1
MP130	FCHFGFNALXX_L8_wHAXPI040149-96_1.fq.gz	FCHFGFNALXX_L8_wHAXPI040149-96_2.fq.gz	Mupfure	Mupfure	Female	5.23751	5	0	0	0	0	19	24	0	0	0
MP132	FCHFCLKALXX_L3_wHAXPI046128-96_1.fq.gz	FCHFCLKALXX_L3_wHAXPI046128-96_2.fq.gz	Mupfure	Mupfure	Male	2.25599	2	0	0	0	0	22	6	0	0	1
MP133	FCHFCLKALXX_L3_wHAXPI046130-100_1.fq.gz	FCHFCLKALXX_L3_wHAXPI046130-100_2.fq.gz	Mupfure	Mupfure	Male	2.38193	2	0	0	0	0	18	6	0	0	1
MP134	FCHGLKNBBXX-wHAXPI038982-24_L5_1.fq.gz	FCHGLKNBBXX-wHAXPI038982-24_L5_2.fq.gz	Mupfure	Mupfure	Male	4.95825	4	0	0	74	1	19	19	1	1	0
MP144	FCHFCLKALXX_L2_wHAXPI046109-63_1.fq.gz	FCHFCLKALXX_L2_wHAXPI046109-63_2.fq.gz	Mupfure	Mupfure	Male	4.75838	4			0	0	18	6	0
MP15	FCHFC2LALXX_L5_wHAXPI046180-83_1.fq.gz	FCHFC2LALXX_L5_wHAXPI046180-83_2.fq.gz	Mupfure	Mupfure	Female	4.00821	4	0	0	0	0	24	6	0	1	0
MP151	FCHFC2LALXX_L5_wHAXPI046182-85_1.fq.gz	FCHFC2LALXX_L5_wHAXPI046182-85_2.fq.gz	Mupfure	Mupfure	Female	4.99384	4	0	0	0	0	17	0	0	0	1
MP152	FCHGLKNBBXX-wHAXPI038962-31_L5_1.fq.gz	FCHGLKNBBXX-wHAXPI038962-31_L5_2.fq.gz	Mupfure	Mupfure	Female	4.67351	4	0	0	26.33	1	12	2	0	0	1
MP153	FCHFCLKALXX_L2_wHAXPI046116-80_1.fq.gz	FCHFCLKALXX_L2_wHAXPI046116-80_2.fq.gz	Mupfure	Mupfure	Male	2.81725	2	0	0	0	0	18	2	1	0	0
MP160	FCHFCLKALXX_L2_wHAXPI046111-70_1.fq.gz	FCHFCLKALXX_L2_wHAXPI046111-70_2.fq.gz	Mupfure	Mupfure	Female	4.69541	4	0	0	0	0	18	9	0	0	0
MP161	FCHFGFNALXX_L8_wHAXPI040156-140_1.fq.gz	FCHFGFNALXX_L8_wHAXPI040156-140_2.fq.gz	Mupfure	Mupfure	Female	1.39904	1			0	0		9	0	0	0
MP17	FCHFCLKALXX_L3_wHAXPI046132-107_1.fq.gz	FCHFCLKALXX_L3_wHAXPI046132-107_2.fq.gz	Mupfure	Mupfure	Male	3.0527	3	0	0	0	0		1	0	0	0
MP18	FCHFGFNALXX_L8_wHAXPI040144-86_1.fq.gz	FCHFGFNALXX_L8_wHAXPI040144-86_2.fq.gz	Mupfure	Mupfure	Female	3.45243	3	0	0	0.67	1	18	6	0	0	1
MP182	FCHFC2LALXX_L5_wHAXPI046183-86_1.fq.gz	FCHFC2LALXX_L5_wHAXPI046183-86_2.fq.gz	Mupfure	Mupfure	Male	3.10472	3	0	0	0	0				1	0
MP23	FCHFCLKALXX_L3_wHAXPI046123-88_1.fq.gz	FCHFCLKALXX_L3_wHAXPI046123-88_2.fq.gz	Mupfure	Mupfure	Female	2.45038	2	0	0	0	0		6	0	1	0
MP25	FCHFCLKALXX_L3_wHAXPI046118-82_1.fq.gz	FCHFCLKALXX_L3_wHAXPI046118-82_2.fq.gz	Mupfure	Mupfure	Female	4.282	4	0	0	0	0	24	6	0	0	1
MP28-1	FCHFCLKALXX_L3_wHAXPI046129-97_1.fq.gz	FCHFCLKALXX_L3_wHAXPI046129-97_2.fq.gz	Mupfure	Mupfure	Male	5.24846	5	0	0	0	0	18	18	0	0	1
MP31	FCHFCLKALXX_L2_wHAXPI046112-71_1.fq.gz	FCHFCLKALXX_L2_wHAXPI046112-71_2.fq.gz	Mupfure	Mupfure	Male	4.33676	4	0	0	0	0	24	20	0	0	1
MP32	FCHFCLKALXX_L2_wHAXPI046114-76_1.fq.gz	FCHFCLKALXX_L2_wHAXPI046114-76_2.fq.gz	Mupfure	Mupfure	Male	4.06571	4	0	0	0	0	23	7	0	0	1
MP34	FCHFC2LALXX_L5_wHAXPI046186-92_1.fq.gz	FCHFC2LALXX_L5_wHAXPI046186-92_2.fq.gz	Mupfure	Mupfure	Female	4.72827	4	0	0	0	0		7	0	0	1
MP37	FCHFC2LALXX_L5_wHAXPI046185-90_1.fq.gz	FCHFC2LALXX_L5_wHAXPI046185-90_2.fq.gz	Mupfure	Mupfure	Male	4.99384	4	0	0	0	0	20	2	0	1	1
MP39-1	FCHFCLKALXX_L2_wHAXPI046108-62_1.fq.gz	FCHFCLKALXX_L2_wHAXPI046108-62_2.fq.gz	Mupfure	Mupfure	Female	3.81656	3	0	0	0	0	18	4	1	0	0
MP41	FCHFCLKALXX_L2_wHAXPI046115-77_1.fq.gz	FCHFCLKALXX_L2_wHAXPI046115-77_2.fq.gz	Mupfure	Mupfure	Female	2.91581	2	0	0	0	0	15	15	0	0	0
MP50	FCHFC2LALXX_L5_wHAXPI046184-88_1.fq.gz	FCHFC2LALXX_L5_wHAXPI046184-88_2.fq.gz	Mupfure	Mupfure	Female	4.45722	4	0	0	0	0	23	6	0	1	0
MP56	FCHFCLKALXX_L3_wHAXPI046131-103_1.fq.gz	FCHFCLKALXX_L3_wHAXPI046131-103_2.fq.gz	Mupfure	Mupfure	Male	2.49418	2	0	1	0	0	17	17	0
MP58	FCHFCLKALXX_L3_wHAXPI046120-84_1.fq.gz	FCHFCLKALXX_L3_wHAXPI046120-84_2.fq.gz	Mupfure	Mupfure	Female	4.71458	4	0	0	0	0		6	0	1	0
MP59	FCHGLKNBBXX-wHAXPI038971-37_L5_1.fq.gz	FCHGLKNBBXX-wHAXPI038971-37_L5_2.fq.gz	Mupfure	Mupfure	Female	4.71458	4	0	0	0	0		6	0	1	0
MP62	FCHFCLKALXX_L3_wHAXPI046117-81_1.fq.gz	FCHFCLKALXX_L3_wHAXPI046117-81_2.fq.gz	Mupfure	Mupfure	Female	3.19507	3	0	1	0	0		6	0	0	0
MP68	FCHFGFNALXX_L8_wHAXPI040155-81_1.fq.gz	FCHFGFNALXX_L8_wHAXPI040155-81_2.fq.gz	Mupfure	Mupfure	Male	3.64956	3	0	0	4.67	1		5	0	0	1
MP69	FCHFCLKALXX_L2_wHAXPI046110-68_1.fq.gz	FCHFCLKALXX_L2_wHAXPI046110-68_2.fq.gz	Mupfure	Mupfure	Male	3.91239	3	0	0	0	0	18	18	1	0	1
MP70	FCHFCLKALXX_L3_wHAXPI046124-90_1.fq.gz	FCHFCLKALXX_L3_wHAXPI046124-90_2.fq.gz	Mupfure	Mupfure	Female	4.82409	4	0	0	0	0	15	1	0	1	0
MP71	FCHGLKNBBXX-wHAXPI038973-35_L5_1.fq.gz	FCHGLKNBBXX-wHAXPI038973-35_L5_2.fq.gz	Mupfure	Mupfure	Male	5.18823	5	0	0	16	1	18	6	1
MP75	FCHFCLKALXX_L3_wHAXPI046125-92_1.fq.gz	FCHFCLKALXX_L3_wHAXPI046125-92_2.fq.gz	Mupfure	Mupfure	Female	5.70294	5	0	0	0.33	1	18	6	0
MP76	FCHGLKNBBXX-wHAXPI038981-21_L5_1.fq.gz	FCHGLKNBBXX-wHAXPI038981-21_L5_2.fq.gz	Mupfure	Mupfure	Female	2.81451	2	0	0	10	1		9	0	0	0
MP8	FCHFCLKALXX_L2_wHAXPI046113-75_1.fq.gz	FCHFCLKALXX_L2_wHAXPI046113-75_2.fq.gz	Mupfure	Mupfure	Male	3.88501	3	0	0	0	0	16	6	1	0	0
MP82	FCHFCLKALXX_L3_wHAXPI046122-86_1.fq.gz	FCHFCLKALXX_L3_wHAXPI046122-86_2.fq.gz	Mupfure	Mupfure	Female	3.96167	3	0	0	0	0	20	6	1	1	0
MP9	FCHFCLKALXX_L3_wHAXPI046121-85_1.fq.gz	FCHFCLKALXX_L3_wHAXPI046121-85_2.fq.gz	Mupfure	Mupfure	Male	3.29911	3	0	0	0	0	19	3	0
MP90	FCHFC2LALXX_L5_wHAXPI046181-84_1.fq.gz	FCHFC2LALXX_L5_wHAXPI046181-84_2.fq.gz	Mupfure	Mupfure	Male	5.0486	5	0	0	0	0		1	0
MP96	FCHFCLKALXX_L3_wHAXPI046127-94_1.fq.gz	FCHFCLKALXX_L3_wHAXPI046127-94_2.fq.gz	Mupfure	Mupfure	Male	3.13484	3	0	1	0	0		3	0	0	1
MP98	FCHFCLKALXX_L3_wHAXPI046119-83_1.fq.gz	FCHFCLKALXX_L3_wHAXPI046119-83_2.fq.gz	Mupfure	Mupfure	Male	2.60643	2	0	0	0	0	18	6	0	1	0
ND2209	FCHFC2LALXX_L2_wHAXPI046176-77_1.fq.gz	FCHFC2LALXX_L2_wHAXPI046176-77_2.fq.gz	Chihuri	Chihuri	Female	3.86037	3	0	0	0	0	36	7	0	0	0
ND2215	FCHFGFNALXX_L8_wHAXPI040145-103_1.fq.gz	FCHFGFNALXX_L8_wHAXPI040145-103_2.fq.gz	Chihuri	Chihuri	Female	3.95619	3	0	0	0	0	20	0	0
ND2226	FCHGLKNBBXX-wHAXPI038965-23_L5_1.fq.gz	FCHGLKNBBXX-wHAXPI038965-23_L5_2.fq.gz	Chihuri	Chihuri	Male	1.18275	1	0	0	0	0		6	0	1	0
ND2248	FCHFC2LALXX_L2_wHAXPI046082-62_1.fq.gz	FCHFC2LALXX_L2_wHAXPI046082-62_2.fq.gz	Chihuri	Chihuri	Female	3.60027	3	0	1	0	0	18	6	0	1	0
ND2250	FCHFGFNALXX_L8_wHAXPI040158-100_1.fq.gz	FCHFGFNALXX_L8_wHAXPI040158-100_2.fq.gz	Chihuri	Chihuri	Male	3.21971	3	0	0	0	0	19	6	0	1	0
ND2253	FCHFGFNALXX_L8_wHAXPI040150-142_1.fq.gz	FCHFGFNALXX_L8_wHAXPI040150-142_2.fq.gz	Chihuri	Chihuri	Male	1.5332	1	0	0	0	0		4	0
ND2256	FCHFGFNALXX_L8_wHAXPI040143-90_1.fq.gz	FCHFGFNALXX_L8_wHAXPI040143-90_2.fq.gz	Chihuri	Chihuri	Female	5.34428	5	0	0	0	0				0	1
ND2257	FCHFGFNALXX_L8_wHAXPI040157-143_1.fq.gz	FCHFGFNALXX_L8_wHAXPI040157-143_2.fq.gz	Chihuri	Chihuri	Male	1.62355	1	0	0	0	0	12	3	0	0	1
ND2258	FCHFC2LALXX_L2_wHAXPI046080-55_1.fq.gz	FCHFC2LALXX_L2_wHAXPI046080-55_2.fq.gz	Chihuri	Chihuri	Female	4.35318	4	0	0	0	0	12		0	1	0
ND2259	FCHFGFNALXX_L8_wHAXPI040161-88_1.fq.gz	FCHFGFNALXX_L8_wHAXPI040161-88_2.fq.gz	Chihuri	Chihuri	Male	5.79877	5	0	0	0	0	18		0	0	1
ND2300	FCHFGFNALXX_L8_wHAXPI040146-108_1.fq.gz	FCHFGFNALXX_L8_wHAXPI040146-108_2.fq.gz	Chihuri	Chihuri	Female	1.86174	1
ND2301	FCHFC2LALXX_L2_wHAXPI046083-63_1.fq.gz	FCHFC2LALXX_L2_wHAXPI046083-63_2.fq.gz	Chihuri	Chihuri	Female	2.1629	2
ND2302	FCHFC2LALXX_L2_wHAXPI046081-58_1.fq.gz	FCHFC2LALXX_L2_wHAXPI046081-58_2.fq.gz	Chihuri	Chihuri	Female	2.61465	2
	3 samples with complete socio-demogrpahic data but excluded from final data analysis due to missing data from at least one variable metadata from growth and nutrition, schistosome infection status, previous schistosome treatment and antibiotic use data

## Sheet: FASTQC table
Sample	End1	End2	Read-pairs
CH638	FCHFC2LALXX_L2_wHAXPI046076-44_1.fq.gz	FCHFC2LALXX_L2_wHAXPI046076-44_2.fq.gz	15334936
CH698	FCHFC2LALXX_L2_wHAXPI046077-45_1.fq.gz	FCHFC2LALXX_L2_wHAXPI046077-45_2.fq.gz	13858353
CH689	FCHFC2LALXX_L2_wHAXPI046078-50_1.fq.gz	FCHFC2LALXX_L2_wHAXPI046078-50_2.fq.gz	14281286
CH621	FCHFC2LALXX_L2_wHAXPI046079-53_1.fq.gz	FCHFC2LALXX_L2_wHAXPI046079-53_2.fq.gz	16191805
ND2258	FCHFC2LALXX_L2_wHAXPI046080-55_1.fq.gz	FCHFC2LALXX_L2_wHAXPI046080-55_2.fq.gz	15839466
ND2302	FCHFC2LALXX_L2_wHAXPI046081-58_1.fq.gz	FCHFC2LALXX_L2_wHAXPI046081-58_2.fq.gz	14019365
ND2248	FCHFC2LALXX_L2_wHAXPI046082-62_1.fq.gz	FCHFC2LALXX_L2_wHAXPI046082-62_2.fq.gz	15610657
ND2301	FCHFC2LALXX_L2_wHAXPI046083-63_1.fq.gz	FCHFC2LALXX_L2_wHAXPI046083-63_2.fq.gz	14885577
KZ4084	FCHFC2LALXX_L2_wHAXPI046084-70_1.fq.gz	FCHFC2LALXX_L2_wHAXPI046084-70_2.fq.gz	15676686
CH716	FCHFC2LALXX_L2_wHAXPI046085-71_1.fq.gz	FCHFC2LALXX_L2_wHAXPI046085-71_2.fq.gz	15428210
CH673	FCHFC2LALXX_L2_wHAXPI046086-75_1.fq.gz	FCHFC2LALXX_L2_wHAXPI046086-75_2.fq.gz	15083643
CH675	FCHFC2LALXX_L2_wHAXPI046142-18_1.fq.gz	FCHFC2LALXX_L2_wHAXPI046142-18_2.fq.gz	15841197
CH617	FCHFC2LALXX_L2_wHAXPI046143-26_1.fq.gz	FCHFC2LALXX_L2_wHAXPI046143-26_2.fq.gz	15632328
CH646	FCHFC2LALXX_L2_wHAXPI046144-30_1.fq.gz	FCHFC2LALXX_L2_wHAXPI046144-30_2.fq.gz	13898799
CH687	FCHFC2LALXX_L2_wHAXPI046145-36_1.fq.gz	FCHFC2LALXX_L2_wHAXPI046145-36_2.fq.gz	14343978
CH619	FCHFC2LALXX_L2_wHAXPI046146-37_1.fq.gz	FCHFC2LALXX_L2_wHAXPI046146-37_2.fq.gz	14319409
CH655	FCHFC2LALXX_L2_wHAXPI046147-39_1.fq.gz	FCHFC2LALXX_L2_wHAXPI046147-39_2.fq.gz	14505121
CH679	FCHFC2LALXX_L2_wHAXPI046148-41_1.fq.gz	FCHFC2LALXX_L2_wHAXPI046148-41_2.fq.gz	16467784
CH650	FCHFC2LALXX_L2_wHAXPI046149-43_1.fq.gz	FCHFC2LALXX_L2_wHAXPI046149-43_2.fq.gz	15053330
CH712	FCHFC2LALXX_L2_wHAXPI046175-76_1.fq.gz	FCHFC2LALXX_L2_wHAXPI046175-76_2.fq.gz	13821957
ND2209	FCHFC2LALXX_L2_wHAXPI046176-77_1.fq.gz	FCHFC2LALXX_L2_wHAXPI046176-77_2.fq.gz	14648575
CK2056	FCHFC2LALXX_L2_wHAXPI046177-80_1.fq.gz	FCHFC2LALXX_L2_wHAXPI046177-80_2.fq.gz	14724602
CK2114	FCHFC2LALXX_L2_wHAXPI046178-81_1.fq.gz	FCHFC2LALXX_L2_wHAXPI046178-81_2.fq.gz	14822052
CK2075	FCHFC2LALXX_L2_wHAXPI046179-82_1.fq.gz	FCHFC2LALXX_L2_wHAXPI046179-82_2.fq.gz	13803455
KZ4064	FCHFC2LALXX_L2_wHAXPI046210-68_1.fq.gz	FCHFC2LALXX_L2_wHAXPI046210-68_2.fq.gz	14136482
MP15	FCHFC2LALXX_L5_wHAXPI046180-83_1.fq.gz	FCHFC2LALXX_L5_wHAXPI046180-83_2.fq.gz	15311557
MP90	FCHFC2LALXX_L5_wHAXPI046181-84_1.fq.gz	FCHFC2LALXX_L5_wHAXPI046181-84_2.fq.gz	12845783
MP151	FCHFC2LALXX_L5_wHAXPI046182-85_1.fq.gz	FCHFC2LALXX_L5_wHAXPI046182-85_2.fq.gz	9263538
MP182	FCHFC2LALXX_L5_wHAXPI046183-86_1.fq.gz	FCHFC2LALXX_L5_wHAXPI046183-86_2.fq.gz	16009197
MP50	FCHFC2LALXX_L5_wHAXPI046184-88_1.fq.gz	FCHFC2LALXX_L5_wHAXPI046184-88_2.fq.gz	14159780
MP37	FCHFC2LALXX_L5_wHAXPI046185-90_1.fq.gz	FCHFC2LALXX_L5_wHAXPI046185-90_2.fq.gz	16640907
MP34	FCHFC2LALXX_L5_wHAXPI046186-92_1.fq.gz	FCHFC2LALXX_L5_wHAXPI046186-92_2.fq.gz	10064822
CK2018	FCHFCLKALXX_L2_wHAXPI046064-16_1.fq.gz	FCHFCLKALXX_L2_wHAXPI046064-16_2.fq.gz	15308317
CK2049-1	FCHFCLKALXX_L2_wHAXPI046065-17_1.fq.gz	FCHFCLKALXX_L2_wHAXPI046065-17_2.fq.gz	12486981
CK2058	FCHFCLKALXX_L2_wHAXPI046066-18_1.fq.gz	FCHFCLKALXX_L2_wHAXPI046066-18_2.fq.gz	14362419
CK2001	FCHFCLKALXX_L2_wHAXPI046067-26_1.fq.gz	FCHFCLKALXX_L2_wHAXPI046067-26_2.fq.gz	15778233
CK2002	FCHFCLKALXX_L2_wHAXPI046068-30_1.fq.gz	FCHFCLKALXX_L2_wHAXPI046068-30_2.fq.gz	12524658
CK2145-1	FCHFCLKALXX_L2_wHAXPI046069-36_1.fq.gz	FCHFCLKALXX_L2_wHAXPI046069-36_2.fq.gz	13606882
CK2103	FCHFCLKALXX_L2_wHAXPI046070-37_1.fq.gz	FCHFCLKALXX_L2_wHAXPI046070-37_2.fq.gz	14316685
CK2036	FCHFCLKALXX_L2_wHAXPI046071-39_1.fq.gz	FCHFCLKALXX_L2_wHAXPI046071-39_2.fq.gz	14944034
CK2117	FCHFCLKALXX_L2_wHAXPI046072-41_1.fq.gz	FCHFCLKALXX_L2_wHAXPI046072-41_2.fq.gz	16225697
CK2049-2	FCHFCLKALXX_L2_wHAXPI046073-43_1.fq.gz	FCHFCLKALXX_L2_wHAXPI046073-43_2.fq.gz	14328029
CK2025	FCHFCLKALXX_L2_wHAXPI046074-44_1.fq.gz	FCHFCLKALXX_L2_wHAXPI046074-44_2.fq.gz	15844128
CK2021-3	FCHFCLKALXX_L2_wHAXPI046075-45_1.fq.gz	FCHFCLKALXX_L2_wHAXPI046075-45_2.fq.gz	15198600
CK2084	FCHFCLKALXX_L2_wHAXPI046104-50_1.fq.gz	FCHFCLKALXX_L2_wHAXPI046104-50_2.fq.gz	14776909
CK2054	FCHFCLKALXX_L2_wHAXPI046105-53_1.fq.gz	FCHFCLKALXX_L2_wHAXPI046105-53_2.fq.gz	16865446
CK2153	FCHFCLKALXX_L2_wHAXPI046106-55_1.fq.gz	FCHFCLKALXX_L2_wHAXPI046106-55_2.fq.gz	17018619
CK2081	FCHFCLKALXX_L2_wHAXPI046107-58_1.fq.gz	FCHFCLKALXX_L2_wHAXPI046107-58_2.fq.gz	14517933
MP39-1	FCHFCLKALXX_L2_wHAXPI046108-62_1.fq.gz	FCHFCLKALXX_L2_wHAXPI046108-62_2.fq.gz	17520475
MP144	FCHFCLKALXX_L2_wHAXPI046109-63_1.fq.gz	FCHFCLKALXX_L2_wHAXPI046109-63_2.fq.gz	18138602
MP69	FCHFCLKALXX_L2_wHAXPI046110-68_1.fq.gz	FCHFCLKALXX_L2_wHAXPI046110-68_2.fq.gz	15465633
MP160	FCHFCLKALXX_L2_wHAXPI046111-70_1.fq.gz	FCHFCLKALXX_L2_wHAXPI046111-70_2.fq.gz	16364774
MP31	FCHFCLKALXX_L2_wHAXPI046112-71_1.fq.gz	FCHFCLKALXX_L2_wHAXPI046112-71_2.fq.gz	16854772
MP8	FCHFCLKALXX_L2_wHAXPI046113-75_1.fq.gz	FCHFCLKALXX_L2_wHAXPI046113-75_2.fq.gz	16789836
MP32	FCHFCLKALXX_L2_wHAXPI046114-76_1.fq.gz	FCHFCLKALXX_L2_wHAXPI046114-76_2.fq.gz	16304557
MP41	FCHFCLKALXX_L2_wHAXPI046115-77_1.fq.gz	FCHFCLKALXX_L2_wHAXPI046115-77_2.fq.gz	16954370
MP153	FCHFCLKALXX_L2_wHAXPI046116-80_1.fq.gz	FCHFCLKALXX_L2_wHAXPI046116-80_2.fq.gz	16965364
MP62	FCHFCLKALXX_L3_wHAXPI046117-81_1.fq.gz	FCHFCLKALXX_L3_wHAXPI046117-81_2.fq.gz	16183507
MP25	FCHFCLKALXX_L3_wHAXPI046118-82_1.fq.gz	FCHFCLKALXX_L3_wHAXPI046118-82_2.fq.gz	14413962
MP98	FCHFCLKALXX_L3_wHAXPI046119-83_1.fq.gz	FCHFCLKALXX_L3_wHAXPI046119-83_2.fq.gz	14789198
MP58	FCHFCLKALXX_L3_wHAXPI046120-84_1.fq.gz	FCHFCLKALXX_L3_wHAXPI046120-84_2.fq.gz	14730126
MP9	FCHFCLKALXX_L3_wHAXPI046121-85_1.fq.gz	FCHFCLKALXX_L3_wHAXPI046121-85_2.fq.gz	13497035
MP82	FCHFCLKALXX_L3_wHAXPI046122-86_1.fq.gz	FCHFCLKALXX_L3_wHAXPI046122-86_2.fq.gz	15075826
MP23	FCHFCLKALXX_L3_wHAXPI046123-88_1.fq.gz	FCHFCLKALXX_L3_wHAXPI046123-88_2.fq.gz	14752522
MP70	FCHFCLKALXX_L3_wHAXPI046124-90_1.fq.gz	FCHFCLKALXX_L3_wHAXPI046124-90_2.fq.gz	14891396
MP75	FCHFCLKALXX_L3_wHAXPI046125-92_1.fq.gz	FCHFCLKALXX_L3_wHAXPI046125-92_2.fq.gz	16314996
MP114	FCHFCLKALXX_L3_wHAXPI046126-93_1.fq.gz	FCHFCLKALXX_L3_wHAXPI046126-93_2.fq.gz	17292237
MP96	FCHFCLKALXX_L3_wHAXPI046127-94_1.fq.gz	FCHFCLKALXX_L3_wHAXPI046127-94_2.fq.gz	13462069
MP132	FCHFCLKALXX_L3_wHAXPI046128-96_1.fq.gz	FCHFCLKALXX_L3_wHAXPI046128-96_2.fq.gz	14866027
MP28-1	FCHFCLKALXX_L3_wHAXPI046129-97_1.fq.gz	FCHFCLKALXX_L3_wHAXPI046129-97_2.fq.gz	15105913
MP133	FCHFCLKALXX_L3_wHAXPI046130-100_1.fq.gz	FCHFCLKALXX_L3_wHAXPI046130-100_2.fq.gz	14703034
MP56	FCHFCLKALXX_L3_wHAXPI046131-103_1.fq.gz	FCHFCLKALXX_L3_wHAXPI046131-103_2.fq.gz	13627096
MP17	FCHFCLKALXX_L3_wHAXPI046132-107_1.fq.gz	FCHFCLKALXX_L3_wHAXPI046132-107_2.fq.gz	16646293
CH620	FCHFCLKALXX_L3_wHAXPI046133-108_1.fq.gz	FCHFCLKALXX_L3_wHAXPI046133-108_2.fq.gz	15510892
CH622	FCHFCLKALXX_L3_wHAXPI046134-13_1.fq.gz	FCHFCLKALXX_L3_wHAXPI046134-13_2.fq.gz	16445515
CH632	FCHFCLKALXX_L3_wHAXPI046135-19_1.fq.gz	FCHFCLKALXX_L3_wHAXPI046135-19_2.fq.gz	15018027
CH672	FCHFCLKALXX_L3_wHAXPI046136-20_1.fq.gz	FCHFCLKALXX_L3_wHAXPI046136-20_2.fq.gz	16382132
CH609-1	FCHFCLKALXX_L3_wHAXPI046137-24_1.fq.gz	FCHFCLKALXX_L3_wHAXPI046137-24_2.fq.gz	14779960
CH626	FCHFCLKALXX_L3_wHAXPI046138-27_1.fq.gz	FCHFCLKALXX_L3_wHAXPI046138-27_2.fq.gz	15605708
CH602	FCHFCLKALXX_L3_wHAXPI046139-29_1.fq.gz	FCHFCLKALXX_L3_wHAXPI046139-29_2.fq.gz	15658204
CH663	FCHFCLKALXX_L3_wHAXPI046140-16_1.fq.gz	FCHFCLKALXX_L3_wHAXPI046140-16_2.fq.gz	19261787
CH633	FCHFCLKALXX_L3_wHAXPI046141-17_1.fq.gz	FCHFCLKALXX_L3_wHAXPI046141-17_2.fq.gz	15290055
CH661	FCHFGFNALXX_L8_wHAXPI039926-76_1.fq.gz	FCHFGFNALXX_L8_wHAXPI039926-76_2.fq.gz	20422102
CH611	FCHFGFNALXX_L8_wHAXPI039927-77_1.fq.gz	FCHFGFNALXX_L8_wHAXPI039927-77_2.fq.gz	21350613
CH601	FCHFGFNALXX_L8_wHAXPI039928-78_1.fq.gz	FCHFGFNALXX_L8_wHAXPI039928-78_2.fq.gz	17486711
CK2066	FCHFGFNALXX_L8_wHAXPI039929-79_1.fq.gz	FCHFGFNALXX_L8_wHAXPI039929-79_2.fq.gz	16961948
CH624	FCHFGFNALXX_L8_wHAXPI039930-80_1.fq.gz	FCHFGFNALXX_L8_wHAXPI039930-80_2.fq.gz	19228211
ND2256	FCHFGFNALXX_L8_wHAXPI040143-90_1.fq.gz	FCHFGFNALXX_L8_wHAXPI040143-90_2.fq.gz	13090314
MP18	FCHFGFNALXX_L8_wHAXPI040144-86_1.fq.gz	FCHFGFNALXX_L8_wHAXPI040144-86_2.fq.gz	12973827
ND2215	FCHFGFNALXX_L8_wHAXPI040145-103_1.fq.gz	FCHFGFNALXX_L8_wHAXPI040145-103_2.fq.gz	16416864
ND2300	FCHFGFNALXX_L8_wHAXPI040146-108_1.fq.gz	FCHFGFNALXX_L8_wHAXPI040146-108_2.fq.gz	16517107
CH640	FCHFGFNALXX_L8_wHAXPI040147-83_1.fq.gz	FCHFGFNALXX_L8_wHAXPI040147-83_2.fq.gz	12053042
CH627	FCHFGFNALXX_L8_wHAXPI040148-84_1.fq.gz	FCHFGFNALXX_L8_wHAXPI040148-84_2.fq.gz	12299434
MP130	FCHFGFNALXX_L8_wHAXPI040149-96_1.fq.gz	FCHFGFNALXX_L8_wHAXPI040149-96_2.fq.gz	20346140
ND2253	FCHFGFNALXX_L8_wHAXPI040150-142_1.fq.gz	FCHFGFNALXX_L8_wHAXPI040150-142_2.fq.gz	14853423
CK2019	FCHFGFNALXX_L8_wHAXPI040151-94_1.fq.gz	FCHFGFNALXX_L8_wHAXPI040151-94_2.fq.gz	13696085
MP127	FCHFGFNALXX_L8_wHAXPI040152-87_1.fq.gz	FCHFGFNALXX_L8_wHAXPI040152-87_2.fq.gz	13008676
CK2126	FCHFGFNALXX_L8_wHAXPI040153-92_1.fq.gz	FCHFGFNALXX_L8_wHAXPI040153-92_2.fq.gz	13968115
CK2118	FCHFGFNALXX_L8_wHAXPI040154-93_1.fq.gz	FCHFGFNALXX_L8_wHAXPI040154-93_2.fq.gz	14506148
MP68	FCHFGFNALXX_L8_wHAXPI040155-81_1.fq.gz	FCHFGFNALXX_L8_wHAXPI040155-81_2.fq.gz	12145028
MP161	FCHFGFNALXX_L8_wHAXPI040156-140_1.fq.gz	FCHFGFNALXX_L8_wHAXPI040156-140_2.fq.gz	13480022
ND2257	FCHFGFNALXX_L8_wHAXPI040157-143_1.fq.gz	FCHFGFNALXX_L8_wHAXPI040157-143_2.fq.gz	14135579
ND2250	FCHFGFNALXX_L8_wHAXPI040158-100_1.fq.gz	FCHFGFNALXX_L8_wHAXPI040158-100_2.fq.gz	17676555
CH628	FCHFGFNALXX_L8_wHAXPI040159-95_1.fq.gz	FCHFGFNALXX_L8_wHAXPI040159-95_2.fq.gz	14233279
MP122	FCHFGFNALXX_L8_wHAXPI040160-85_1.fq.gz	FCHFGFNALXX_L8_wHAXPI040160-85_2.fq.gz	13524781
ND2259	FCHFGFNALXX_L8_wHAXPI040161-88_1.fq.gz	FCHFGFNALXX_L8_wHAXPI040161-88_2.fq.gz	15513538
CH704	FCHGLKNBBXX-wHAXPI038956-30_L5_1.fq.gz	FCHGLKNBBXX-wHAXPI038956-30_L5_2.fq.gz	14828918
MP152	FCHGLKNBBXX-wHAXPI038962-31_L5_1.fq.gz	FCHGLKNBBXX-wHAXPI038962-31_L5_2.fq.gz	17195784
CK2138	FCHGLKNBBXX-wHAXPI038963-34_L5_1.fq.gz	FCHGLKNBBXX-wHAXPI038963-34_L5_2.fq.gz	16198381
ND2226	FCHGLKNBBXX-wHAXPI038965-23_L5_1.fq.gz	FCHGLKNBBXX-wHAXPI038965-23_L5_2.fq.gz	17280158
MP59	FCHGLKNBBXX-wHAXPI038971-37_L5_1.fq.gz	FCHGLKNBBXX-wHAXPI038971-37_L5_2.fq.gz	15358727
MP71	FCHGLKNBBXX-wHAXPI038973-35_L5_1.fq.gz	FCHGLKNBBXX-wHAXPI038973-35_L5_2.fq.gz	14007196
CH616	FCHGLKNBBXX-wHAXPI038980-32_L5_1.fq.gz	FCHGLKNBBXX-wHAXPI038980-32_L5_2.fq.gz	19534461
MP76	FCHGLKNBBXX-wHAXPI038981-21_L5_1.fq.gz	FCHGLKNBBXX-wHAXPI038981-21_L5_2.fq.gz	20012934
MP134	FCHGLKNBBXX-wHAXPI038982-24_L5_1.fq.gz	FCHGLKNBBXX-wHAXPI038982-24_L5_2.fq.gz	20685190
CH707	FCHGLKNBBXX-wHAXPI038983-26_L5_1.fq.gz	FCHGLKNBBXX-wHAXPI038983-26_L5_2.fq.gz	16311853

## Sheet: Trimming stats
Sample_ID	Sample	Total_Reads	Total_Bases	Reads_After_Trimming	Bases_After_Trimming
CH638	FCHFC2LALXX_L2_wHAXPI046076-44_1.trimq_stats.txt	30669872	4600480800	29770302	4276004183
CH698	FCHFC2LALXX_L2_wHAXPI046077-45_1.trimq_stats.txt	27716706	4157505900	26949892	3885572435
CH689	FCHFC2LALXX_L2_wHAXPI046078-50_1.trimq_stats.txt	28562572	4284385800	27801628	4006760341
CH621	FCHFC2LALXX_L2_wHAXPI046079-53_1.trimq_stats.txt	32383610	4857541500	31423088	4509931370
ND2258	FCHFC2LALXX_L2_wHAXPI046080-55_1.trimq_stats.txt	31678932	4751839800	30731194	4409868635
ND2302	FCHFC2LALXX_L2_wHAXPI046081-58_1.trimq_stats.txt	28038730	4205809500	27206860	3913927081
ND2248	FCHFC2LALXX_L2_wHAXPI046082-62_1.trimq_stats.txt	31221314	4683197100	30311602	4359052486
ND2301	FCHFC2LALXX_L2_wHAXPI046083-63_1.trimq_stats.txt	29771154	4465673100	28854782	4141454702
KZ4084	FCHFC2LALXX_L2_wHAXPI046084-70_1.trimq_stats.txt	31353372	4703005800	30494472	4395127340
CH716	FCHFC2LALXX_L2_wHAXPI046085-71_1.trimq_stats.txt	30856420	4628463000	29916648	4294724805
CH673	FCHFC2LALXX_L2_wHAXPI046086-75_1.trimq_stats.txt	30167286	4525092900	29312424	4225489891
CH675	FCHFC2LALXX_L2_wHAXPI046142-18_1.trimq_stats.txt	31682394	4752359100	30681026	4389532011
CH617	FCHFC2LALXX_L2_wHAXPI046143-26_1.trimq_stats.txt	31264656	4689698400	30357990	4369136010
CH646	FCHFC2LALXX_L2_wHAXPI046144-30_1.trimq_stats.txt	27797598	4169639700	26978938	3879452852
CH687	FCHFC2LALXX_L2_wHAXPI046145-36_1.trimq_stats.txt	28687956	4303193400	27847120	4000106138
CH619	FCHFC2LALXX_L2_wHAXPI046146-37_1.trimq_stats.txt	28638818	4295822700	27800706	3999659853
CH655	FCHFC2LALXX_L2_wHAXPI046147-39_1.trimq_stats.txt	29010242	4351536300	28219248	4069613189
CH679	FCHFC2LALXX_L2_wHAXPI046148-41_1.trimq_stats.txt	32935568	4940335200	32110568	4633079305
CH650	FCHFC2LALXX_L2_wHAXPI046149-43_1.trimq_stats.txt	30106660	4515999000	29242856	4205204359
CH712	FCHFC2LALXX_L2_wHAXPI046175-76_1.trimq_stats.txt	27643914	4146587100	26732696	3821371642
ND2209	FCHFC2LALXX_L2_wHAXPI046176-77_1.trimq_stats.txt	29297150	4394572500	28416414	4084136388
CK2056	FCHFC2LALXX_L2_wHAXPI046177-80_1.trimq_stats.txt	29449204	4417380600	28600300	4113765323
CK2114	FCHFC2LALXX_L2_wHAXPI046178-81_1.trimq_stats.txt	29644104	4446615600	28817238	4150705177
CK2075	FCHFC2LALXX_L2_wHAXPI046179-82_1.trimq_stats.txt	27606910	4141036500	26746864	3841820082
KZ4064	FCHFC2LALXX_L2_wHAXPI046210-68_1.trimq_stats.txt	28272964	4240944600	27355274	3919876979
MP15	FCHFC2LALXX_L5_wHAXPI046180-83_1.trimq_stats.txt	30623114	4593467100	29732978	4248552341
MP90	FCHFC2LALXX_L5_wHAXPI046181-84_1.trimq_stats.txt	25691566	3853734900	24928794	3562444044
MP151	FCHFC2LALXX_L5_wHAXPI046182-85_1.trimq_stats.txt	18527076	2779061400	17952908	2557362303
MP182	FCHFC2LALXX_L5_wHAXPI046183-86_1.trimq_stats.txt	32018394	4802759100	30914602	4386380566
MP50	FCHFC2LALXX_L5_wHAXPI046184-88_1.trimq_stats.txt	28319560	4247934000	27467298	3913119851
MP37	FCHFC2LALXX_L5_wHAXPI046185-90_1.trimq_stats.txt	33281814	4992272100	32161916	4561020980
MP34	FCHFC2LALXX_L5_wHAXPI046186-92_1.trimq_stats.txt	20129644	3019446600	19498502	2776090345
CK2018	FCHFCLKALXX_L2_wHAXPI046064-16_1.trimq_stats.txt	30616634	4592495100	29410156	4098999683
CK2049-1	FCHFCLKALXX_L2_wHAXPI046065-17_1.trimq_stats.txt	24973962	3746094300	24060768	3374369869
CK2058	FCHFCLKALXX_L2_wHAXPI046066-18_1.trimq_stats.txt	28724838	4308725700	27582412	3847704084
CK2001	FCHFCLKALXX_L2_wHAXPI046067-26_1.trimq_stats.txt	31556466	4733469900	30390690	4261666873
CK2002	FCHFCLKALXX_L2_wHAXPI046068-30_1.trimq_stats.txt	25049316	3757397400	24053958	3367574919
CK2145-1	FCHFCLKALXX_L2_wHAXPI046069-36_1.trimq_stats.txt	27213764	4082064600	26114342	3638643505
CK2103	FCHFCLKALXX_L2_wHAXPI046070-37_1.trimq_stats.txt	28633370	4295005500	27541264	3850404120
CK2036	FCHFCLKALXX_L2_wHAXPI046071-39_1.trimq_stats.txt	29888068	4483210200	28693122	3993567675
CK2117	FCHFCLKALXX_L2_wHAXPI046072-41_1.trimq_stats.txt	32451394	4867709100	31318716	4397653778
CK2049-2	FCHFCLKALXX_L2_wHAXPI046073-43_1.trimq_stats.txt	28656058	4298408700	27651074	3884911452
CK2025	FCHFCLKALXX_L2_wHAXPI046074-44_1.trimq_stats.txt	31688256	4753238400	30443198	4249298128
CK2021-3	FCHFCLKALXX_L2_wHAXPI046075-45_1.trimq_stats.txt	30397200	4559580000	29383458	4134522188
CK2084	FCHFCLKALXX_L2_wHAXPI046104-50_1.trimq_stats.txt	29553818	4433072700	28545610	4012602378
CK2054	FCHFCLKALXX_L2_wHAXPI046105-53_1.trimq_stats.txt	33730892	5059633800	32350480	4510632736
CK2153	FCHFCLKALXX_L2_wHAXPI046106-55_1.trimq_stats.txt	34037238	5105585700	32743126	4584138439
CK2081	FCHFCLKALXX_L2_wHAXPI046107-58_1.trimq_stats.txt	29035866	4355379900	27921240	3902137587
MP39-1	FCHFCLKALXX_L2_wHAXPI046108-62_1.trimq_stats.txt	35040950	5256142500	33588938	4672642426
MP144	FCHFCLKALXX_L2_wHAXPI046109-63_1.trimq_stats.txt	36277204	5441580600	34913862	4886370248
MP69	FCHFCLKALXX_L2_wHAXPI046110-68_1.trimq_stats.txt	30931266	4639689900	29818446	4178194518
MP160	FCHFCLKALXX_L2_wHAXPI046111-70_1.trimq_stats.txt	32729548	4909432200	31506532	4414527998
MP31	FCHFCLKALXX_L2_wHAXPI046112-71_1.trimq_stats.txt	33709544	5056431600	32232388	4468870812
MP8	FCHFCLKALXX_L2_wHAXPI046113-75_1.trimq_stats.txt	33579672	5036950800	32209120	4496762734
MP32	FCHFCLKALXX_L2_wHAXPI046114-76_1.trimq_stats.txt	32609114	4891367100	31298204	4355730051
MP41	FCHFCLKALXX_L2_wHAXPI046115-77_1.trimq_stats.txt	33908740	5086311000	32538656	4534705304
MP153	FCHFCLKALXX_L2_wHAXPI046116-80_1.trimq_stats.txt	33930728	5089609200	32732572	4588854657
MP62	FCHFCLKALXX_L3_wHAXPI046117-81_1.trimq_stats.txt	32367014	4855052100	31255434	4361265043
MP25	FCHFCLKALXX_L3_wHAXPI046118-82_1.trimq_stats.txt	28827924	4324188600	27750346	3863207021
MP98	FCHFCLKALXX_L3_wHAXPI046119-83_1.trimq_stats.txt	29578396	4436759400	28599640	4005184807
MP58	FCHFCLKALXX_L3_wHAXPI046120-84_1.trimq_stats.txt	29460252	4419037800	28452776	3966572745
MP9	FCHFCLKALXX_L3_wHAXPI046121-85_1.trimq_stats.txt	26994070	4049110500	26127698	3649641185
MP82	FCHFCLKALXX_L3_wHAXPI046122-86_1.trimq_stats.txt	30151652	4522747800	29121010	4061908934
MP23	FCHFCLKALXX_L3_wHAXPI046123-88_1.trimq_stats.txt	29505044	4425756600	28571560	4000653911
MP70	FCHFCLKALXX_L3_wHAXPI046124-90_1.trimq_stats.txt	29782792	4467418800	28852922	4043396549
MP75	FCHFCLKALXX_L3_wHAXPI046125-92_1.trimq_stats.txt	32629992	4894498800	31484040	4375671811
MP114	FCHFCLKALXX_L3_wHAXPI046126-93_1.trimq_stats.txt	34584474	5187671100	33294236	4630583145
MP96	FCHFCLKALXX_L3_wHAXPI046127-94_1.trimq_stats.txt	26924138	4038620700	25894038	3600297683
MP132	FCHFCLKALXX_L3_wHAXPI046128-96_1.trimq_stats.txt	29732054	4459808100	28686566	3999410886
MP28-1	FCHFCLKALXX_L3_wHAXPI046129-97_1.trimq_stats.txt	30211826	4531773900	29197680	4085307170
MP133	FCHFCLKALXX_L3_wHAXPI046130-100_1.trimq_stats.txt	29406068	4410910200	28279458	3925340043
MP56	FCHFCLKALXX_L3_wHAXPI046131-103_1.trimq_stats.txt	27254192	4088128800	26245882	3653088283
MP17	FCHFCLKALXX_L3_wHAXPI046132-107_1.trimq_stats.txt	33292586	4993887900	32090444	4471069219
CH620	FCHFCLKALXX_L3_wHAXPI046133-108_1.trimq_stats.txt	31021784	4653267600	29801586	4123017681
CH622	FCHFCLKALXX_L3_wHAXPI046134-13_1.trimq_stats.txt	32891030	4933654500	31784730	4432872859
CH632	FCHFCLKALXX_L3_wHAXPI046135-19_1.trimq_stats.txt	30036054	4505408100	28989962	4036610941
CH672	FCHFCLKALXX_L3_wHAXPI046136-20_1.trimq_stats.txt	32764264	4914639600	31702932	4433342559
CH609-1	FCHFCLKALXX_L3_wHAXPI046137-24_1.trimq_stats.txt	29559920	4433988000	28506210	3967502189
CH626	FCHFCLKALXX_L3_wHAXPI046138-27_1.trimq_stats.txt	31211416	4681712400	30090714	4204538841
CH602	FCHFCLKALXX_L3_wHAXPI046139-29_1.trimq_stats.txt	31316408	4697461200	30274422	4240015505
CH663	FCHFCLKALXX_L3_wHAXPI046140-16_1.trimq_stats.txt	38523574	5778536100	37204116	5183858175
CH633	FCHFCLKALXX_L3_wHAXPI046141-17_1.trimq_stats.txt	30580110	4587016500	29476198	4106892706
CH661	FCHFGFNALXX_L8_wHAXPI039926-76_1.trimq_stats.txt	40844204	6126630600	39023020	5630012695
CH611	FCHFGFNALXX_L8_wHAXPI039927-77_1.trimq_stats.txt	42701226	6405183900	40955382	5920017187
CH601	FCHFGFNALXX_L8_wHAXPI039928-78_1.trimq_stats.txt	34973422	5246013300	33464808	4831451109
CK2066	FCHFGFNALXX_L8_wHAXPI039929-79_1.trimq_stats.txt	33923896	5088584400	32466862	4687852144
CH624	FCHFGFNALXX_L8_wHAXPI039930-80_1.trimq_stats.txt	38456422	5768463300	36821920	5312632602
ND2256	FCHFGFNALXX_L8_wHAXPI040143-90_1.trimq_stats.txt	26180628	3927094200	25118464	3630292792
MP18	FCHFGFNALXX_L8_wHAXPI040144-86_1.trimq_stats.txt	25947654	3892148100	24820822	3580136440
ND2215	FCHFGFNALXX_L8_wHAXPI040145-103_1.trimq_stats.txt	32833728	4925059200	31516236	4550696334
ND2300	FCHFGFNALXX_L8_wHAXPI040146-108_1.trimq_stats.txt	33034214	4955132100	31664668	4575445225
CH640	FCHFGFNALXX_L8_wHAXPI040147-83_1.trimq_stats.txt	24106084	3615912600	23124078	3346103667
CH627	FCHFGFNALXX_L8_wHAXPI040148-84_1.trimq_stats.txt	24598868	3689830200	23598906	3412715254
MP130	FCHFGFNALXX_L8_wHAXPI040149-96_1.trimq_stats.txt	40692280	6103842000	39079056	5649995696
ND2253	FCHFGFNALXX_L8_wHAXPI040150-142_1.trimq_stats.txt	29706846	4456026900	28549036	4129542208
CK2019	FCHFGFNALXX_L8_wHAXPI040151-94_1.trimq_stats.txt	27392170	4108825500	26186192	3780333921
MP127	FCHFGFNALXX_L8_wHAXPI040152-87_1.trimq_stats.txt	26017352	3902602800	25027354	3628201250
CK2126	FCHFGFNALXX_L8_wHAXPI040153-92_1.trimq_stats.txt	27936230	4190434500	26859424	3890280890
CK2118	FCHFGFNALXX_L8_wHAXPI040154-93_1.trimq_stats.txt	29012296	4351844400	27894842	4038344764
MP68	FCHFGFNALXX_L8_wHAXPI040155-81_1.trimq_stats.txt	24290056	3643508400	23368024	3384600523
MP161	FCHFGFNALXX_L8_wHAXPI040156-140_1.trimq_stats.txt	26960044	4044006600	25848424	3731789985
ND2257	FCHFGFNALXX_L8_wHAXPI040157-143_1.trimq_stats.txt	28271158	4240673700	26905108	3870090715
ND2250	FCHFGFNALXX_L8_wHAXPI040158-100_1.trimq_stats.txt	35353110	5302966500	34045714	4932871678
CH628	FCHFGFNALXX_L8_wHAXPI040159-95_1.trimq_stats.txt	28466558	4269983700	27455564	3984436409
MP122	FCHFGFNALXX_L8_wHAXPI040160-85_1.trimq_stats.txt	27049562	4057434300	25917590	3747414622
ND2259	FCHFGFNALXX_L8_wHAXPI040161-88_1.trimq_stats.txt	31027076	4654061400	29752230	4300166132
CH704	FCHGLKNBBXX-wHAXPI038956-30_L5_1.trimq_stats.txt	29657836	4448675400	28473796	4051730878
MP152	FCHGLKNBBXX-wHAXPI038962-31_L5_1.trimq_stats.txt	34391568	5158735200	33136828	4731655840
CK2138	FCHGLKNBBXX-wHAXPI038963-34_L5_1.trimq_stats.txt	32396762	4859514300	31017014	4405726370
ND2226	FCHGLKNBBXX-wHAXPI038965-23_L5_1.trimq_stats.txt	34560316	5184047400	33084276	4707751827
MP59	FCHGLKNBBXX-wHAXPI038971-37_L5_1.trimq_stats.txt	30717454	4607618100	29504284	4174518028
MP71	FCHGLKNBBXX-wHAXPI038973-35_L5_1.trimq_stats.txt	28014392	4202158800	26881548	3804274517
CH616	FCHGLKNBBXX-wHAXPI038980-32_L5_1.trimq_stats.txt	39068922	5860338300	37325700	5282435222
MP76	FCHGLKNBBXX-wHAXPI038981-21_L5_1.trimq_stats.txt	40025868	6003880200	38432652	5461022370
MP134	FCHGLKNBBXX-wHAXPI038982-24_L5_1.trimq_stats.txt	41370380	6205557000	39670822	5630034461
CH707	FCHGLKNBBXX-wHAXPI038983-26_L5_1.trimq_stats.txt	32623706	4893555900	31226378	4438713808

## Sheet: genomic_mapstat.overview
## database	genomic_20190404
# sampleId	fragmentCount	mapped	mapped (%)	HumanMicrobiome_20140702	HumanMicrobiome_20140702 (%)	IMGVR_20190128	IMGVR_20190128 (%)	MetaHitAssembly_20140701	MetaHitAssembly_20140701 (%)	archaea_20190213	archaea_20190213 (%)	bacteria_20190205	bacteria_20190205 (%)	bacteria_draft_20190205	bacteria_draft_20190205 (%)	fungi_20190213	fungi_20190213 (%)	human_20181105	human_20181105 (%)	kvit_20190205	kvit_20190205 (%)	parasite_cge_20190404	parasite_cge_20190404 (%)	plasmid_20190205	plasmid_20190205 (%)	protozoa_20190213	protozoa_20190213 (%)
FCHGLKNBBXX-wHAXPI038980-32_L5_1	19495613	8525073	43.73	2127285	10.91	291217	1.49	4704083	24.13	13	0	941316	4.83	337221	1.73	20427	0.1	677	0	0	0	202	0	12431	0.06	90201	0.46
FCHGLKNBBXX-wHAXPI038983-26_L5_1	16279485	6325075	38.85	1225251	7.53	167582	1.03	3284881	20.18	0	0	1241398	7.63	372502	2.29	22831	0.14	344	0	0	0	90	0	6684	0.04	3512	0.02
FCHFC2LALXX_L2_wHAXPI046080-55_1	15813097	9059294	57.29	2271950	14.37	189112	1.2	4192337	26.51	0	0	1830065	11.57	485131	3.07	1646	0.01	276	0	0	0	312	0	7564	0.05	80901	0.51
FCHFCLKALXX_L2_wHAXPI046112-71_1	16828332	7371285	43.8	1340883	7.97	261993	1.56	4762993	28.3	0	0	773242	4.59	213929	1.27	1628	0.01	108	0	0	0	476	0	2027	0.01	14006	0.08
FCHFCLKALXX_L3_wHAXPI046135-19_1	14995309	6166945	41.13	1120731	7.47	175699	1.17	3846711	25.65	0	0	734802	4.9	272913	1.82	2198	0.01	280	0	0	0	1983	0.01	11120	0.07	508	0
FCHFCLKALXX_L2_wHAXPI046067-26_1	15755281	8138139	51.65	1871865	11.88	177497	1.13	5284374	33.54	0	0	404335	2.57	370922	2.35	2647	0.02	155	0	0	0	8253	0.05	1631	0.01	16460	0.1
FCHFC2LALXX_L2_wHAXPI046179-82_1	13780546	4172402	30.28	1326153	9.62	164483	1.19	2231403	16.19	0	0	202195	1.47	238879	1.73	2131	0.02	119	0	0	0	4193	0.03	2724	0.02	122	0
FCHFGFNALXX_L8_wHAXPI039928-78_1	17450647	13164482	75.44	5643657	32.34	585750	3.36	3730956	21.38	0	0	2872102	16.46	292890	1.68	762	0	266	0	0	0	41	0	26755	0.15	11303	0.06
FCHFC2LALXX_L5_wHAXPI046186-92_1	10051511	4559665	45.36	587318	5.84	123865	1.23	3076623	30.61	0	0	284717	2.83	475753	4.73	1503	0.01	39	0	0	0	7267	0.07	2378	0.02	202	0
FCHFCLKALXX_L3_wHAXPI046120-84_1	14705226	7311033	49.72	2262546	15.39	232905	1.58	3321217	22.59	0	0	1024724	6.97	423160	2.88	1561	0.01	453	0	0	0	289	0	8126	0.06	36052	0.25
FCHFC2LALXX_L2_wHAXPI046175-76_1	13801228	4444639	32.2	711626	5.16	154882	1.12	3036127	22	0	0	341118	2.47	185975	1.35	2004	0.01	161	0	0	0	165	0	4688	0.03	7893	0.06
FCHFGFNALXX_L8_wHAXPI040160-85_1	13498845	6105873	45.23	1745793	12.93	171714	1.27	3477010	25.76	0	0	380165	2.82	322390	2.39	2680	0.02	1208	0.01	0	0	104	0	4306	0.03	503	0
FCHFGFNALXX_L8_wHAXPI040148-84_1	12274572	6576401	53.58	2165959	17.65	312352	2.54	2684515	21.87	0	0	1091196	8.89	294736	2.4	884	0.01	894	0.01	0	0	1028	0.01	22744	0.19	2093	0.02
FCHFGFNALXX_L8_wHAXPI040145-103_1	16383321	7349330	44.86	1665125	10.16	824181	5.03	3163702	19.31	0	0	1116580	6.82	528740	3.23	885	0.01	853	0.01	0	0	598	0	10899	0.07	37767	0.23
FCHFCLKALXX_L2_wHAXPI046105-53_1	16839826	11841194	70.32	6173476	36.66	390448	2.32	3514183	20.87	0	0	1588347	9.43	165895	0.99	2209	0.01	563	0	0	0	75	0	4541	0.03	1457	0.01
FCHFGFNALXX_L8_wHAXPI040149-96_1	20305051	7257994	35.74	1552654	7.65	302637	1.49	3697276	18.21	0	0	908091	4.47	785220	3.87	3452	0.02	162	0	0	0	605	0	4956	0.02	2941	0.01
FCHFGFNALXX_L8_wHAXPI040156-140_1	13450202	7244987	53.87	2369254	17.62	262600	1.95	2548302	18.95	0	0	1833112	13.63	221393	1.65	1055	0.01	73	0	0	0	734	0.01	5966	0.04	2498	0.02
FCHFCLKALXX_L2_wHAXPI046111-70_1	16340212	6573587	40.23	1068272	6.54	141276	0.86	4295275	26.29	0	0	871446	5.33	185897	1.14	3239	0.02	591	0	0	0	6030	0.04	812	0	749	0
FCHFGFNALXX_L8_wHAXPI040152-87_1	12984510	5186367	39.94	1236140	9.52	170550	1.31	3213088	24.75	0	0	316424	2.44	243484	1.88	2399	0.02	69	0	1	0	328	0	3205	0.02	679	0.01
FCHFCLKALXX_L2_wHAXPI046066-18_1	14341105	7457061	52	1543078	10.76	172749	1.2	4677551	32.62	0	0	716318	4.99	341881	2.38	1812	0.01	146	0	0	0	477	0	2698	0.02	351	0
FCHFCLKALXX_L2_wHAXPI046072-41_1	16201509	7294987	45.03	2336110	14.42	270817	1.67	3749849	23.15	0	0	560716	3.46	366017	2.26	3708	0.02	570	0	0	0	65	0	3742	0.02	3393	0.02
FCHFGFNALXX_L8_wHAXPI040146-108_1	16484599	7622778	46.24	2556522	15.51	432844	2.63	3658654	22.19	0	0	865729	5.25	96085	0.58	3281	0.02	1437	0.01	0	0	895	0.01	6093	0.04	1238	0.01
FCHFC2LALXX_L2_wHAXPI046176-77_1	14627166	4463501	30.52	1148357	7.85	177985	1.22	2658792	18.18	0	0	259337	1.77	209746	1.43	2208	0.02	663	0	0	0	586	0	1173	0.01	4654	0.03
FCHFCLKALXX_L3_wHAXPI046119-83_1	14765477	6965853	47.18	2228547	15.09	281632	1.91	3203902	21.7	0	0	966121	6.54	273679	1.85	3571	0.02	329	0	0	0	464	0	7060	0.05	548	0
FCHFC2LALXX_L2_wHAXPI046143-26_1	15608458	4942396	31.66	1068415	6.85	154812	0.99	2496611	16	0	0	1022354	6.55	183930	1.18	2101	0.01	418	0	0	0	822	0.01	10119	0.06	2814	0.02
FCHFGFNALXX_L8_wHAXPI040151-94_1	13670730	7331944	53.63	1913403	14	197180	1.44	4259818	31.16	0	0	678790	4.97	275961	2.02	2799	0.02	256	0	0	0	12	0	3487	0.03	238	0
FCHFGFNALXX_L8_wHAXPI040161-88_1	15484003	6130099	39.59	1948589	12.58	267314	1.73	3017142	19.49	0	0	577793	3.73	307192	1.98	2621	0.02	391	0	0	0	1719	0.01	6735	0.04	603	0
FCHFCLKALXX_L2_wHAXPI046075-45_1	15175950	5457722	35.96	1583678	10.44	153453	1.01	2342978	15.44	0	0	852399	5.62	518546	3.42	1847	0.01	533	0	0	0	543	0	3368	0.02	377	0
FCHFCLKALXX_L3_wHAXPI046133-108_1	15486544	6865538	44.33	1653776	10.68	229848	1.48	3901807	25.19	0	0	682166	4.4	384147	2.48	1457	0.01	106	0	0	0	117	0	2199	0.01	9915	0.06
FCHFC2LALXX_L2_wHAXPI046210-68_1	14114389	7019004	49.73	760327	5.39	183381	1.3	5136836	36.39	0	0	690471	4.89	243478	1.73	1481	0.01	48	0	0	0	112	0	2759	0.02	111	0
FCHFCLKALXX_L3_wHAXPI046121-85_1	13476149	5337489	39.61	1253206	9.3	142000	1.05	3006212	22.31	0	0	708342	5.26	206244	1.53	1284	0.01	258	0	0	0	382	0	6349	0.05	13212	0.1
FCHFCLKALXX_L2_wHAXPI046113-75_1	16763874	10167164	60.65	2906229	17.34	328998	1.96	5187433	30.94	0	0	1393835	8.31	334761	2	2571	0.02	33	0	0	0	76	0	10132	0.06	3096	0.02
FCHFC2LALXX_L2_wHAXPI046079-53_1	16167173	7660201	47.38	1579068	9.77	190136	1.18	4508239	27.89	7	0	1085635	6.72	291854	1.81	2063	0.01	68	0	0	0	1330	0.01	1235	0.01	566	0
FCHFC2LALXX_L2_wHAXPI046082-62_1	15586262	8971397	57.56	2959106	18.99	306753	1.97	4120098	26.43	0	0	1407438	9.03	153601	0.99	2291	0.01	38	0	0	0	141	0	21378	0.14	553	0
FCHFCLKALXX_L2_wHAXPI046106-55_1	16993204	5447707	32.06	1224924	7.21	220847	1.3	3458788	20.35	0	0	275570	1.62	260679	1.53	2708	0.02	270	0	0	0	1761	0.01	1430	0.01	730	0
FCHFC2LALXX_L2_wHAXPI046178-81_1	14799776	6502548	43.94	1610830	10.88	183982	1.24	4029314	27.23	0	0	345804	2.34	314908	2.13	2881	0.02	504	0	0	0	3025	0.02	5863	0.04	5437	0.04
FCHFCLKALXX_L3_wHAXPI046126-93_1	17264722	8482896	49.13	1730570	10.02	253210	1.47	4701928	27.23	0	0	1391124	8.06	364419	2.11	2417	0.01	335	0	0	0	30529	0.18	7579	0.04	785	0
FCHGLKNBBXX-wHAXPI038956-30_L5_1	14796809	4627708	31.28	1147082	7.75	193674	1.31	2437588	16.47	0	0	553922	3.74	253187	1.71	17819	0.12	725	0	0	0	951	0.01	12742	0.09	10018	0.07
FCHFC2LALXX_L2_wHAXPI046085-71_1	15403182	7764953	50.41	2389732	15.51	190577	1.24	3815639	24.77	0	0	1086195	7.05	263619	1.71	2808	0.02	856	0.01	0	0	66	0	14486	0.09	975	0.01
FCHFCLKALXX_L2_wHAXPI046107-58_1	14496545	5449958	37.59	963962	6.65	148607	1.03	3271289	22.57	0	0	647836	4.47	306103	2.11	1413	0.01	254	0	0	0	313	0	1463	0.01	108718	0.75
FCHFCLKALXX_L3_wHAXPI046123-88_1	14730225	6001195	40.74	1624003	11.02	258306	1.75	3390641	23.02	0	0	487788	3.31	231742	1.57	2726	0.02	117	0	0	0	139	0	5449	0.04	284	0
FCHFGFNALXX_L8_wHAXPI040143-90_1	13065239	6834362	52.31	1492673	11.42	136478	1.04	4203953	32.18	0	0	789004	6.04	178618	1.37	1153	0.01	155	0	0	0	41	0	17057	0.13	15230	0.12
FCHFC2LALXX_L2_wHAXPI046145-36_1	14319941	11505943	80.35	4947378	34.55	347780	2.43	2622257	18.31	0	0	3269502	22.83	302483	2.11	765	0.01	149	0	0	0	159	0	9192	0.06	6278	0.04
FCHFGFNALXX_L8_wHAXPI039927-77_1	21311115	6695914	31.42	1532387	7.19	334586	1.57	3812429	17.89	0	0	558724	2.62	383072	1.8	3004	0.01	187	0	0	0	56	0	9678	0.05	61791	0.29
FCHFCLKALXX_L3_wHAXPI046118-82_1	14391002	4830995	33.57	955889	6.64	195330	1.36	2956123	20.54	0	0	376764	2.62	334422	2.32	2303	0.02	64	0	0	0	569	0	9151	0.06	380	0
FCHGLKNBBXX-wHAXPI038971-37_L5_1	15306295	7878777	51.47	2841151	18.56	384515	2.51	3287748	21.48	0	0	1042724	6.81	297138	1.94	14816	0.1	47	0	0	0	287	0	9259	0.06	1092	0.01
FCHFC2LALXX_L5_wHAXPI046184-88_1	14140395	4512901	31.91	1363617	9.64	203175	1.44	2190796	15.49	314	0	381285	2.7	353120	2.5	2622	0.02	89	0	2	0	11109	0.08	6095	0.04	677	0
FCHFGFNALXX_L8_wHAXPI040144-86_1	12945466	5855224	45.23	1581958	12.22	199449	1.54	2742393	21.18	0	0	1098156	8.48	226853	1.75	1011	0.01	217	0	0	0	1049	0.01	1978	0.02	2160	0.02
FCHFGFNALXX_L8_wHAXPI040147-83_1	12028728	5345610	44.44	1623113	13.49	209604	1.74	2614706	21.74	0	0	569945	4.74	317863	2.64	1643	0.01	84	0	0	0	133	0	7254	0.06	1265	0.01
FCHFC2LALXX_L2_wHAXPI046086-75_1	15058857	5484869	36.42	661881	4.4	120200	0.8	3961551	26.31	0	0	363520	2.41	310546	2.06	1567	0.01	269	0	0	0	433	0	7807	0.05	57095	0.38
FCHFCLKALXX_L3_wHAXPI046122-86_1	15051736	6852024	45.52	1873414	12.45	169292	1.12	3353095	22.28	0	0	1194704	7.94	231223	1.54	2151	0.01	317	0	0	0	914	0.01	16888	0.11	10026	0.07
FCHFC2LALXX_L2_wHAXPI046077-45_1	13835840	6733867	48.67	1818921	13.15	234017	1.69	3445788	24.9	0	0	1008052	7.29	214927	1.55	3415	0.02	1146	0.01	0	0	24	0	6723	0.05	854	0.01
FCHFC2LALXX_L5_wHAXPI046182-85_1	9251186	3994704	43.18	666682	7.21	132805	1.44	2733118	29.54	0	0	303056	3.28	147582	1.6	1353	0.01	86	0	0	0	7984	0.09	1848	0.02	190	0
FCHFC2LALXX_L2_wHAXPI046084-70_1	15652172	4476761	28.6	1568383	10.02	270590	1.73	1641539	10.49	0	0	808395	5.16	177934	1.14	2665	0.02	220	0	0	0	41	0	5939	0.04	1055	0.01
FCHGLKNBBXX-wHAXPI038973-35_L5_1	13977732	6571777	47.02	1544732	11.05	169300	1.21	4055262	29.01	0	0	525682	3.76	249127	1.78	14770	0.11	76	0	0	0	125	0	1445	0.01	11258	0.08
FCHFGFNALXX_L8_wHAXPI040150-142_1	14825531	6526182	44.02	1526528	10.3	180131	1.22	3720117	25.09	0	0	831233	5.61	239236	1.61	1789	0.01	297	0	0	0	6238	0.04	13905	0.09	6708	0.05
FCHFCLKALXX_L2_wHAXPI046068-30_1	12505717	6014983	48.1	1404630	11.23	215880	1.73	3785669	30.27	0	0	218520	1.75	383879	3.07	2563	0.02	349	0	1	0	50	0	2257	0.02	1185	0.01
FCHFGFNALXX_L8_wHAXPI039929-79_1	16928370	6987907	41.28	1826444	10.79	292332	1.73	3657026	21.6	0	0	886089	5.23	251631	1.49	2134	0.01	542	0	0	0	146	0	2718	0.02	68845	0.41
FCHFC2LALXX_L5_wHAXPI046185-90_1	16617734	6054589	36.43	1208161	7.27	238790	1.44	3530559	21.25	0	0	638434	3.84	313133	1.88	2137	0.01	669	0	0	0	10400	0.06	20162	0.12	92144	0.55
FCHFC2LALXX_L2_wHAXPI046144-30_1	13877329	6370825	45.91	1822604	13.13	194169	1.4	2776033	20	0	0	1166989	8.41	387425	2.79	2390	0.02	1519	0.01	0	0	330	0	18190	0.13	1176	0.01
FCHFCLKALXX_L3_wHAXPI046125-92_1	16289233	7559119	46.41	1606996	9.87	183913	1.13	4463565	27.4	0	0	664269	4.08	630286	3.87	1293	0.01	251	0	0	0	450	0	1207	0.01	6889	0.04
FCHFC2LALXX_L2_wHAXPI046148-41_1	16441922	8246047	50.15	1425686	8.67	220845	1.34	5679926	34.55	0	0	541575	3.29	371358	2.26	2076	0.01	410	0	0	0	1280	0.01	2368	0.01	523	0
FCHFCLKALXX_L2_wHAXPI046114-76_1	16281777	7557127	46.41	2373745	14.58	312834	1.92	3430959	21.07	0	0	982328	6.03	243570	1.5	2185	0.01	337	0	5	0	163	0	4188	0.03	206813	1.27
FCHFCLKALXX_L3_wHAXPI046139-29_1	15634222	6604183	42.24	1586981	10.15	185463	1.19	4201538	26.87	0	0	350446	2.24	271935	1.74	2765	0.02	298	0	0	0	174	0	4240	0.03	343	0
FCHGLKNBBXX-wHAXPI038981-21_L5_1	19971908	9137043	45.75	2203532	11.03	278089	1.39	5452763	27.3	0	0	766005	3.84	386482	1.94	29088	0.15	1211	0.01	0	0	4522	0.02	6512	0.03	8839	0.04
FCHFGFNALXX_L8_wHAXPI040158-100_1	17642227	6784593	38.46	1240061	7.03	197411	1.12	4406692	24.98	0	0	510746	2.9	408928	2.32	2094	0.01	124	0	0	0	221	0	6607	0.04	11709	0.07
FCHFCLKALXX_L3_wHAXPI046136-20_1	16357421	5926100	36.23	1468444	8.98	196697	1.2	3554310	21.73	0	0	363077	2.22	338884	2.07	2246	0.01	84	0	0	0	660	0	1474	0.01	224	0
FCHFGFNALXX_L8_wHAXPI040155-81_1	12122161	5150303	42.49	1919195	15.83	165354	1.36	2650132	21.86	0	0	272371	2.25	137339	1.13	2823	0.02	117	0	0	0	1449	0.01	1306	0.01	217	0
FCHFC2LALXX_L2_wHAXPI046078-50_1	14260722	5000311	35.06	1269048	8.9	174314	1.22	2606218	18.28	0	0	672412	4.72	271390	1.9	1966	0.01	270	0	0	0	1856	0.01	1612	0.01	1225	0.01
FCHFGFNALXX_L8_wHAXPI040157-143_1	14108773	5317216	37.69	2427877	17.21	306773	2.17	1987330	14.09	0	0	384056	2.72	198926	1.41	2516	0.02	471	0	0	0	1183	0.01	7847	0.06	237	0
FCHFCLKALXX_L2_wHAXPI046074-44_1	15820835	4979029	31.47	865659	5.47	225923	1.43	2879357	18.2	0	0	686467	4.34	311855	1.97	1679	0.01	538	0	0	0	3831	0.02	2446	0.02	1274	0.01
FCHFC2LALXX_L2_wHAXPI046081-58_1	13997256	6008044	42.92	1562736	11.16	167109	1.19	3585471	25.62	0	0	517267	3.7	164329	1.17	2830	0.02	447	0	0	0	3014	0.02	3573	0.03	1268	0.01
FCHFCLKALXX_L2_wHAXPI046108-62_1	17493021	11832267	67.64	4103147	23.46	713205	4.08	3725809	21.3	0	0	2673250	15.28	604032	3.45	1007	0.01	249	0	0	0	62	0	7208	0.04	4298	0.02
FCHFCLKALXX_L2_wHAXPI046115-77_1	16930538	13068465	77.19	3939190	23.27	179825	1.06	3177402	18.77	0	0	5552632	32.8	204459	1.21	1866	0.01	2812	0.02	0	0	64	0	8248	0.05	1967	0.01
FCHFC2LALXX_L5_wHAXPI046181-84_1	12828423	4090412	31.89	1163605	9.07	159195	1.24	2206596	17.2	0	0	346339	2.7	187089	1.46	2708	0.02	54	0	1	0	9284	0.07	15101	0.12	440	0
FCHFCLKALXX_L3_wHAXPI046137-24_1	14756171	6051551	41.01	1617098	10.96	149769	1.01	3641542	24.68	0	0	305718	2.07	327758	2.22	1331	0.01	214	0	0	0	1175	0.01	4592	0.03	2354	0.02
FCHFC2LALXX_L2_wHAXPI046149-43_1	15029594	5557552	36.98	1704791	11.34	164675	1.1	2351202	15.64	0	0	1034411	6.88	291253	1.94	2811	0.02	145	0	0	0	3122	0.02	4882	0.03	260	0
FCHFCLKALXX_L2_wHAXPI046104-50_1	14757045	6486331	43.95	1697524	11.5	252947	1.71	4060726	27.52	0	0	308827	2.09	159775	1.08	2988	0.02	101	0	0	0	486	0	2703	0.02	254	0
FCHFCLKALXX_L3_wHAXPI046127-94_1	13441481	4957281	36.88	1167113	8.68	136276	1.01	2720478	20.24	0	0	763740	5.68	159216	1.18	1849	0.01	67	0	0	0	5240	0.04	2822	0.02	480	0
FCHGLKNBBXX-wHAXPI038982-24_L5_1	20639040	7862058	38.09	1020023	4.94	200542	0.97	5355075	25.95	0	0	746325	3.62	452412	2.19	26995	0.13	437	0	0	0	1204	0.01	7096	0.03	51949	0.25
FCHFC2LALXX_L2_wHAXPI046146-37_1	14297491	4686965	32.78	948652	6.64	172226	1.2	2918531	20.41	0	0	297162	2.08	340592	2.38	2425	0.02	555	0	7	0	1304	0.01	2652	0.02	2859	0.02
FCHFC2LALXX_L2_wHAXPI046177-80_1	14702838	5823272	39.61	834585	5.68	215544	1.47	4388360	29.85	1	0	160333	1.09	219476	1.49	2644	0.02	118	0	27	0	1450	0.01	383	0	351	0
FCHFGFNALXX_L8_wHAXPI040159-95_1	14206723	7145121	50.29	1488644	10.48	159272	1.12	3860620	27.17	0	0	1357269	9.55	273348	1.92	2134	0.02	81	0	0	0	11	0	3016	0.02	726	0.01
FCHFCLKALXX_L2_wHAXPI046073-43_1	14307160	6334713	44.28	639278	4.47	129996	0.91	4540710	31.74	0	0	721096	5.04	297191	2.08	1524	0.01	211	0	0	0	286	0	4162	0.03	259	0
FCHFC2LALXX_L2_wHAXPI046142-18_1	15812915	11182093	70.71	5064765	32.03	571537	3.61	3350536	21.19	0	0	1827537	11.56	355200	2.25	1353	0.01	191	0	0	0	58	0	5793	0.04	5123	0.03
FCHFGFNALXX_L8_wHAXPI039930-80_1	19190309	6049177	31.52	613683	3.2	194165	1.01	4596643	23.95	367	0	316705	1.65	311678	1.62	1344	0.01	445	0	0	0	1388	0.01	4415	0.02	8344	0.04
FCHFGFNALXX_L8_wHAXPI039926-76_1	20383357	8645595	42.41	2505834	12.29	278221	1.36	3781724	18.55	0	0	1800589	8.83	259863	1.27	3009	0.01	306	0	0	0	82	0	13401	0.07	2566	0.01
FCHFC2LALXX_L2_wHAXPI046147-39_1	14483685	6115863	42.23	2170982	14.99	220810	1.52	2864213	19.78	0	0	529435	3.66	324309	2.24	3292	0.02	467	0	0	0	864	0.01	1082	0.01	409	0
FCHFCLKALXX_L3_wHAXPI046129-97_1	15081818	4352518	28.86	897516	5.95	126247	0.84	2511686	16.65	0	0	388168	2.57	397269	2.63	4233	0.03	4855	0.03	0	0	90	0	1330	0.01	21124	0.14
FCHFC2LALXX_L5_wHAXPI046180-83_1	15290559	5804091	37.96	1550671	10.14	180774	1.18	3063179	20.03	0	0	711798	4.66	213962	1.4	2534	0.02	1200	0.01	1	0	10814	0.07	8125	0.05	61033	0.4
FCHFCLKALXX_L2_wHAXPI046110-68_1	15442462	9111040	59	3337630	21.61	236218	1.53	3167751	20.51	0	0	2166396	14.03	189997	1.23	1271	0.01	111	0	0	0	76	0	8575	0.06	3015	0.02
FCHFCLKALXX_L3_wHAXPI046124-90_1	14868518	6100822	41.03	1356397	9.12	179440	1.21	3792637	25.51	0	0	485388	3.26	236609	1.59	2454	0.02	177	0	0	0	255	0	3476	0.02	43989	0.3
FCHFC2LALXX_L2_wHAXPI046083-63_1	14862452	6644933	44.71	1952294	13.14	197980	1.33	3587305	24.14	0	0	345743	2.33	550767	3.71	3239	0.02	1540	0.01	0	0	2118	0.01	2714	0.02	1233	0.01
FCHFCLKALXX_L3_wHAXPI046138-27_1	15580808	8710496	55.91	2456903	15.77	273345	1.75	3678272	23.61	0	0	1960494	12.58	316934	2.03	1625	0.01	186	0	0	0	83	0	19494	0.13	3160	0.02
FCHGLKNBBXX-wHAXPI038965-23_L5_1	17237685	6093532	35.35	2011419	11.67	323706	1.88	2502625	14.52	0	0	1006557	5.84	214442	1.24	20644	0.12	1051	0.01	0	0	390	0	11739	0.07	959	0.01
FCHFCLKALXX_L2_wHAXPI046064-16_1	15284796	6378134	41.73	1548181	10.13	136721	0.89	3909500	25.58	0	0	534111	3.49	223285	1.46	1702	0.01	449	0	0	0	3093	0.02	3874	0.03	17218	0.11
FCHFCLKALXX_L2_wHAXPI046071-39_1	14921298	5381002	36.06	806916	5.41	143802	0.96	3753134	25.15	0	0	493251	3.31	170639	1.14	1231	0.01	139	0	0	0	4004	0.03	1503	0.01	6383	0.04
FCHFCLKALXX_L3_wHAXPI046141-17_1	15264974	6335700	41.5	2411194	15.8	358034	2.35	3093818	20.27	0	0	300985	1.97	164443	1.08	3475	0.02	345	0	0	0	87	0	1860	0.01	1459	0.01
FCHFCLKALXX_L2_wHAXPI046070-37_1	14295637	4364280	30.53	948094	6.63	146320	1.02	2605981	18.23	0	0	424406	2.97	211469	1.48	1643	0.01	176	0	0	0	1845	0.01	6076	0.04	18270	0.13
FCHGLKNBBXX-wHAXPI038963-34_L5_1	16166265	7214254	44.63	2403705	14.87	207987	1.29	2985648	18.47	0	0	1327441	8.21	249629	1.54	17415	0.11	357	0	0	0	9917	0.06	11119	0.07	1036	0.01
FCHFCLKALXX_L2_wHAXPI046069-36_1	13585928	7499945	55.2	1771957	13.04	143954	1.06	3664117	26.97	0	0	1531928	11.28	379920	2.8	933	0.01	164	0	0	0	88	0	6139	0.05	745	0.01
FCHFCLKALXX_L3_wHAXPI046132-107_1	16620350	12684488	76.32	6548962	39.4	196017	1.18	3721674	22.39	0	0	2023517	12.17	165740	1	806	0	141	0	0	0	68	0	4851	0.03	22712	0.14
FCHFCLKALXX_L2_wHAXPI046065-17_1	12468178	5860326	47	592187	4.75	116843	0.94	3767674	30.22	0	0	1080221	8.66	297245	2.38	1525	0.01	385	0	0	0	264	0	3768	0.03	214	0
FCHFCLKALXX_L3_wHAXPI046128-96_1	14841282	7057653	47.55	1880474	12.67	210574	1.42	4016265	27.06	0	0	748923	5.05	190701	1.28	2214	0.01	189	0	0	0	1076	0.01	6417	0.04	820	0.01
FCHGLKNBBXX-wHAXPI038962-31_L5_1	17164243	7556613	44.03	1944492	11.33	325281	1.9	4072294	23.73	0	0	553153	3.22	615732	3.59	19679	0.11	127	0	0	0	7567	0.04	4851	0.03	13437	0.08
FCHFGFNALXX_L8_wHAXPI040154-93_1	14478194	6773329	46.78	1517535	10.48	110111	0.76	3741850	25.84	0	0	1207159	8.34	190787	1.32	1268	0.01	225	0	0	0	57	0	3898	0.03	439	0
FCHFCLKALXX_L3_wHAXPI046131-103_1	13604914	6947819	51.07	1270856	9.34	137468	1.01	4484930	32.97	0	0	842689	6.19	195611	1.44	1452	0.01	127	0	0	0	2254	0.02	11505	0.08	927	0.01
FCHFCLKALXX_L2_wHAXPI046109-63_1	18112818	6944078	38.34	1143036	6.31	223671	1.23	4865521	26.86	0	0	449056	2.48	244156	1.35	3520	0.02	141	0	0	0	86	0	11090	0.06	3801	0.02
FCHFGFNALXX_L8_wHAXPI040153-92_1	13942505	4519350	32.41	824720	5.92	182014	1.31	2761123	19.8	0	0	559005	4.01	186590	1.34	1780	0.01	48	0	0	0	147	0	3810	0.03	113	0
FCHFC2LALXX_L2_wHAXPI046076-44_1	15311098	6507805	42.5	1512353	9.88	231622	1.51	3761495	24.57	0	0	701347	4.58	252502	1.65	1850	0.01	43	0	0	0	5221	0.03	20110	0.13	21262	0.14
FCHFCLKALXX_L3_wHAXPI046117-81_1	16157265	10473957	64.83	4853312	30.04	359170	2.22	2848634	17.63	0	0	1974819	12.22	182190	1.13	4970	0.03	189648	1.17	2	0	1488	0.01	56278	0.35	3446	0.02
FCHFCLKALXX_L3_wHAXPI046130-100_1	14678589	8510175	57.98	1757453	11.97	248288	1.69	4306847	29.34	0	0	1719699	11.72	470749	3.21	713	0	105	0	0	0	59	0	4827	0.03	1435	0.01
FCHFCLKALXX_L3_wHAXPI046134-13_1	16419463	10251078	62.43	3729594	22.71	506409	3.08	4637144	28.24	0	0	1098949	6.69	267977	1.63	1105	0.01	255	0	0	0	378	0	7617	0.05	1650	0.01
FCHFC2LALXX_L5_wHAXPI046183-86_1	15987574	8184898	51.2	2913342	18.22	262022	1.64	3573857	22.35	0	0	1082684	6.77	334739	2.09	2306	0.01	656	0	0	0	9322	0.06	4386	0.03	1584	0.01
FCHFCLKALXX_L2_wHAXPI046116-80_1	16941778	7366784	43.48	1423282	8.4	372864	2.2	4174401	24.64	0	0	1152786	6.8	223269	1.32	1575	0.01	103	0	0	0	8618	0.05	9356	0.06	530	0
FCHFCLKALXX_L3_wHAXPI046140-16_1	19230976	9551421	49.67	2137683	11.12	258896	1.35	5091550	26.48	0	0	1834220	9.54	220019	1.14	1901	0.01	174	0	0	0	1497	0.01	1465	0.01	4016	0.02

## Sheet: genomic_TaxonID mapping
## database	genomic_20190404
# id	id_len	genome_size	db_name	db_order	superkingdom_name	superkingdom_tax	kingdom_name	kingdom_tax	phylum_name	phylum_tax	class_name	class_tax	order_name	order_tax	family_name	family_tax	genus_name	genus_tax	species_name	species_tax	strain_name	strain_tax	description
MGS83_scaffold103	2521	1866939	MetaHitAssembly_20140701	3	Bacteria	2	UNKNOWN	UNKNOWN	Firmicutes	1239	UNKNOWN	UNKNOWN	UNKNOWN	UNKNOWN	UNKNOWN	UNKNOWN	UNKNOWN	UNKNOWN	Firmicutes bacterium CAG:83	1262992	UNKNOWN	UNKNOWN	name:'Firmicutes bacterium MGS:83' taxid:1262992 sample:O2.UC23-0
MGS240_scaffold144	46962	1973564	MetaHitAssembly_20140701	3	Bacteria	2	UNKNOWN	UNKNOWN	Firmicutes	1239	UNKNOWN	UNKNOWN	UNKNOWN	UNKNOWN	UNKNOWN	UNKNOWN	UNKNOWN	UNKNOWN	Firmicutes bacterium CAG:240	1263013	UNKNOWN	UNKNOWN	name:'Firmicutes bacterium MGS:240' taxid:1263013 sample:MH0117
gi|422354619|ref|NZ_GG772937.1|	779	5035484	HumanMicrobiome_20140702	4	Bacteria	2	UNKNOWN	UNKNOWN	Proteobacteria	1224	Gammaproteobacteria	1236	Enterobacterales	91347	Enterobacteriaceae	543	Escherichia	561	Escherichia coli	562	Escherichia coli MS 117-3	749539	Escherichia coli MS 117-3 genomic scaffold Scfld1014, whole genome shotgun sequence
REF:Gammaproteobacteria_gi_487563172	16506	UNKNOWN	IMGVR_20190128	11	UNKNOWN	UNKNOWN	UNKNOWN	UNKNOWN	UNKNOWN	UNKNOWN	UNKNOWN	UNKNOWN	UNKNOWN	UNKNOWN	UNKNOWN	UNKNOWN	UNKNOWN	UNKNOWN	UNKNOWN	UNKNOWN	UNKNOWN	UNKNOWN	UNKNOWN
CP022155.1	145220	5466321	plasmid_20190205	9	Bacteria	2	UNKNOWN	UNKNOWN	Proteobacteria	1224	Gammaproteobacteria	1236	Enterobacterales	91347	Enterobacteriaceae	543	Escherichia	561	Escherichia coli	562	UNKNOWN	UNKNOWN	Escherichia coli strain ABWA45 plasmid pABWA45_1, complete sequence
7000000484_____SRS016018_WUGC_scaffold_18800	43762	UNKNOWN	IMGVR_20190128	11	UNKNOWN	UNKNOWN	UNKNOWN	UNKNOWN	UNKNOWN	UNKNOWN	UNKNOWN	UNKNOWN	UNKNOWN	UNKNOWN	UNKNOWN	UNKNOWN	UNKNOWN	UNKNOWN	UNKNOWN	UNKNOWN	UNKNOWN	UNKNOWN	UNKNOWN
CP018818.1	117755	5779484	plasmid_20190205	9	Bacteria	2	UNKNOWN	UNKNOWN	Proteobacteria	1224	Gammaproteobacteria	1236	Enterobacterales	91347	Enterobacteriaceae	543	Klebsiella	570	Klebsiella pneumoniae	573	UNKNOWN	UNKNOWN	Klebsiella pneumoniae strain AR_0049 plasmid unitig_2, complete sequence
MGS568_scaffold33	54602	1480498	MetaHitAssembly_20140701	3	Bacteria	2	UNKNOWN	UNKNOWN	Firmicutes	1239	Clostridia	186801	Clostridiales	186802	Clostridiaceae	31979	Clostridium	1485	Clostridium sp. CAG:568	1262821	UNKNOWN	UNKNOWN	name:'Clostridium sp. MGS:568' taxid:1262821 sample:MH0004
REF:Gammaproteobacteria_gi_433087560	18077	UNKNOWN	IMGVR_20190128	11	UNKNOWN	UNKNOWN	UNKNOWN	UNKNOWN	UNKNOWN	UNKNOWN	UNKNOWN	UNKNOWN	UNKNOWN	UNKNOWN	UNKNOWN	UNKNOWN	UNKNOWN	UNKNOWN	UNKNOWN	UNKNOWN	UNKNOWN	UNKNOWN	UNKNOWN
MGS390_scaffold69	3731	2443329	MetaHitAssembly_20140701	3	Bacteria	2	UNKNOWN	UNKNOWN	Firmicutes	1239	Clostridia	186801	Clostridiales	186802	Ruminococcaceae	541000	Anaerotruncus	244127	Anaerotruncus sp. CAG:390	1262703	UNKNOWN	UNKNOWN	name:'Anaerotruncus sp. MGS:390' taxid:1262703 sample:MH0117
MGS12_scaffold183	1080	2722180	MetaHitAssembly_20140701	3	Bacteria	2	UNKNOWN	UNKNOWN	Firmicutes	1239	Clostridia	186801	Clostridiales	186802	Eubacteriaceae	186806	Eubacterium	1730	Eubacterium hallii CAG:12	1263078	UNKNOWN	UNKNOWN	name:'Eubacterium hallii MGS:12' taxid:1263078 sample:V1.UC16-0
gi|422348215|ref|NZ_JH594552.1|	509	3466039	HumanMicrobiome_20140702	4	Bacteria	2	UNKNOWN	UNKNOWN	Firmicutes	1239	Clostridia	186801	Clostridiales	186802	Clostridiaceae	31979	Clostridium	1485	Clostridium perfringens	1502	Clostridium perfringens WAL-14572	742739	Clostridium perfringens WAL-14572 genomic scaffold supercont1.20, whole genome shotgun sequence
MGS567_scaffold13	1497	1239127	MetaHitAssembly_20140701	3	Bacteria	2	UNKNOWN	UNKNOWN	Firmicutes	1239	Clostridia	186801	Clostridiales	186802	Clostridiaceae	31979	Clostridium	1485	Clostridium sp. CAG:567	1262820	UNKNOWN	UNKNOWN	name:'Clostridium sp. MGS:567' taxid:1262820 sample:MH0104
MGS251_scaffold6	42330	1873859	MetaHitAssembly_20140701	3	Bacteria	2	UNKNOWN	UNKNOWN	Firmicutes	1239	Clostridia	186801	Clostridiales	186802	Eubacteriaceae	186806	Eubacterium	1730	Eubacterium sp. CAG:251	1262886	UNKNOWN	UNKNOWN	name:'Eubacterium sp. MGS:251' taxid:1262886 sample:O2.UC2-0
MGS754_scaffold4	27727	5417436	MetaHitAssembly_20140701	3	Bacteria	2	UNKNOWN	UNKNOWN	Bacteroidetes	976	Bacteroidia	200643	Bacteroidales	171549	Bacteroidaceae	815	Bacteroides	816	Bacteroides sp. CAG:754	1262750	UNKNOWN	UNKNOWN	name:'Bacteroides sp. MGS:754' taxid:1262750 sample:V1.CD38-0
3300008728_____Ga0115675_103259	7979	UNKNOWN	IMGVR_20190128	11	UNKNOWN	UNKNOWN	UNKNOWN	UNKNOWN	UNKNOWN	UNKNOWN	UNKNOWN	UNKNOWN	UNKNOWN	UNKNOWN	UNKNOWN	UNKNOWN	UNKNOWN	UNKNOWN	UNKNOWN	UNKNOWN	UNKNOWN	UNKNOWN	UNKNOWN
gi|422727842|ref|NZ_GL456479.1|	138249	2818531	HumanMicrobiome_20140702	4	Bacteria	2	UNKNOWN	UNKNOWN	Firmicutes	1239	Bacilli	91061	Lactobacillales	186826	Enterococcaceae	81852	Enterococcus	1350	Enterococcus faecalis	1351	Enterococcus faecalis TX0012	749496	Enterococcus faecalis TX0012 genomic scaffold Scfld36, whole genome shotgun sequence
gi|325855556|ref|NZ_AEXO01000052.1|	35946	3177783	HumanMicrobiome_20140702	4	Bacteria	2	UNKNOWN	UNKNOWN	Bacteroidetes	976	Bacteroidia	200643	Bacteroidales	171549	Prevotellaceae	171552	Prevotella	838	Prevotella denticola	28129	Prevotella denticola CRIS 18C-A	944557	Prevotella denticola CRIS 18C-A contig00061, whole genome shotgun sequence
MGS234_scaffold9	16478	2124139	MetaHitAssembly_20140701	3	Bacteria	2	UNKNOWN	UNKNOWN	Actinobacteria	201174	Actinobacteria	1760	Bifidobacteriales	85004	Bifidobacteriaceae	31953	Bifidobacterium	1678	Bifidobacterium bifidum CAG:234	1263058	UNKNOWN	UNKNOWN	name:'Bifidobacterium bifidum MGS:234' taxid:1263058 sample:V1.CD36-0
REF:Gammaproteobacteria_gi_555592767	9113	UNKNOWN	IMGVR_20190128	11	UNKNOWN	UNKNOWN	UNKNOWN	UNKNOWN	UNKNOWN	UNKNOWN	UNKNOWN	UNKNOWN	UNKNOWN	UNKNOWN	UNKNOWN	UNKNOWN	UNKNOWN	UNKNOWN	UNKNOWN	UNKNOWN	UNKNOWN	UNKNOWN	UNKNOWN
7000000073_____SRS021496_Baylor_scaffold_85690	8229	UNKNOWN	IMGVR_20190128	11	UNKNOWN	UNKNOWN	UNKNOWN	UNKNOWN	UNKNOWN	UNKNOWN	UNKNOWN	UNKNOWN	UNKNOWN	UNKNOWN	UNKNOWN	UNKNOWN	UNKNOWN	UNKNOWN	UNKNOWN	UNKNOWN	UNKNOWN	UNKNOWN	UNKNOWN
APGM01000027.1	2071	5383782	bacteria_20190205	1	Bacteria	2	UNKNOWN	UNKNOWN	Proteobacteria	1224	Gammaproteobacteria	1236	Enterobacterales	91347	Enterobacteriaceae	543	Klebsiella	570	Klebsiella pneumoniae	573	RYC492	1250520	Klebsiella pneumoniae RYC492 contig0027, whole genome shotgun sequence
3300011230_____Ga0122837_101127	5572	UNKNOWN	IMGVR_20190128	11	UNKNOWN	UNKNOWN	UNKNOWN	UNKNOWN	UNKNOWN	UNKNOWN	UNKNOWN	UNKNOWN	UNKNOWN	UNKNOWN	UNKNOWN	UNKNOWN	UNKNOWN	UNKNOWN	UNKNOWN	UNKNOWN	UNKNOWN	UNKNOWN	UNKNOWN
3300007362_____Ga0104788_101360	19540	UNKNOWN	IMGVR_20190128	11	UNKNOWN	UNKNOWN	UNKNOWN	UNKNOWN	UNKNOWN	UNKNOWN	UNKNOWN	UNKNOWN	UNKNOWN	UNKNOWN	UNKNOWN	UNKNOWN	UNKNOWN	UNKNOWN	UNKNOWN	UNKNOWN	UNKNOWN	UNKNOWN	UNKNOWN
MGS594_scaffold10	2332	1144379	MetaHitAssembly_20140701	3	Bacteria	2	UNKNOWN	UNKNOWN	Firmicutes	1239	Clostridia	186801	Clostridiales	186802	Clostridiaceae	31979	Clostridium	1485	Clostridium sp. CAG:594	1262826	UNKNOWN	UNKNOWN	name:'Clostridium sp. MGS:594' taxid:1262826 sample:MH0137
MGS248_scaffold11	9138	2618909	MetaHitAssembly_20140701	3	Bacteria	2	UNKNOWN	UNKNOWN	Firmicutes	1239	Clostridia	186801	Clostridiales	186802	Eubacteriaceae	186806	Eubacterium	1730	Eubacterium sp. CAG:248	1262885	UNKNOWN	UNKNOWN	name:'Eubacterium sp. MGS:248' taxid:1262885 sample:MH0134
MGS564_scaffold171	2603	3820088	MetaHitAssembly_20140701	3	Bacteria	2	UNKNOWN	UNKNOWN	Bacteroidetes	976	Bacteroidia	200643	Bacteroidales	171549	Bacteroidaceae	815	Bacteroides	816	Bacteroides intestinalis CAG:564	1263049	UNKNOWN	UNKNOWN	name:'Bacteroides intestinalis MGS:564' taxid:1263049 sample:MH0058
JZRM01000419.1	31859	15417826	protozoa_20190213	8	Eukaryota	2759	UNKNOWN	UNKNOWN	UNKNOWN	UNKNOWN	UNKNOWN	UNKNOWN	UNKNOWN	UNKNOWN	Blastocystidae	2547934	Blastocystis	12967	Blastocystis sp. subtype 6	944208	UNKNOWN	UNKNOWN	Blastocystis sp. subtype 6 isolate SSI:754 ST6_BLS5_contig_492, whole genome shotgun sequence
gi|224580168|ref|NZ_DS607633.1|	6337	4610361	HumanMicrobiome_20140702	4	Bacteria	2	UNKNOWN	UNKNOWN	Proteobacteria	1224	Gammaproteobacteria	1236	Enterobacterales	91347	Morganellaceae	1903414	Providencia	586	Providencia stuartii	588	Providencia stuartii ATCC 25827	471874	Providencia stuartii ATCC 25827 Scfld_02_0 genomic scaffold, whole genome shotgun sequence
REF:Gammaproteobacteria_gi_354697327-944224-982829	38580	UNKNOWN	IMGVR_20190128	11	UNKNOWN	UNKNOWN	UNKNOWN	UNKNOWN	UNKNOWN	UNKNOWN	UNKNOWN	UNKNOWN	UNKNOWN	UNKNOWN	UNKNOWN	UNKNOWN	UNKNOWN	UNKNOWN	UNKNOWN	UNKNOWN	UNKNOWN	UNKNOWN	UNKNOWN
MGS813_scaffold7	540	1915398	MetaHitAssembly_20140701	3	Bacteria	2	UNKNOWN	UNKNOWN	Firmicutes	1239	Clostridia	186801	Clostridiales	186802	Clostridiaceae	31979	Clostridium	1485	Clostridium sp. CAG:813	1262843	UNKNOWN	UNKNOWN	name:'Clostridium sp. MGS:813' taxid:1262843 sample:MH0106
gi|223045086|ref|NZ_ACEP01000038.1|	8896	3290996	HumanMicrobiome_20140702	4	Bacteria	2	UNKNOWN	UNKNOWN	Firmicutes	1239	Clostridia	186801	Clostridiales	186802	Lachnospiraceae	186803	Anaerobutyricum	2569097	Anaerobutyricum hallii	39488	Anaerobutyricum hallii DSM 3353	411469	Eubacterium hallii DSM 3353 E_hallii-1.0_Cont42.1, whole genome shotgun sequence
gi|282857609|ref|NZ_ADFP01000112.1|	4587	2562014	HumanMicrobiome_20140702	4	Bacteria	2	UNKNOWN	UNKNOWN	Synergistetes	508458	Synergistia	649775	Synergistales	649776	Synergistaceae	649777	Pyramidobacter	638847	Pyramidobacter piscolens	638849	Pyramidobacter piscolens W5455	352165	Pyramidobacter piscolens W5455 contig00026, whole genome shotgun sequence
JPIU01000007.1	640	3385516	bacteria_draft_20190205	5	Bacteria	2	UNKNOWN	UNKNOWN	Bacteroidetes	976	Bacteroidia	200643	Bacteroidales	171549	Porphyromonadaceae	171551	Sanguibacteroides	1635148	Sanguibacteroides justesenii	1547597	UNKNOWN	UNKNOWN	Sanguibacteroides justesenii strain OUH 308042 contig7, whole genome shotgun sequence
MGS389_scaffold17	12660	1465258	MetaHitAssembly_20140701	3	Bacteria	2	UNKNOWN	UNKNOWN	Firmicutes	1239	Clostridia	186801	Clostridiales	186802	Clostridiaceae	31979	Clostridium	1485	Clostridium sp. CAG:389	1262801	UNKNOWN	UNKNOWN	name:'Clostridium sp. MGS:389' taxid:1262801 sample:MH0116
JZRJ01000187.1	22010	12693100	protozoa_20190213	8	Eukaryota	2759	UNKNOWN	UNKNOWN	UNKNOWN	UNKNOWN	UNKNOWN	UNKNOWN	UNKNOWN	UNKNOWN	Blastocystidae	2547934	Blastocystis	12967	Blastocystis sp. subtype 2	944160	UNKNOWN	UNKNOWN	Blastocystis sp. subtype 2 isolate Flemming ST2_BLS4_contig_193, whole genome shotgun sequence
MGS60_scaffold51	49673	3087525	MetaHitAssembly_20140701	3	Bacteria	2	UNKNOWN	UNKNOWN	Firmicutes	1239	Clostridia	186801	Clostridiales	186802	Ruminococcaceae	541000	Ruminococcus	1263	Ruminococcus sp. CAG:60	1262964	UNKNOWN	UNKNOWN	name:'Ruminococcus sp. MGS:60' taxid:1262964 sample:MH0086
CP033820.1	1055	5271709	plasmid_20190205	9	Bacteria	2	UNKNOWN	UNKNOWN	Proteobacteria	1224	Gammaproteobacteria	1236	Enterobacterales	91347	Enterobacteriaceae	543	Klebsiella	570	Klebsiella aerogenes	548	UNKNOWN	UNKNOWN	Klebsiella aerogenes strain FDAARGOS_513 plasmid unnamed3
gi|301648621|ref|NZ_GG772048.1|	8753	4744342	HumanMicrobiome_20140702	4	Bacteria	2	UNKNOWN	UNKNOWN	Proteobacteria	1224	Gammaproteobacteria	1236	Enterobacterales	91347	Enterobacteriaceae	543	Escherichia	561	Escherichia coli	562	Escherichia coli MS 146-1	749540	Escherichia coli MS 146-1 genomic scaffold Scfld18, whole genome shotgun sequence
3300013936_____Ga0116637_1000047	49337	UNKNOWN	IMGVR_20190128	11	UNKNOWN	UNKNOWN	UNKNOWN	UNKNOWN	UNKNOWN	UNKNOWN	UNKNOWN	UNKNOWN	UNKNOWN	UNKNOWN	UNKNOWN	UNKNOWN	UNKNOWN	UNKNOWN	UNKNOWN	UNKNOWN	UNKNOWN	UNKNOWN	UNKNOWN
3300007717_____Ga0105662_102576	10641	UNKNOWN	IMGVR_20190128	11	UNKNOWN	UNKNOWN	UNKNOWN	UNKNOWN	UNKNOWN	UNKNOWN	UNKNOWN	UNKNOWN	UNKNOWN	UNKNOWN	UNKNOWN	UNKNOWN	UNKNOWN	UNKNOWN	UNKNOWN	UNKNOWN	UNKNOWN	UNKNOWN	UNKNOWN
MGS813_scaffold32	3011	1915398	MetaHitAssembly_20140701	3	Bacteria	2	UNKNOWN	UNKNOWN	Firmicutes	1239	Clostridia	186801	Clostridiales	186802	Clostridiaceae	31979	Clostridium	1485	Clostridium sp. CAG:813	1262843	UNKNOWN	UNKNOWN	name:'Clostridium sp. MGS:813' taxid:1262843 sample:MH0106
MGS41_scaffold123	1157	2757549	MetaHitAssembly_20140701	3	Bacteria	2	UNKNOWN	UNKNOWN	Firmicutes	1239	UNKNOWN	UNKNOWN	UNKNOWN	UNKNOWN	UNKNOWN	UNKNOWN	UNKNOWN	UNKNOWN	Firmicutes bacterium CAG:41	1263021	UNKNOWN	UNKNOWN	name:'Firmicutes bacterium MGS:41' taxid:1263021 sample:V1.UC4-5
7000000016_____SRS023538_Baylor_scaffold_41477	10306	UNKNOWN	IMGVR_20190128	11	UNKNOWN	UNKNOWN	UNKNOWN	UNKNOWN	UNKNOWN	UNKNOWN	UNKNOWN	UNKNOWN	UNKNOWN	UNKNOWN	UNKNOWN	UNKNOWN	UNKNOWN	UNKNOWN	UNKNOWN	UNKNOWN	UNKNOWN	UNKNOWN	UNKNOWN
gi|314998358|ref|NZ_GL476049.1|	1366	3073581	HumanMicrobiome_20140702	4	Bacteria	2	UNKNOWN	UNKNOWN	Firmicutes	1239	Bacilli	91061	Lactobacillales	186826	Enterococcaceae	81852	Enterococcus	1350	Enterococcus faecium	1352	Enterococcus faecium TX0133a01	749522	Enterococcus faecium TX0133a01 genomic scaffold Scfld46, whole genome shotgun sequence
MGS1092_scaffold60	5697	3095055	MetaHitAssembly_20140701	3	Bacteria	2	UNKNOWN	UNKNOWN	Bacteroidetes	976	Bacteroidia	200643	Bacteroidales	171549	Prevotellaceae	171552	Prevotella	838	Prevotella sp. CAG:1092	1262919	UNKNOWN	UNKNOWN	name:'Prevotella sp. MGS:1092' taxid:1262919 sample:MH0165
MGS14_scaffold100	32122	3962892	MetaHitAssembly_20140701	3	Bacteria	2	UNKNOWN	UNKNOWN	Bacteroidetes	976	Bacteroidia	200643	Bacteroidales	171549	Odoribacteraceae	1853231	Odoribacter	283168	Odoribacter splanchnicus CAG:14	1263090	UNKNOWN	UNKNOWN	name:'Odoribacter splanchnicus MGS:14' taxid:1263090 sample:MH0012
7000000475_____SRS020328_Baylor_scaffold_38872	37729	UNKNOWN	IMGVR_20190128	11	UNKNOWN	UNKNOWN	UNKNOWN	UNKNOWN	UNKNOWN	UNKNOWN	UNKNOWN	UNKNOWN	UNKNOWN	UNKNOWN	UNKNOWN	UNKNOWN	UNKNOWN	UNKNOWN	UNKNOWN	UNKNOWN	UNKNOWN	UNKNOWN	UNKNOWN
gi|301032712|ref|NZ_GG774050.1|	5754	5253182	HumanMicrobiome_20140702	4	Bacteria	2	UNKNOWN	UNKNOWN	Proteobacteria	1224	Gammaproteobacteria	1236	Enterobacterales	91347	Enterobacteriaceae	543	Escherichia	561	Escherichia coli	562	Escherichia coli MS 196-1	749548	Escherichia coli MS 196-1 genomic scaffold Scfld1083, whole genome shotgun sequence
REF:Gammaproteobacteria_gi_419352924	14021	UNKNOWN	IMGVR_20190128	11	UNKNOWN	UNKNOWN	UNKNOWN	UNKNOWN	UNKNOWN	UNKNOWN	UNKNOWN	UNKNOWN	UNKNOWN	UNKNOWN	UNKNOWN	UNKNOWN	UNKNOWN	UNKNOWN	UNKNOWN	UNKNOWN	UNKNOWN	UNKNOWN	UNKNOWN
QVQW01000803.1	354	30020651	fungi_20190213	7	Eukaryota	4751	Fungi	4751	Ascomycota	4890	Sordariomycetes	147550	Coniochaetales	292576	Coniochaetaceae	79807	Coniochaeta	79808	Coniochaeta pulveracea	177199	UNKNOWN	UNKNOWN	Coniochaeta pulveracea strain CAB683 scaffold_803, whole genome shotgun sequence
MGS471_scaffold53	30613	2689837	MetaHitAssembly_20140701	3	Bacteria	2	UNKNOWN	UNKNOWN	Firmicutes	1239	Clostridia	186801	Clostridiales	186802	Lachnospiraceae	186803	Roseburia	841	Roseburia sp. CAG:471	1262948	UNKNOWN	UNKNOWN	name:'Roseburia sp. MGS:471' taxid:1262948 sample:V1.CD15-3
3300009681_____Ga0116174_10011086	6384	UNKNOWN	IMGVR_20190128	11	UNKNOWN	UNKNOWN	UNKNOWN	UNKNOWN	UNKNOWN	UNKNOWN	UNKNOWN	UNKNOWN	UNKNOWN	UNKNOWN	UNKNOWN	UNKNOWN	UNKNOWN	UNKNOWN	UNKNOWN	UNKNOWN	UNKNOWN	UNKNOWN	UNKNOWN
MGS235_scaffold113	6127	2353225	MetaHitAssembly_20140701	3	Bacteria	2	UNKNOWN	UNKNOWN	Firmicutes	1239	Erysipelotrichia	526524	Erysipelotrichales	526525	Erysipelotrichaceae	128827	Coprobacillus	100883	Coprobacillus sp. CAG:235	1262854	UNKNOWN	UNKNOWN	name:'Coprobacillus sp. MGS:235' taxid:1262854 sample:V1.CD17-0
3300008754_____Ga0114089_100271	45310	UNKNOWN	IMGVR_20190128	11	UNKNOWN	UNKNOWN	UNKNOWN	UNKNOWN	UNKNOWN	UNKNOWN	UNKNOWN	UNKNOWN	UNKNOWN	UNKNOWN	UNKNOWN	UNKNOWN	UNKNOWN	UNKNOWN	UNKNOWN	UNKNOWN	UNKNOWN	UNKNOWN	UNKNOWN
LT706991.1	1349	3323400	bacteria_draft_20190205	5	Bacteria	2	UNKNOWN	UNKNOWN	Bacteroidetes	976	Bacteroidia	200643	Bacteroidales	171549	Prevotellaceae	171552	Prevotella	838	Prevotella ihumii	1917878	UNKNOWN	UNKNOWN	Prevotella sp. Marseille-P3385 strain Marseille-P3385T genome assembly, scaffold: scaffold00005, whole genome shotgun sequence
MGS32_scaffold177	9589	4768711	MetaHitAssembly_20140701	3	Bacteria	2	UNKNOWN	UNKNOWN	Bacteroidetes	976	Bacteroidia	200643	Bacteroidales	171549	Bacteroidaceae	815	Bacteroides	816	Bacteroides faecis CAG:32	1263044	UNKNOWN	UNKNOWN	name:'Bacteroides faecis MGS:32' taxid:1263044 sample:O2.UC37-0
JXXK01000009.1	111390	4111078	bacteria_draft_20190205	5	Bacteria	2	UNKNOWN	UNKNOWN	Firmicutes	1239	Clostridia	186801	Clostridiales	186802	Ruminococcaceae	541000	Ruthenibacterium	1905344	Ruthenibacterium lactatiformans	1550024	UNKNOWN	UNKNOWN	Ruthenibacterium lactatiformans strain 585-1 contig00009, whole genome shotgun sequence
7000000100_____SRS018817_WUGC_scaffold_13215	8021	UNKNOWN	IMGVR_20190128	11	UNKNOWN	UNKNOWN	UNKNOWN	UNKNOWN	UNKNOWN	UNKNOWN	UNKNOWN	UNKNOWN	UNKNOWN	UNKNOWN	UNKNOWN	UNKNOWN	UNKNOWN	UNKNOWN	UNKNOWN	UNKNOWN	UNKNOWN	UNKNOWN	UNKNOWN
JZRK01000439.1	5192	11651387	protozoa_20190213	8	Eukaryota	2759	UNKNOWN	UNKNOWN	UNKNOWN	UNKNOWN	UNKNOWN	UNKNOWN	UNKNOWN	UNKNOWN	Blastocystidae	2547934	Blastocystis	12967	Blastocystis sp. subtype 3	944168	UNKNOWN	UNKNOWN	Blastocystis sp. subtype 3 strain ZGR ST3_BLS3_contig_515, whole genome shotgun sequence
MGS475_scaffold91	2526	1495863	MetaHitAssembly_20140701	3	Bacteria	2	UNKNOWN	UNKNOWN	Firmicutes	1239	UNKNOWN	UNKNOWN	UNKNOWN	UNKNOWN	UNKNOWN	UNKNOWN	UNKNOWN	UNKNOWN	Firmicutes bacterium CAG:475	1263026	UNKNOWN	UNKNOWN	name:'Firmicutes bacterium MGS:475' taxid:1263026 sample:MH0048
SCGP01000929.1	2684	6457454	fungi_20190213	7	Eukaryota	4751	Fungi	4751	Basidiomycota	5204	Malasseziomycetes	1538075	Malasseziales	162474	Malasseziaceae	742845	Malassezia	55193	Malassezia sp.	2011732	UNKNOWN	UNKNOWN	Malassezia sp. isolate S2_018_000R1 S2_018_000_R1_scaffold_8788, whole genome shotgun sequence
REF:Gammaproteobacteria_gi_433178129	19442	UNKNOWN	IMGVR_20190128	11	UNKNOWN	UNKNOWN	UNKNOWN	UNKNOWN	UNKNOWN	UNKNOWN	UNKNOWN	UNKNOWN	UNKNOWN	UNKNOWN	UNKNOWN	UNKNOWN	UNKNOWN	UNKNOWN	UNKNOWN	UNKNOWN	UNKNOWN	UNKNOWN	UNKNOWN
MGS536_scaffold55	6267	1657704	MetaHitAssembly_20140701	3	Bacteria	2	UNKNOWN	UNKNOWN	Firmicutes	1239	UNKNOWN	UNKNOWN	UNKNOWN	UNKNOWN	UNKNOWN	UNKNOWN	UNKNOWN	UNKNOWN	Firmicutes bacterium CAG:536	1263028	UNKNOWN	UNKNOWN	name:'Firmicutes bacterium MGS:536' taxid:1263028 sample:O2.UC44-2
3300013927_____Ga0120726_100280	8735	UNKNOWN	IMGVR_20190128	11	UNKNOWN	UNKNOWN	UNKNOWN	UNKNOWN	UNKNOWN	UNKNOWN	UNKNOWN	UNKNOWN	UNKNOWN	UNKNOWN	UNKNOWN	UNKNOWN	UNKNOWN	UNKNOWN	UNKNOWN	UNKNOWN	UNKNOWN	UNKNOWN	UNKNOWN
MGS263_scaffold3	17999	2009589	MetaHitAssembly_20140701	3	Bacteria	2	UNKNOWN	UNKNOWN	Actinobacteria	201174	Actinobacteria	1760	Bifidobacteriales	85004	Bifidobacteriaceae	31953	Bifidobacterium	1678	Bifidobacterium pseudocatenulatum CAG:263	1263060	UNKNOWN	UNKNOWN	name:'Bifidobacterium pseudocatenulatum MGS:263' taxid:1263060 sample:V1.UC33-0
gi|300964024|ref|NZ_GG773702.1|	34737	4696414	HumanMicrobiome_20140702	4	Bacteria	2	UNKNOWN	UNKNOWN	Proteobacteria	1224	Gammaproteobacteria	1236	Enterobacterales	91347	Enterobacteriaceae	543	Escherichia	561	Escherichia coli	562	Escherichia coli MS 175-1	749544	Escherichia coli MS 175-1 genomic scaffold Scfld581, whole genome shotgun sequence
MGS118_scaffold8	679	3797493	MetaHitAssembly_20140701	3	Bacteria	2	UNKNOWN	UNKNOWN	Bacteroidetes	976	Bacteroidia	200643	Bacteroidales	171549	Tannerellaceae	2005525	Tannerella	195950	Tannerella sp. CAG:118	1262978	UNKNOWN	UNKNOWN	name:'Tannerella sp. MGS:118' taxid:1262978 sample:V1.CD15-3
REF:641201228_____641201325	34659	UNKNOWN	IMGVR_20190128	11	UNKNOWN	UNKNOWN	UNKNOWN	UNKNOWN	UNKNOWN	UNKNOWN	UNKNOWN	UNKNOWN	UNKNOWN	UNKNOWN	UNKNOWN	UNKNOWN	UNKNOWN	UNKNOWN	UNKNOWN	UNKNOWN	UNKNOWN	UNKNOWN	UNKNOWN
MGS236_scaffold40	704	1631962	MetaHitAssembly_20140701	3	Bacteria	2	UNKNOWN	UNKNOWN	Firmicutes	1239	Bacilli	91061	Lactobacillales	186826	Streptococcaceae	1300	Streptococcus	1301	Streptococcus thermophilus CAG:236	1263110	UNKNOWN	UNKNOWN	name:'Streptococcus thermophilus MGS:236' taxid:1263110 sample:O2.UC37-2
7000000293_____SRS023352_LANL_scaffold_79691	17195	UNKNOWN	IMGVR_20190128	11	UNKNOWN	UNKNOWN	UNKNOWN	UNKNOWN	UNKNOWN	UNKNOWN	UNKNOWN	UNKNOWN	UNKNOWN	UNKNOWN	UNKNOWN	UNKNOWN	UNKNOWN	UNKNOWN	UNKNOWN	UNKNOWN	UNKNOWN	UNKNOWN	UNKNOWN
3300014791_____Ga0134447_1000691	17893	UNKNOWN	IMGVR_20190128	11	UNKNOWN	UNKNOWN	UNKNOWN	UNKNOWN	UNKNOWN	UNKNOWN	UNKNOWN	UNKNOWN	UNKNOWN	UNKNOWN	UNKNOWN	UNKNOWN	UNKNOWN	UNKNOWN	UNKNOWN	UNKNOWN	UNKNOWN	UNKNOWN	UNKNOWN
MGS377_scaffold67	10157	2006622	MetaHitAssembly_20140701	3	Bacteria	2	UNKNOWN	UNKNOWN	Firmicutes	1239	Negativicutes	909932	Selenomonadales	909929	Selenomonadaceae	1843491	Megamonas	158846	Megamonas funiformis CAG:377	1263086	UNKNOWN	UNKNOWN	name:'Megamonas funiformis MGS:377' taxid:1263086 sample:V1.UC4-5
MGS115_scaffold16	11599	2560046	MetaHitAssembly_20140701	3	Bacteria	2	UNKNOWN	UNKNOWN	Firmicutes	1239	Clostridia	186801	Clostridiales	186802	Eubacteriaceae	186806	Eubacterium	1730	Eubacterium sp. CAG:115	1262878	UNKNOWN	UNKNOWN	name:'Eubacterium sp. MGS:115' taxid:1262878 sample:V1.UC51-4
MWRI01002129.1	550	62222430	fungi_20190213	7	Eukaryota	4751	Fungi	4751	Basidiomycota	5204	Pucciniomycetes	162484	Pucciniales	5258	Melampsoraceae	5259	Melampsora	5260	Melampsora aecidioides	526923	UNKNOWN	UNKNOWN	Melampsora aecidioides strain Ma07VIC01 contig2131_0, whole genome shotgun sequence
JZRJ01000498.1	16111	12693100	protozoa_20190213	8	Eukaryota	2759	UNKNOWN	UNKNOWN	UNKNOWN	UNKNOWN	UNKNOWN	UNKNOWN	UNKNOWN	UNKNOWN	Blastocystidae	2547934	Blastocystis	12967	Blastocystis sp. subtype 2	944160	UNKNOWN	UNKNOWN	Blastocystis sp. subtype 2 isolate Flemming ST2_BLS4_contig_525, whole genome shotgun sequence
3300012275_____Ga0121651_100740	10910	UNKNOWN	IMGVR_20190128	11	UNKNOWN	UNKNOWN	UNKNOWN	UNKNOWN	UNKNOWN	UNKNOWN	UNKNOWN	UNKNOWN	UNKNOWN	UNKNOWN	UNKNOWN	UNKNOWN	UNKNOWN	UNKNOWN	UNKNOWN	UNKNOWN	UNKNOWN	UNKNOWN	UNKNOWN
MGS114_scaffold138	22364	2339696	MetaHitAssembly_20140701	3	Bacteria	2	UNKNOWN	UNKNOWN	Firmicutes	1239	UNKNOWN	UNKNOWN	UNKNOWN	UNKNOWN	UNKNOWN	UNKNOWN	UNKNOWN	UNKNOWN	Firmicutes bacterium CAG:114	1263001	UNKNOWN	UNKNOWN	name:'Firmicutes bacterium MGS:114' taxid:1263001 sample:V1.UC55-0
MGS55_scaffold32	3940	2446699	MetaHitAssembly_20140701	3	Bacteria	2	UNKNOWN	UNKNOWN	Firmicutes	1239	Clostridia	186801	Clostridiales	186802	Ruminococcaceae	541000	Ruminococcus	1263	Ruminococcus sp. CAG:55	1262960	UNKNOWN	UNKNOWN	name:'Ruminococcus sp. MGS:55' taxid:1262960 sample:V1.CD27-0
KQ090014.1	163749	3253848404	human_20181105	6	Eukaryota	33208	Metazoa	33208	Chordata	7711	Mammalia	40674	Primates	9443	Hominidae	9604	Homo	9605	Homo sapiens	9606	UNKNOWN	UNKNOWN	Homo sapiens chromosome 4 genomic contig HSCHR4_8_CTG12, GRC reference assembly NOVEL PATCH for GRCh38
MGS61_scaffold3	17860	2363514	MetaHitAssembly_20140701	3	Bacteria	2	UNKNOWN	UNKNOWN	Firmicutes	1239	Clostridia	186801	Clostridiales	186802	Ruminococcaceae	541000	Ruminococcus	1263	[Ruminococcus] torques CAG:61	1263108	UNKNOWN	UNKNOWN	name:'Ruminococcus torques MGS:61' taxid:1263108 sample:V1.UC16-0
gi|312953812|ref|NZ_GL455106.1|	3249	2871527	HumanMicrobiome_20140702	4	Bacteria	2	UNKNOWN	UNKNOWN	Firmicutes	1239	Bacilli	91061	Lactobacillales	186826	Enterococcaceae	81852	Enterococcus	1350	Enterococcus faecalis	1351	Enterococcus faecalis TX0102	749501	Enterococcus faecalis TX0102 genomic scaffold Scfld22, whole genome shotgun sequence
REF:2595698415_____2595727397	29631	UNKNOWN	IMGVR_20190128	11	UNKNOWN	UNKNOWN	UNKNOWN	UNKNOWN	UNKNOWN	UNKNOWN	UNKNOWN	UNKNOWN	UNKNOWN	UNKNOWN	UNKNOWN	UNKNOWN	UNKNOWN	UNKNOWN	UNKNOWN	UNKNOWN	UNKNOWN	UNKNOWN	UNKNOWN
gi|415871892|ref|NZ_ADWQ01000194.1|	699	5457657	HumanMicrobiome_20140702	4	Bacteria	2	UNKNOWN	UNKNOWN	Proteobacteria	1224	Gammaproteobacteria	1236	Enterobacterales	91347	Enterobacteriaceae	543	Escherichia	561	Escherichia coli	562	Escherichia coli MS 85-1	679202	Escherichia coli MS 85-1 E_coliMS85-1-1.0.1_Cont193.1, whole genome shotgun sequence
MGS287_scaffold41	24116	2395176	MetaHitAssembly_20140701	3	Bacteria	2	UNKNOWN	UNKNOWN	Firmicutes	1239	Negativicutes	909932	Acidaminococcales	1843488	Acidaminococcaceae	909930	Phascolarctobacterium	33024	Phascolarctobacterium succinatutens	626940	UNKNOWN	1263101	name:'Phascolarctobacterium succinatutens MGS:287' taxid:1263101 sample:MH0006
MGS25_scaffold137	555	2396989	MetaHitAssembly_20140701	3	Bacteria	2	UNKNOWN	UNKNOWN	Firmicutes	1239	Clostridia	186801	Clostridiales	186802	Lachnospiraceae	186803	UNKNOWN	UNKNOWN	Lachnospiraceae bacterium CAG:25	1262984	UNKNOWN	UNKNOWN	name:'Lachnospiraceae bacterium MGS:25' taxid:1262984 sample:O2.UC9-0
3300008496_____Ga0115078_100767	27866	UNKNOWN	IMGVR_20190128	11	UNKNOWN	UNKNOWN	UNKNOWN	UNKNOWN	UNKNOWN	UNKNOWN	UNKNOWN	UNKNOWN	UNKNOWN	UNKNOWN	UNKNOWN	UNKNOWN	UNKNOWN	UNKNOWN	UNKNOWN	UNKNOWN	UNKNOWN	UNKNOWN	UNKNOWN
MGS349_scaffold40	11471	1472989	MetaHitAssembly_20140701	3	Bacteria	2	UNKNOWN	UNKNOWN	Firmicutes	1239	Clostridia	186801	Clostridiales	186802	Clostridiaceae	31979	Clostridium	1485	Clostridium sp. CAG:349	1262797	UNKNOWN	UNKNOWN	name:'Clostridium sp. MGS:349' taxid:1262797 sample:O2.UC41-2
AHJF01010199.1	1408	64332776	protozoa_20190213	8	Eukaryota	2759	UNKNOWN	UNKNOWN	UNKNOWN	UNKNOWN	Oomycetes	4762	Peronosporales	4776	Peronosporaceae	4777	Pseudoperonospora	143452	Pseudoperonospora cubensis	143453	UNKNOWN	UNKNOWN	Pseudoperonospora cubensis isolate MSU-1 psc_contig_10928, whole genome shotgun sequence
7000000641_____SRS018351_Baylor_scaffold_22623	25868	UNKNOWN	IMGVR_20190128	11	UNKNOWN	UNKNOWN	UNKNOWN	UNKNOWN	UNKNOWN	UNKNOWN	UNKNOWN	UNKNOWN	UNKNOWN	UNKNOWN	UNKNOWN	UNKNOWN	UNKNOWN	UNKNOWN	UNKNOWN	UNKNOWN	UNKNOWN	UNKNOWN	UNKNOWN
3300001865_____JGI2065J20421_1003548	7345	UNKNOWN	IMGVR_20190128	11	UNKNOWN	UNKNOWN	UNKNOWN	UNKNOWN	UNKNOWN	UNKNOWN	UNKNOWN	UNKNOWN	UNKNOWN	UNKNOWN	UNKNOWN	UNKNOWN	UNKNOWN	UNKNOWN	UNKNOWN	UNKNOWN	UNKNOWN	UNKNOWN	UNKNOWN
3300008269_____Ga0114154_103526	6405	UNKNOWN	IMGVR_20190128	11	UNKNOWN	UNKNOWN	UNKNOWN	UNKNOWN	UNKNOWN	UNKNOWN	UNKNOWN	UNKNOWN	UNKNOWN	UNKNOWN	UNKNOWN	UNKNOWN	UNKNOWN	UNKNOWN	UNKNOWN	UNKNOWN	UNKNOWN	UNKNOWN	UNKNOWN
MGS290_scaffold116	30944	2018079	MetaHitAssembly_20140701	3	Bacteria	2	UNKNOWN	UNKNOWN	Firmicutes	1239	Erysipelotrichia	526524	Erysipelotrichales	526525	Erysipelotrichaceae	128827	Catenibacterium	135858	Catenibacterium sp. CAG:290	1262767	UNKNOWN	UNKNOWN	name:'Catenibacterium sp. MGS:290' taxid:1262767 sample:MH0098
gi|228476538|ref|NZ_ACLO01000013.1|	5737	2128332	HumanMicrobiome_20140702	4	Bacteria	2	UNKNOWN	UNKNOWN	Firmicutes	1239	Bacilli	91061	Lactobacillales	186826	Streptococcaceae	1300	Streptococcus	1301	Streptococcus salivarius	1304	Streptococcus salivarius SK126	596322	Streptococcus salivarius SK126 contig00377, whole genome shotgun sequence
7000000426_____C2042398	7685	UNKNOWN	IMGVR_20190128	11	UNKNOWN	UNKNOWN	UNKNOWN	UNKNOWN	UNKNOWN	UNKNOWN	UNKNOWN	UNKNOWN	UNKNOWN	UNKNOWN	UNKNOWN	UNKNOWN	UNKNOWN	UNKNOWN	UNKNOWN	UNKNOWN	UNKNOWN	UNKNOWN	UNKNOWN
JMLC01000043.1	8590	2138493	bacteria_draft_20190205	5	Bacteria	2	UNKNOWN	UNKNOWN	Firmicutes	1239	Bacilli	91061	Lactobacillales	186826	Streptococcaceae	1300	Streptococcus	1301	Streptococcus sobrinus	1310	DSM 20742	1123317	Streptococcus sobrinus DSM 20742 = ATCC 33478 strain DSM 20742 BS63DRAFT_scaffold00042.42_C, whole genome shotgun sequence
MGS79_scaffold20	3271	1889579	MetaHitAssembly_20140701	3	Bacteria	2	UNKNOWN	UNKNOWN	Firmicutes	1239	Bacilli	91061	Lactobacillales	186826	Streptococcaceae	1300	Streptococcus	1301	Streptococcus salivarius CAG:79	1263109	UNKNOWN	UNKNOWN	name:'Streptococcus salivarius MGS:79' taxid:1263109 sample:V1.UC31-0
3300007802_____Ga0105667_101207	22938	UNKNOWN	IMGVR_20190128	11	UNKNOWN	UNKNOWN	UNKNOWN	UNKNOWN	UNKNOWN	UNKNOWN	UNKNOWN	UNKNOWN	UNKNOWN	UNKNOWN	UNKNOWN	UNKNOWN	UNKNOWN	UNKNOWN	UNKNOWN	UNKNOWN	UNKNOWN	UNKNOWN	UNKNOWN
3300006739_____Ga0101793_101403	16208	UNKNOWN	IMGVR_20190128	11	UNKNOWN	UNKNOWN	UNKNOWN	UNKNOWN	UNKNOWN	UNKNOWN	UNKNOWN	UNKNOWN	UNKNOWN	UNKNOWN	UNKNOWN	UNKNOWN	UNKNOWN	UNKNOWN	UNKNOWN	UNKNOWN	UNKNOWN	UNKNOWN	UNKNOWN
KB907524.1	81093	2664035	bacteria_draft_20190205	5	Bacteria	2	UNKNOWN	UNKNOWN	Firmicutes	1239	Clostridia	186801	Clostridiales	186802	Ruminococcaceae	541000	UNKNOWN	UNKNOWN	[Eubacterium] siraeum	39492	DSM 15702	428128	Eubacterium siraeum DSM 15702 genomic scaffold G397DRAFT_scaffold00013.13, whole genome shotgun sequence
gi|255926446|ref|NZ_GG698114.1|	227	2825067	HumanMicrobiome_20140702	4	Bacteria	2	UNKNOWN	UNKNOWN	Firmicutes	1239	Bacilli	91061	Bacillales	1385	Staphylococcaceae	90964	Staphylococcus	1279	Staphylococcus aureus	1280	Staphylococcus aureus subsp. aureus USA300_TCH959	450394	Staphylococcus aureus subsp. aureus USA300_TCH959 genomic scaffold SCAFFOLD130, whole genome shotgun sequence
3300006302_____Ga0099621_100164	23257	UNKNOWN	IMGVR_20190128	11	UNKNOWN	UNKNOWN	UNKNOWN	UNKNOWN	UNKNOWN	UNKNOWN	UNKNOWN	UNKNOWN	UNKNOWN	UNKNOWN	UNKNOWN	UNKNOWN	UNKNOWN	UNKNOWN	UNKNOWN	UNKNOWN	UNKNOWN	UNKNOWN	UNKNOWN
7000000386_____SRS018791_WUGC_scaffold_15334	6544	UNKNOWN	IMGVR_20190128	11	UNKNOWN	UNKNOWN	UNKNOWN	UNKNOWN	UNKNOWN	UNKNOWN	UNKNOWN	UNKNOWN	UNKNOWN	UNKNOWN	UNKNOWN	UNKNOWN	UNKNOWN	UNKNOWN	UNKNOWN	UNKNOWN	UNKNOWN	UNKNOWN	UNKNOWN
7000000516_____SRS019161_WUGC_scaffold_66720	12283	UNKNOWN	IMGVR_20190128	11	UNKNOWN	UNKNOWN	UNKNOWN	UNKNOWN	UNKNOWN	UNKNOWN	UNKNOWN	UNKNOWN	UNKNOWN	UNKNOWN	UNKNOWN	UNKNOWN	UNKNOWN	UNKNOWN	UNKNOWN	UNKNOWN	UNKNOWN	UNKNOWN	UNKNOWN
gi|422334792|ref|NZ_JH594566.1|	130305	5275425	HumanMicrobiome_20140702	4	UNKNOWN	UNKNOWN	UNKNOWN	UNKNOWN	UNKNOWN	UNKNOWN	UNKNOWN	UNKNOWN	UNKNOWN	UNKNOWN	UNKNOWN	UNKNOWN	UNKNOWN	UNKNOWN	UNKNOWN	UNKNOWN	UNKNOWN	UNKNOWN	Escherichia coli 4_1_47FAA genomic scaffold supercont1.14, whole genome shotgun sequence
MGS53_scaffold8	622	2699286	MetaHitAssembly_20140701	3	Bacteria	2	UNKNOWN	UNKNOWN	Bacteroidetes	976	Bacteroidia	200643	Bacteroidales	171549	Rikenellaceae	171550	Alistipes	239759	Alistipes sp. CAG:53	1262697	UNKNOWN	UNKNOWN	name:'Alistipes sp. MGS:53' taxid:1262697 sample:V1.UC13-3
7000000486_____SRS015264_WUGC_scaffold_32223	18820	UNKNOWN	IMGVR_20190128	11	UNKNOWN	UNKNOWN	UNKNOWN	UNKNOWN	UNKNOWN	UNKNOWN	UNKNOWN	UNKNOWN	UNKNOWN	UNKNOWN	UNKNOWN	UNKNOWN	UNKNOWN	UNKNOWN	UNKNOWN	UNKNOWN	UNKNOWN	UNKNOWN	UNKNOWN
gi|301333832|ref|NZ_GG773321.1|	19733	4777465	HumanMicrobiome_20140702	4	Bacteria	2	UNKNOWN	UNKNOWN	Proteobacteria	1224	Gammaproteobacteria	1236	Enterobacterales	91347	Enterobacteriaceae	543	Escherichia	561	Escherichia coli	562	Escherichia coli MS 78-1	749532	Escherichia coli MS 78-1 genomic scaffold Scfld731, whole genome shotgun sequence
MGS90_scaffold94	1736	2323630	MetaHitAssembly_20140701	3	Bacteria	2	UNKNOWN	UNKNOWN	Firmicutes	1239	Clostridia	186801	Clostridiales	186802	Ruminococcaceae	541000	Ruminococcus	1263	Ruminococcus sp. CAG:90	1262968	UNKNOWN	UNKNOWN	name:'Ruminococcus sp. MGS:90' taxid:1262968 sample:V1.UC55-0
MGS37_scaffold64	1121	2669690	MetaHitAssembly_20140701	3	Bacteria	2	UNKNOWN	UNKNOWN	Firmicutes	1239	Clostridia	186801	Clostridiales	186802	Lachnospiraceae	186803	Blautia	572511	Blautia sp. CAG:37	1262757	UNKNOWN	UNKNOWN	name:'Blautia sp. MGS:37' taxid:1262757 sample:O2.UC49-2
MGS475_scaffold110	1311	1495863	MetaHitAssembly_20140701	3	Bacteria	2	UNKNOWN	UNKNOWN	Firmicutes	1239	UNKNOWN	UNKNOWN	UNKNOWN	UNKNOWN	UNKNOWN	UNKNOWN	UNKNOWN	UNKNOWN	Firmicutes bacterium CAG:475	1263026	UNKNOWN	UNKNOWN	name:'Firmicutes bacterium MGS:475' taxid:1263026 sample:MH0048
gi|313116223|ref|NZ_GL538337.1|	941	2928734	HumanMicrobiome_20140702	4	Bacteria	2	UNKNOWN	UNKNOWN	Firmicutes	1239	Clostridia	186801	Clostridiales	186802	Ruminococcaceae	541000	Faecalibacterium	216851	Faecalibacterium prausnitzii	853	Faecalibacterium cf. prausnitzii KLE1255	748224	Faecalibacterium cf. prausnitzii KLE1255 genomic scaffold Scfld510, whole genome shotgun sequence
REF:Gammaproteobacteria_gi_419314654	11367	UNKNOWN	IMGVR_20190128	11	UNKNOWN	UNKNOWN	UNKNOWN	UNKNOWN	UNKNOWN	UNKNOWN	UNKNOWN	UNKNOWN	UNKNOWN	UNKNOWN	UNKNOWN	UNKNOWN	UNKNOWN	UNKNOWN	UNKNOWN	UNKNOWN	UNKNOWN	UNKNOWN	UNKNOWN
gi|223956318|ref|NZ_DS995520.1|	1285	4197635	HumanMicrobiome_20140702	4	Bacteria	2	UNKNOWN	UNKNOWN	Bacteroidetes	976	Bacteroidia	200643	Bacteroidales	171549	Bacteroidaceae	815	Bacteroides	816	Bacteroides eggerthii	28111	Bacteroides eggerthii DSM 20697	483216	Bacteroides eggerthii DSM 20697 Scfld414 genomic scaffold, whole genome shotgun sequence
MGS56_scaffold208	8411	2582502	MetaHitAssembly_20140701	3	Bacteria	2	UNKNOWN	UNKNOWN	Firmicutes	1239	UNKNOWN	UNKNOWN	UNKNOWN	UNKNOWN	UNKNOWN	UNKNOWN	UNKNOWN	UNKNOWN	Firmicutes bacterium CAG:56	1263031	UNKNOWN	UNKNOWN	name:'Firmicutes bacterium MGS:56' taxid:1263031 sample:V1.UC28-0
MGS270_scaffold109	4676	1776627	MetaHitAssembly_20140701	3	Bacteria	2	UNKNOWN	UNKNOWN	Firmicutes	1239	UNKNOWN	UNKNOWN	UNKNOWN	UNKNOWN	UNKNOWN	UNKNOWN	UNKNOWN	UNKNOWN	Firmicutes bacterium CAG:270	1263014	UNKNOWN	UNKNOWN	name:'Firmicutes bacterium MGS:270' taxid:1263014 sample:O2.UC22-2
CYXV01000014.1	113403	3567818	bacteria_draft_20190205	5	Bacteria	2	UNKNOWN	UNKNOWN	Firmicutes	1239	Clostridia	186801	Clostridiales	186802	Lachnospiraceae	186803	Roseburia	841	Roseburia faecis	301302	UNKNOWN	UNKNOWN	Roseburia faecis strain 2789STDY5608863 genome assembly, contig: SCcontig000014, whole genome shotgun sequence
3300008079_____Ga0105956_100163	87417	UNKNOWN	IMGVR_20190128	11	UNKNOWN	UNKNOWN	UNKNOWN	UNKNOWN	UNKNOWN	UNKNOWN	UNKNOWN	UNKNOWN	UNKNOWN	UNKNOWN	UNKNOWN	UNKNOWN	UNKNOWN	UNKNOWN	UNKNOWN	UNKNOWN	UNKNOWN	UNKNOWN	UNKNOWN
MGS611_scaffold7	13014	927925	MetaHitAssembly_20140701	3	Bacteria	2	UNKNOWN	UNKNOWN	Tenericutes	544448	Mollicutes	31969	Mycoplasmatales	2085	Mycoplasmataceae	2092	Mycoplasma	2093	Mycoplasma sp. CAG:611	1262905	UNKNOWN	UNKNOWN	name:'Mycoplasma sp. MGS:611' taxid:1262905 sample:V1.UC36-0
DS027387.1	2136	31770017	fungi_20190213	7	Eukaryota	4751	Fungi	4751	Ascomycota	4890	Eurotiomycetes	147545	Eurotiales	5042	Aspergillaceae	1131492	Aspergillus	5052	Aspergillus fischeri	36630	NRRL 181	331117	Neosartorya fischeri NRRL 181 1099437635846 genomic scaffold, whole genome shotgun sequence
gi|301030610|ref|NZ_GG772401.1|	4119	5220755	HumanMicrobiome_20140702	4	Bacteria	2	UNKNOWN	UNKNOWN	Proteobacteria	1224	Gammaproteobacteria	1236	Enterobacterales	91347	Enterobacteriaceae	543	Escherichia	561	Escherichia coli	562	Escherichia coli MS 69-1	749531	Escherichia coli MS 69-1 genomic scaffold Scfld221, whole genome shotgun sequence
MGS568_scaffold37	14529	1480498	MetaHitAssembly_20140701	3	Bacteria	2	UNKNOWN	UNKNOWN	Firmicutes	1239	Clostridia	186801	Clostridiales	186802	Clostridiaceae	31979	Clostridium	1485	Clostridium sp. CAG:568	1262821	UNKNOWN	UNKNOWN	name:'Clostridium sp. MGS:568' taxid:1262821 sample:MH0004
AUXK01005688.1	1235	24962918	protozoa_20190213	8	Eukaryota	2759	UNKNOWN	UNKNOWN	UNKNOWN	UNKNOWN	UNKNOWN	UNKNOWN	Kinetoplastida	5653	Trypanosomatidae	5654	Strigomonas	1003010	Strigomonas oncopelti	5657	UNKNOWN	UNKNOWN	Strigomonas oncopelti strain TCC290E CON_4.2_contig_06203, whole genome shotgun sequence
MGS486_scaffold89	14868	2193414	MetaHitAssembly_20140701	3	Bacteria	2	UNKNOWN	UNKNOWN	Firmicutes	1239	Negativicutes	909932	Veillonellales	1843489	Veillonellaceae	31977	Dialister	39948	Dialister sp. CAG:486	1262870	UNKNOWN	UNKNOWN	name:'Dialister sp. MGS:486' taxid:1262870 sample:MH0012
AHJF01014738.1	961	64332776	protozoa_20190213	8	Eukaryota	2759	UNKNOWN	UNKNOWN	UNKNOWN	UNKNOWN	Oomycetes	4762	Peronosporales	4776	Peronosporaceae	4777	Pseudoperonospora	143452	Pseudoperonospora cubensis	143453	UNKNOWN	UNKNOWN	Pseudoperonospora cubensis isolate MSU-1 psc_contig_15974, whole genome shotgun sequence
MGS42_scaffold26	21933	2404095	MetaHitAssembly_20140701	3	Bacteria	2	UNKNOWN	UNKNOWN	Firmicutes	1239	Clostridia	186801	Clostridiales	186802	Lachnospiraceae	186803	Dorea	189330	Dorea longicatena CAG:42	1263074	UNKNOWN	UNKNOWN	name:'Dorea longicatena MGS:42' taxid:1263074 sample:V1.UC25-0
AXCY01000366.1	405	3976246	bacteria_draft_20190205	5	Bacteria	2	UNKNOWN	UNKNOWN	Actinobacteria	201174	Actinobacteria	1760	Micrococcales	85006	Cellulomonadaceae	85016	Cellulomonas	1707	Cellulomonas carbonis	1386092	T26	947969	Cellulomonas carbonis T26 contig402, whole genome shotgun sequence
REF:Gammaproteobacteria_gi_485839612	24044	UNKNOWN	IMGVR_20190128	11	UNKNOWN	UNKNOWN	UNKNOWN	UNKNOWN	UNKNOWN	UNKNOWN	UNKNOWN	UNKNOWN	UNKNOWN	UNKNOWN	UNKNOWN	UNKNOWN	UNKNOWN	UNKNOWN	UNKNOWN	UNKNOWN	UNKNOWN	UNKNOWN	UNKNOWN
7000000205_____SRS011247_Baylor_scaffold_25398	75370	UNKNOWN	IMGVR_20190128	11	UNKNOWN	UNKNOWN	UNKNOWN	UNKNOWN	UNKNOWN	UNKNOWN	UNKNOWN	UNKNOWN	UNKNOWN	UNKNOWN	UNKNOWN	UNKNOWN	UNKNOWN	UNKNOWN	UNKNOWN	UNKNOWN	UNKNOWN	UNKNOWN	UNKNOWN
gi|342214481|ref|NZ_AFUJ01000033.1|	1233	1731014	HumanMicrobiome_20140702	4	Bacteria	2	UNKNOWN	UNKNOWN	Firmicutes	1239	Negativicutes	909932	Veillonellales	1843489	Veillonellaceae	31977	Veillonella	29465	Veillonella sp. oral taxon 780	671229	Veillonella sp. oral taxon 780 str. F0422	944564	Veillonella sp. oral taxon 780 str. F0422 ctg1127947897857, whole genome shotgun sequence
MGS119_scaffold40	24505	1924354	MetaHitAssembly_20140701	3	Bacteria	2	UNKNOWN	UNKNOWN	Actinobacteria	201174	Actinobacteria	1760	Bifidobacteriales	85004	Bifidobacteriaceae	31953	Bifidobacterium	1678	Bifidobacterium adolescentis CAG:119	1263057	UNKNOWN	UNKNOWN	name:'Bifidobacterium adolescentis MGS:119' taxid:1263057 sample:O2.UC11-2
gi|335032056|ref|NZ_AFIM01000077.1|	34764	1892386	HumanMicrobiome_20140702	4	Bacteria	2	UNKNOWN	UNKNOWN	Firmicutes	1239	Bacilli	91061	Lactobacillales	186826	Streptococcaceae	1300	Streptococcus	1301	Streptococcus anginosus	1328	Streptococcus anginosus SK52 = DSM 20563	1000570	Streptococcus anginosus SK52 = DSM 20563 strain SK52 contig00075, whole genome shotgun sequence
FQ312004.1	5373121	5373121	bacteria_20190205	1	Bacteria	2	UNKNOWN	UNKNOWN	Bacteroidetes	976	Bacteroidia	200643	Bacteroidales	171549	Bacteroidaceae	815	Bacteroides	816	Bacteroides fragilis	817	638R	862962	Bacteroides fragilis 638R genome
gi|365845794|ref|NZ_JH417645.1|	800	3820124	HumanMicrobiome_20140702	4	Bacteria	2	UNKNOWN	UNKNOWN	Firmicutes	1239	Clostridia	186801	Clostridiales	186802	Ruminococcaceae	541000	Flavonifractor	946234	Flavonifractor plautii	292800	Flavonifractor plautii ATCC 29863	411475	Flavonifractor plautii ATCC 29863 genomic scaffold Scfld42, whole genome shotgun sequence
MGS770_scaffold18	10258	2634773	MetaHitAssembly_20140701	3	Bacteria	2	UNKNOWN	UNKNOWN	Bacteroidetes	976	Bacteroidia	200643	Bacteroidales	171549	Bacteroidaceae	815	Bacteroides	816	Bacteroides sp. CAG:770	1262751	UNKNOWN	UNKNOWN	name:'Bacteroides sp. MGS:770' taxid:1262751 sample:MH0006
3300014588_____Ga0121497_10169	27261	UNKNOWN	IMGVR_20190128	11	UNKNOWN	UNKNOWN	UNKNOWN	UNKNOWN	UNKNOWN	UNKNOWN	UNKNOWN	UNKNOWN	UNKNOWN	UNKNOWN	UNKNOWN	UNKNOWN	UNKNOWN	UNKNOWN	UNKNOWN	UNKNOWN	UNKNOWN	UNKNOWN	UNKNOWN
7000000535_____C2031946	18519	UNKNOWN	IMGVR_20190128	11	UNKNOWN	UNKNOWN	UNKNOWN	UNKNOWN	UNKNOWN	UNKNOWN	UNKNOWN	UNKNOWN	UNKNOWN	UNKNOWN	UNKNOWN	UNKNOWN	UNKNOWN	UNKNOWN	UNKNOWN	UNKNOWN	UNKNOWN	UNKNOWN	UNKNOWN
MGS289_scaffold5	2979	1848973	MetaHitAssembly_20140701	3	Bacteria	2	UNKNOWN	UNKNOWN	Actinobacteria	201174	Coriobacteriia	84998	Coriobacteriales	84999	Coriobacteriaceae	84107	Collinsella	102106	Collinsella sp. CAG:289	1262851	UNKNOWN	UNKNOWN	name:'Collinsella sp. MGS:289' taxid:1262851 sample:V1.UC38-0
MGS161_scaffold11	52707	2515227	MetaHitAssembly_20140701	3	Bacteria	2	UNKNOWN	UNKNOWN	Firmicutes	1239	Clostridia	186801	Clostridiales	186802	Eubacteriaceae	186806	Eubacterium	1730	Eubacterium sp. CAG:161	1262881	UNKNOWN	UNKNOWN	name:'Eubacterium sp. MGS:161' taxid:1262881 sample:O2.UC32-2
3300006258_____Ga0099398_101353	12293	UNKNOWN	IMGVR_20190128	11	UNKNOWN	UNKNOWN	UNKNOWN	UNKNOWN	UNKNOWN	UNKNOWN	UNKNOWN	UNKNOWN	UNKNOWN	UNKNOWN	UNKNOWN	UNKNOWN	UNKNOWN	UNKNOWN	UNKNOWN	UNKNOWN	UNKNOWN	UNKNOWN	UNKNOWN
KI270793.1	126136	3253848404	human_20181105	6	Eukaryota	33208	Metazoa	33208	Chordata	7711	Mammalia	40674	Primates	9443	Hominidae	9604	Homo	9605	Homo sapiens	9606	UNKNOWN	UNKNOWN	Homo sapiens chromosome 5 genomic contig, GRCh38 reference assembly alternate locus group ALT_REF_LOCI_1
3300014712_____Ga0134412_100205	35910	UNKNOWN	IMGVR_20190128	11	UNKNOWN	UNKNOWN	UNKNOWN	UNKNOWN	UNKNOWN	UNKNOWN	UNKNOWN	UNKNOWN	UNKNOWN	UNKNOWN	UNKNOWN	UNKNOWN	UNKNOWN	UNKNOWN	UNKNOWN	UNKNOWN	UNKNOWN	UNKNOWN	UNKNOWN
FQXI01000031.1	1939	2021907	bacteria_draft_20190205	5	Bacteria	2	UNKNOWN	UNKNOWN	Firmicutes	1239	Tissierellia	1737404	Tissierellales	1737405	Peptoniphilaceae	1570339	Anaerosphaera	1273095	Anaerosphaera aminiphila	1120994	DSM 21120	1120995	Anaerosphaera aminiphila DSM 21120 genome assembly, contig: EJ13DRAFT_scaffold00031.31, whole genome shotgun sequence
JZRJ01000442.1	6477	12693100	protozoa_20190213	8	Eukaryota	2759	UNKNOWN	UNKNOWN	UNKNOWN	UNKNOWN	UNKNOWN	UNKNOWN	UNKNOWN	UNKNOWN	Blastocystidae	2547934	Blastocystis	12967	Blastocystis sp. subtype 2	944160	UNKNOWN	UNKNOWN	Blastocystis sp. subtype 2 isolate Flemming ST2_BLS4_contig_460, whole genome shotgun sequence
MGS91_scaffold82	8209	2206304	MetaHitAssembly_20140701	3	Bacteria	2	UNKNOWN	UNKNOWN	Firmicutes	1239	Clostridia	186801	Clostridiales	186802	Clostridiaceae	31979	Clostridium	1485	Clostridium sp. CAG:91	1262845	UNKNOWN	UNKNOWN	name:'Clostridium sp. MGS:91' taxid:1262845 sample:V1.CD6-0
CP029977.1	61284	5227855	plasmid_20190205	9	Bacteria	2	UNKNOWN	UNKNOWN	Proteobacteria	1224	Gammaproteobacteria	1236	Enterobacterales	91347	Enterobacteriaceae	543	Escherichia	561	Escherichia coli	562	UNKNOWN	UNKNOWN	Escherichia coli strain 51008369SK1 plasmid p51008369SK1_D, complete sequence
MGS7_scaffold93	562	3321570	MetaHitAssembly_20140701	3	Bacteria	2	UNKNOWN	UNKNOWN	Firmicutes	1239	Clostridia	186801	Clostridiales	186802	Clostridiaceae	31979	Clostridium	1485	Clostridium sp. CAG:7	1262832	UNKNOWN	UNKNOWN	name:'Clostridium sp. MGS:7' taxid:1262832 sample:MH0020
MGS183_scaffold105	70838	3140661	MetaHitAssembly_20140701	3	Bacteria	2	UNKNOWN	UNKNOWN	Firmicutes	1239	Erysipelotrichia	526524	Erysipelotrichales	526525	Erysipelotrichaceae	128827	Coprobacillus	100883	Coprobacillus sp. CAG:183	1262853	UNKNOWN	UNKNOWN	name:'Coprobacillus sp. MGS:183' taxid:1262853 sample:O2.UC26-2
7000000032_____SRS024132_Baylor_scaffold_22599	12592	UNKNOWN	IMGVR_20190128	11	UNKNOWN	UNKNOWN	UNKNOWN	UNKNOWN	UNKNOWN	UNKNOWN	UNKNOWN	UNKNOWN	UNKNOWN	UNKNOWN	UNKNOWN	UNKNOWN	UNKNOWN	UNKNOWN	UNKNOWN	UNKNOWN	UNKNOWN	UNKNOWN	UNKNOWN
MGS222_scaffold42	1655	3749602	MetaHitAssembly_20140701	3	Bacteria	2	UNKNOWN	UNKNOWN	Bacteroidetes	976	Bacteroidia	200643	Bacteroidales	171549	Bacteroidaceae	815	Bacteroides	816	Bacteroides dorei CAG:222	1263042	UNKNOWN	UNKNOWN	name:'Bacteroides dorei MGS:222' taxid:1263042 sample:MH0012
3300014797_____Ga0134414_1000200	41825	UNKNOWN	IMGVR_20190128	11	UNKNOWN	UNKNOWN	UNKNOWN	UNKNOWN	UNKNOWN	UNKNOWN	UNKNOWN	UNKNOWN	UNKNOWN	UNKNOWN	UNKNOWN	UNKNOWN	UNKNOWN	UNKNOWN	UNKNOWN	UNKNOWN	UNKNOWN	UNKNOWN	UNKNOWN
MGS146_scaffold55	12368	2653983	MetaHitAssembly_20140701	3	Bacteria	2	UNKNOWN	UNKNOWN	Firmicutes	1239	Clostridia	186801	Clostridiales	186802	Eubacteriaceae	186806	Eubacterium	1730	Eubacterium sp. CAG:146	1262879	UNKNOWN	UNKNOWN	name:'Eubacterium sp. MGS:146' taxid:1262879 sample:V1.UC30-0
MGS255_scaffold21	37134	3485124	MetaHitAssembly_20140701	3	Bacteria	2	UNKNOWN	UNKNOWN	Bacteroidetes	976	Bacteroidia	200643	Bacteroidales	171549	Prevotellaceae	171552	Prevotella	838	Prevotella sp. CAG:255	1262923	UNKNOWN	UNKNOWN	name:'Prevotella sp. MGS:255' taxid:1262923 sample:MH0011
MGS155_scaffold81	13826	2277379	MetaHitAssembly_20140701	3	Bacteria	2	UNKNOWN	UNKNOWN	Firmicutes	1239	Clostridia	186801	Clostridiales	186802	Oscillospiraceae	216572	Oscillibacter	459786	Oscillibacter sp. CAG:155	1262910	UNKNOWN	UNKNOWN	name:'Oscillibacter sp. MGS:155' taxid:1262910 sample:V1.UC26-4
3300007222_____Ga0104061_100465	59270	UNKNOWN	IMGVR_20190128	11	UNKNOWN	UNKNOWN	UNKNOWN	UNKNOWN	UNKNOWN	UNKNOWN	UNKNOWN	UNKNOWN	UNKNOWN	UNKNOWN	UNKNOWN	UNKNOWN	UNKNOWN	UNKNOWN	UNKNOWN	UNKNOWN	UNKNOWN	UNKNOWN	UNKNOWN
gi|301014634|ref|NZ_GG773750.1|	10774	5069810	HumanMicrobiome_20140702	4	Bacteria	2	UNKNOWN	UNKNOWN	Proteobacteria	1224	Gammaproteobacteria	1236	Enterobacterales	91347	Enterobacteriaceae	543	Escherichia	561	Escherichia coli	562	Escherichia coli MS 200-1	749550	Escherichia coli MS 200-1 genomic scaffold Scfld61, whole genome shotgun sequence
3300010280_____Ga0129308_1004434	8787	UNKNOWN	IMGVR_20190128	11	UNKNOWN	UNKNOWN	UNKNOWN	UNKNOWN	UNKNOWN	UNKNOWN	UNKNOWN	UNKNOWN	UNKNOWN	UNKNOWN	UNKNOWN	UNKNOWN	UNKNOWN	UNKNOWN	UNKNOWN	UNKNOWN	UNKNOWN	UNKNOWN	UNKNOWN
gi|301030602|ref|NZ_GG773947.1|	3444	5253182	HumanMicrobiome_20140702	4	Bacteria	2	UNKNOWN	UNKNOWN	Proteobacteria	1224	Gammaproteobacteria	1236	Enterobacterales	91347	Enterobacteriaceae	543	Escherichia	561	Escherichia coli	562	Escherichia coli MS 196-1	749548	Escherichia coli MS 196-1 genomic scaffold Scfld445, whole genome shotgun sequence
MGS24_scaffold120	1889	2830982	MetaHitAssembly_20140701	3	Bacteria	2	UNKNOWN	UNKNOWN	Firmicutes	1239	UNKNOWN	UNKNOWN	UNKNOWN	UNKNOWN	UNKNOWN	UNKNOWN	UNKNOWN	UNKNOWN	Firmicutes bacterium CAG:24	1263012	UNKNOWN	UNKNOWN	name:'Firmicutes bacterium MGS:24' taxid:1263012 sample:MH0006
MGS349_scaffold28	6435	1472989	MetaHitAssembly_20140701	3	Bacteria	2	UNKNOWN	UNKNOWN	Firmicutes	1239	Clostridia	186801	Clostridiales	186802	Clostridiaceae	31979	Clostridium	1485	Clostridium sp. CAG:349	1262797	UNKNOWN	UNKNOWN	name:'Clostridium sp. MGS:349' taxid:1262797 sample:O2.UC41-2
MGS564_scaffold157	9118	3820088	MetaHitAssembly_20140701	3	Bacteria	2	UNKNOWN	UNKNOWN	Bacteroidetes	976	Bacteroidia	200643	Bacteroidales	171549	Bacteroidaceae	815	Bacteroides	816	Bacteroides intestinalis CAG:564	1263049	UNKNOWN	UNKNOWN	name:'Bacteroides intestinalis MGS:564' taxid:1263049 sample:MH0058
MGS50_scaffold62	89336	2855021	MetaHitAssembly_20140701	3	Bacteria	2	UNKNOWN	UNKNOWN	Firmicutes	1239	Clostridia	186801	Clostridiales	186802	Lachnospiraceae	186803	Roseburia	841	Roseburia sp. CAG:50	1262949	UNKNOWN	UNKNOWN	name:'Roseburia sp. MGS:50' taxid:1262949 sample:O2.UC17-2
7000000550_____C3690404	6258	UNKNOWN	IMGVR_20190128	11	UNKNOWN	UNKNOWN	UNKNOWN	UNKNOWN	UNKNOWN	UNKNOWN	UNKNOWN	UNKNOWN	UNKNOWN	UNKNOWN	UNKNOWN	UNKNOWN	UNKNOWN	UNKNOWN	UNKNOWN	UNKNOWN	UNKNOWN	UNKNOWN	UNKNOWN
3300007802_____Ga0105667_101671	17511	UNKNOWN	IMGVR_20190128	11	UNKNOWN	UNKNOWN	UNKNOWN	UNKNOWN	UNKNOWN	UNKNOWN	UNKNOWN	UNKNOWN	UNKNOWN	UNKNOWN	UNKNOWN	UNKNOWN	UNKNOWN	UNKNOWN	UNKNOWN	UNKNOWN	UNKNOWN	UNKNOWN	UNKNOWN
MGS440_scaffold26	8474	1449767	MetaHitAssembly_20140701	3	Bacteria	2	UNKNOWN	UNKNOWN	Firmicutes	1239	Clostridia	186801	Clostridiales	186802	Clostridiaceae	31979	Clostridium	1485	Clostridium sp. CAG:440	1262807	UNKNOWN	UNKNOWN	name:'Clostridium sp. MGS:440' taxid:1262807 sample:MH0145
REF:Gammaproteobacteria_gi_545233099-1587557-1630288	42731	UNKNOWN	IMGVR_20190128	11	UNKNOWN	UNKNOWN	UNKNOWN	UNKNOWN	UNKNOWN	UNKNOWN	UNKNOWN	UNKNOWN	UNKNOWN	UNKNOWN	UNKNOWN	UNKNOWN	UNKNOWN	UNKNOWN	UNKNOWN	UNKNOWN	UNKNOWN	UNKNOWN	UNKNOWN
MGS253_scaffold99	61788	2889072	MetaHitAssembly_20140701	3	Bacteria	2	UNKNOWN	UNKNOWN	Firmicutes	1239	Clostridia	186801	Clostridiales	186802	Clostridiaceae	31979	Clostridium	1485	Clostridium sp. CAG:253	1262785	UNKNOWN	UNKNOWN	name:'Clostridium sp. MGS:253' taxid:1262785 sample:MH0122
3300014696_____Ga0134405_100202	29231	UNKNOWN	IMGVR_20190128	11	UNKNOWN	UNKNOWN	UNKNOWN	UNKNOWN	UNKNOWN	UNKNOWN	UNKNOWN	UNKNOWN	UNKNOWN	UNKNOWN	UNKNOWN	UNKNOWN	UNKNOWN	UNKNOWN	UNKNOWN	UNKNOWN	UNKNOWN	UNKNOWN	UNKNOWN
3300007362_____Ga0104788_104428	5257	UNKNOWN	IMGVR_20190128	11	UNKNOWN	UNKNOWN	UNKNOWN	UNKNOWN	UNKNOWN	UNKNOWN	UNKNOWN	UNKNOWN	UNKNOWN	UNKNOWN	UNKNOWN	UNKNOWN	UNKNOWN	UNKNOWN	UNKNOWN	UNKNOWN	UNKNOWN	UNKNOWN	UNKNOWN
MGS211_scaffold4	8973	3276499	MetaHitAssembly_20140701	3	Bacteria	2	UNKNOWN	UNKNOWN	Bacteroidetes	976	Bacteroidia	200643	Bacteroidales	171549	Bacteroidaceae	815	Bacteroides	816	Bacteroides plebeius CAG:211	1263052	UNKNOWN	UNKNOWN	name:'Bacteroides plebeius MGS:211' taxid:1263052 sample:MH0055
3300008273_____Ga0114250_101243	12143	UNKNOWN	IMGVR_20190128	11	UNKNOWN	UNKNOWN	UNKNOWN	UNKNOWN	UNKNOWN	UNKNOWN	UNKNOWN	UNKNOWN	UNKNOWN	UNKNOWN	UNKNOWN	UNKNOWN	UNKNOWN	UNKNOWN	UNKNOWN	UNKNOWN	UNKNOWN	UNKNOWN	UNKNOWN
gi|331001590|ref|NZ_GL883742.1|	11120	2831696	HumanMicrobiome_20140702	4	Bacteria	2	UNKNOWN	UNKNOWN	Proteobacteria	1224	Betaproteobacteria	28216	Burkholderiales	80840	Sutterellaceae	995019	Parasutterella	577310	Parasutterella excrementihominis	487175	Parasutterella excrementihominis YIT 11859	762966	Parasutterella excrementihominis YIT 11859 genomic scaffold Scfld138, whole genome shotgun sequence
3300007742_____Ga0105758_1002710	10683	UNKNOWN	IMGVR_20190128	11	UNKNOWN	UNKNOWN	UNKNOWN	UNKNOWN	UNKNOWN	UNKNOWN	UNKNOWN	UNKNOWN	UNKNOWN	UNKNOWN	UNKNOWN	UNKNOWN	UNKNOWN	UNKNOWN	UNKNOWN	UNKNOWN	UNKNOWN	UNKNOWN	UNKNOWN
MGS59_scaffold75	57677	5414560	MetaHitAssembly_20140701	3	Bacteria	2	UNKNOWN	UNKNOWN	Firmicutes	1239	Clostridia	186801	Clostridiales	186802	Clostridiaceae	31979	Clostridium	1485	Clostridium bolteae CAG:59	1263064	UNKNOWN	UNKNOWN	name:'Clostridium bolteae MGS:59' taxid:1263064 sample:V1.CD21-0
UFAJ01001250.1	1795	10785241	fungi_20190213	7	Eukaryota	4751	Fungi	4751	Ascomycota	4890	Saccharomycetes	4891	Saccharomycetales	4892	Saccharomycodaceae	34365	Saccharomycodes	36034	Saccharomycodes ludwigii	36035	UNKNOWN	UNKNOWN	Saccharomycodes ludwigii strain UTAD17 genome assembly, contig: SCODWIG_contig_1250, whole genome shotgun sequence
3300008478_____Ga0114882_100347	39164	UNKNOWN	IMGVR_20190128	11	UNKNOWN	UNKNOWN	UNKNOWN	UNKNOWN	UNKNOWN	UNKNOWN	UNKNOWN	UNKNOWN	UNKNOWN	UNKNOWN	UNKNOWN	UNKNOWN	UNKNOWN	UNKNOWN	UNKNOWN	UNKNOWN	UNKNOWN	UNKNOWN	UNKNOWN
gi|320099606|ref|NZ_GL636619.1|	1795	1821055	HumanMicrobiome_20140702	4	Bacteria	2	UNKNOWN	UNKNOWN	Firmicutes	1239	Bacilli	91061	Lactobacillales	186826	Streptococcaceae	1300	Streptococcus	1301	Streptococcus anginosus	1328	Streptococcus anginosus 1_2_62CV	742820	Streptococcus anginosus 1_2_62CV genomic scaffold supercont1.5, whole genome shotgun sequence
gi|303231516|ref|NZ_AEDR01000037.1|	57333	2053871	HumanMicrobiome_20140702	4	Bacteria	2	UNKNOWN	UNKNOWN	Firmicutes	1239	Negativicutes	909932	Veillonellales	1843489	Veillonellaceae	31977	Veillonella	29465	Veillonella atypica	39777	Veillonella atypica ACS-049-V-Sch6	866776	Veillonella atypica ACS-049-V-Sch6 contig00030, whole genome shotgun sequence
MGS7_scaffold65	4105	3321570	MetaHitAssembly_20140701	3	Bacteria	2	UNKNOWN	UNKNOWN	Firmicutes	1239	Clostridia	186801	Clostridiales	186802	Clostridiaceae	31979	Clostridium	1485	Clostridium sp. CAG:7	1262832	UNKNOWN	UNKNOWN	name:'Clostridium sp. MGS:7' taxid:1262832 sample:MH0020
KI271073.1	6346	3447136	bacteria_draft_20190205	5	Bacteria	2	UNKNOWN	UNKNOWN	Firmicutes	1239	Clostridia	186801	Clostridiales	186802	Eubacteriaceae	186806	Eubacterium	1730	Eubacterium ramulus	39490	ATCC 29099	1256908	Eubacterium ramulus ATCC 29099 genomic scaffold Scaffold11, whole genome shotgun sequence
MGS237_scaffold45	35089	2898194	MetaHitAssembly_20140701	3	Bacteria	2	UNKNOWN	UNKNOWN	Firmicutes	1239	Clostridia	186801	Clostridiales	186802	Lachnospiraceae	186803	Blautia	572511	Blautia sp. CAG:237	1262755	UNKNOWN	UNKNOWN	name:'Blautia sp. MGS:237' taxid:1262755 sample:O2.UC9-0
3300007650_____Ga0105532_100581	31491	UNKNOWN	IMGVR_20190128	11	UNKNOWN	UNKNOWN	UNKNOWN	UNKNOWN	UNKNOWN	UNKNOWN	UNKNOWN	UNKNOWN	UNKNOWN	UNKNOWN	UNKNOWN	UNKNOWN	UNKNOWN	UNKNOWN	UNKNOWN	UNKNOWN	UNKNOWN	UNKNOWN	UNKNOWN
KI260371.1	4670	3096487	bacteria_draft_20190205	5	Bacteria	2	UNKNOWN	UNKNOWN	Firmicutes	1239	Clostridia	186801	Clostridiales	186802	Ruminococcaceae	541000	Ruminococcus	1263	Ruminococcus callidus	40519	ATCC 27760	411473	Ruminococcus callidus ATCC 27760 genomic scaffold Scaffold1801, whole genome shotgun sequence
MGS267_scaffold68	16819	1723311	MetaHitAssembly_20140701	3	Bacteria	2	UNKNOWN	UNKNOWN	Proteobacteria	1224	Alphaproteobacteria	28211	Rhodospirillales	204441	Acetobacteraceae	433	Acetobacter	434	Acetobacter sp. CAG:267	1262684	UNKNOWN	UNKNOWN	name:'Acetobacter sp. MGS:267' taxid:1262684 sample:MH0142
MGS212_scaffold96	58180	2363565	MetaHitAssembly_20140701	3	Bacteria	2	UNKNOWN	UNKNOWN	Firmicutes	1239	UNKNOWN	UNKNOWN	UNKNOWN	UNKNOWN	UNKNOWN	UNKNOWN	UNKNOWN	UNKNOWN	Firmicutes bacterium CAG:212	1263009	UNKNOWN	UNKNOWN	name:'Firmicutes bacterium MGS:212' taxid:1263009 sample:V1.CD20-4
gi|237642845|ref|NZ_GG667742.1|	13511	7163884	HumanMicrobiome_20140702	4	Bacteria	2	UNKNOWN	UNKNOWN	Firmicutes	1239	Clostridia	186801	Clostridiales	186802	Clostridiaceae	31979	Hungatella	1649459	Hungatella hathewayi	154046	Hungatella hathewayi DSM 13479	566550	Clostridium hathewayi DSM 13479 genomic scaffold Scfld135, whole genome shotgun sequence
MGS782_scaffold50	1741	2326715	MetaHitAssembly_20140701	3	Bacteria	2	UNKNOWN	UNKNOWN	Firmicutes	1239	Clostridia	186801	Clostridiales	186802	Lachnospiraceae	186803	Coprococcus	33042	Coprococcus sp. CAG:782	1262863	UNKNOWN	UNKNOWN	name:'Coprococcus sp. MGS:782' taxid:1262863 sample:MH0090
MGS1024_scaffold24	11011	2004532	MetaHitAssembly_20140701	3	Bacteria	2	UNKNOWN	UNKNOWN	Firmicutes	1239	Clostridia	186801	Clostridiales	186802	Clostridiaceae	31979	Clostridium	1485	Clostridium sp. CAG:1024	1262770	UNKNOWN	UNKNOWN	name:'Clostridium sp. MGS:1024' taxid:1262770 sample:MH0060
gi|423226541|ref|NZ_JH724090.1|	529316	7694202	HumanMicrobiome_20140702	4	Bacteria	2	UNKNOWN	UNKNOWN	Bacteroidetes	976	Bacteroidia	200643	Bacteroidales	171549	Bacteroidaceae	815	Bacteroides	816	Bacteroides cellulosilyticus	246787	Bacteroides cellulosilyticus CL02T12C19	997874	Bacteroides cellulosilyticus CL02T12C19 genomic scaffold supercont1.6, whole genome shotgun sequence
JRKO01000110.1	7152	5500748	bacteria_draft_20190205	5	Bacteria	2	UNKNOWN	UNKNOWN	Proteobacteria	1224	Alphaproteobacteria	28211	Rhodobacterales	204455	Rhodobacteraceae	31989	Paracoccus	265	Paracoccus versutus	34007	UNKNOWN	UNKNOWN	Paracoccus versutus strain DSM 582 Contig_113, whole genome shotgun sequence
MGS1060_scaffold70	31256	1763820	MetaHitAssembly_20140701	3	Bacteria	2	UNKNOWN	UNKNOWN	Bacteroidetes	976	Bacteroidia	200643	Bacteroidales	171549	Bacteroidaceae	815	Bacteroides	816	Bacteroides sp. CAG:1060	1262734	UNKNOWN	UNKNOWN	name:'Bacteroides sp. MGS:1060' taxid:1262734 sample:MH0044
3300008482_____Ga0115187_101050	20028	UNKNOWN	IMGVR_20190128	11	UNKNOWN	UNKNOWN	UNKNOWN	UNKNOWN	UNKNOWN	UNKNOWN	UNKNOWN	UNKNOWN	UNKNOWN	UNKNOWN	UNKNOWN	UNKNOWN	UNKNOWN	UNKNOWN	UNKNOWN	UNKNOWN	UNKNOWN	UNKNOWN	UNKNOWN
MGS770_scaffold59	28542	2634773	MetaHitAssembly_20140701	3	Bacteria	2	UNKNOWN	UNKNOWN	Bacteroidetes	976	Bacteroidia	200643	Bacteroidales	171549	Bacteroidaceae	815	Bacteroides	816	Bacteroides sp. CAG:770	1262751	UNKNOWN	UNKNOWN	name:'Bacteroides sp. MGS:770' taxid:1262751 sample:MH0006
3300007098_____Ga0102540_100661	22745	UNKNOWN	IMGVR_20190128	11	UNKNOWN	UNKNOWN	UNKNOWN	UNKNOWN	UNKNOWN	UNKNOWN	UNKNOWN	UNKNOWN	UNKNOWN	UNKNOWN	UNKNOWN	UNKNOWN	UNKNOWN	UNKNOWN	UNKNOWN	UNKNOWN	UNKNOWN	UNKNOWN	UNKNOWN
gi|223045195|ref|NZ_ACEP01000145.1|	6660	3290996	HumanMicrobiome_20140702	4	Bacteria	2	UNKNOWN	UNKNOWN	Firmicutes	1239	Clostridia	186801	Clostridiales	186802	Lachnospiraceae	186803	Anaerobutyricum	2569097	Anaerobutyricum hallii	39488	Anaerobutyricum hallii DSM 3353	411469	Eubacterium hallii DSM 3353 E_hallii-1.0_Cont441.1, whole genome shotgun sequence
3300014566_____Ga0134372_1001059	11100	UNKNOWN	IMGVR_20190128	11	UNKNOWN	UNKNOWN	UNKNOWN	UNKNOWN	UNKNOWN	UNKNOWN	UNKNOWN	UNKNOWN	UNKNOWN	UNKNOWN	UNKNOWN	UNKNOWN	UNKNOWN	UNKNOWN	UNKNOWN	UNKNOWN	UNKNOWN	UNKNOWN	UNKNOWN
JNJO01000008.1	108663	1795494	bacteria_draft_20190205	5	Bacteria	2	UNKNOWN	UNKNOWN	Firmicutes	1239	Bacilli	91061	Bacillales	1385	UNKNOWN	UNKNOWN	Gemella	1378	Gemella sanguinis	84135	ATCC 700632	1408440	Gemella sanguinis ATCC 700632 T369DRAFT_scaffold00007.7_C, whole genome shotgun sequence
3300008268_____Ga0111491_1002523	13308	UNKNOWN	IMGVR_20190128	11	UNKNOWN	UNKNOWN	UNKNOWN	UNKNOWN	UNKNOWN	UNKNOWN	UNKNOWN	UNKNOWN	UNKNOWN	UNKNOWN	UNKNOWN	UNKNOWN	UNKNOWN	UNKNOWN	UNKNOWN	UNKNOWN	UNKNOWN	UNKNOWN	UNKNOWN
MGS279_scaffold35	2126	2424020	MetaHitAssembly_20140701	3	Bacteria	2	UNKNOWN	UNKNOWN	Bacteroidetes	976	Bacteroidia	200643	Bacteroidales	171549	Prevotellaceae	171552	Prevotella	838	Prevotella sp. CAG:279	1262924	UNKNOWN	UNKNOWN	name:'Prevotella sp. MGS:279' taxid:1262924 sample:MH0020
3300008561_____Ga0111060_100260	48435	UNKNOWN	IMGVR_20190128	11	UNKNOWN	UNKNOWN	UNKNOWN	UNKNOWN	UNKNOWN	UNKNOWN	UNKNOWN	UNKNOWN	UNKNOWN	UNKNOWN	UNKNOWN	UNKNOWN	UNKNOWN	UNKNOWN	UNKNOWN	UNKNOWN	UNKNOWN	UNKNOWN	UNKNOWN
7000000109_____C3623696	7553	UNKNOWN	IMGVR_20190128	11	UNKNOWN	UNKNOWN	UNKNOWN	UNKNOWN	UNKNOWN	UNKNOWN	UNKNOWN	UNKNOWN	UNKNOWN	UNKNOWN	UNKNOWN	UNKNOWN	UNKNOWN	UNKNOWN	UNKNOWN	UNKNOWN	UNKNOWN	UNKNOWN	UNKNOWN
3300007196_____Ga0103270_102157	7843	UNKNOWN	IMGVR_20190128	11	UNKNOWN	UNKNOWN	UNKNOWN	UNKNOWN	UNKNOWN	UNKNOWN	UNKNOWN	UNKNOWN	UNKNOWN	UNKNOWN	UNKNOWN	UNKNOWN	UNKNOWN	UNKNOWN	UNKNOWN	UNKNOWN	UNKNOWN	UNKNOWN	UNKNOWN
3300008360_____Ga0114875_1001660	20833	UNKNOWN	IMGVR_20190128	11	UNKNOWN	UNKNOWN	UNKNOWN	UNKNOWN	UNKNOWN	UNKNOWN	UNKNOWN	UNKNOWN	UNKNOWN	UNKNOWN	UNKNOWN	UNKNOWN	UNKNOWN	UNKNOWN	UNKNOWN	UNKNOWN	UNKNOWN	UNKNOWN	UNKNOWN
CP008719.1	2101	5195832	plasmid_20190205	9	Bacteria	2	UNKNOWN	UNKNOWN	Proteobacteria	1224	Gammaproteobacteria	1236	Enterobacterales	91347	Enterobacteriaceae	543	Escherichia	561	Escherichia coli	562	UNKNOWN	UNKNOWN	Escherichia coli strain ST648 plasmid pEC648_5, complete sequence
gi|417919239|ref|NZ_AFUD01000011.1|	72835	2131358	HumanMicrobiome_20140702	4	Bacteria	2	UNKNOWN	UNKNOWN	Firmicutes	1239	Bacilli	91061	Lactobacillales	186826	Streptococcaceae	1300	Streptococcus	1301	Streptococcus australis	113107	Streptococcus australis ATCC 700641	888833	Streptococcus australis ATCC 700641 ctg1129913966272, whole genome shotgun sequence
3300014792_____Ga0134427_1000867	17142	UNKNOWN	IMGVR_20190128	11	UNKNOWN	UNKNOWN	UNKNOWN	UNKNOWN	UNKNOWN	UNKNOWN	UNKNOWN	UNKNOWN	UNKNOWN	UNKNOWN	UNKNOWN	UNKNOWN	UNKNOWN	UNKNOWN	UNKNOWN	UNKNOWN	UNKNOWN	UNKNOWN	UNKNOWN
MGS18_scaffold7	6722	2601517	MetaHitAssembly_20140701	3	Bacteria	2	UNKNOWN	UNKNOWN	Firmicutes	1239	Clostridia	186801	Clostridiales	186802	Lachnospiraceae	186803	Roseburia	841	Roseburia sp. CAG:18	1262941	UNKNOWN	UNKNOWN	name:'Roseburia sp. MGS:18' taxid:1262941 sample:O2.UC11-0
7000000380_____SRS015663_WUGC_scaffold_45032	25174	UNKNOWN	IMGVR_20190128	11	UNKNOWN	UNKNOWN	UNKNOWN	UNKNOWN	UNKNOWN	UNKNOWN	UNKNOWN	UNKNOWN	UNKNOWN	UNKNOWN	UNKNOWN	UNKNOWN	UNKNOWN	UNKNOWN	UNKNOWN	UNKNOWN	UNKNOWN	UNKNOWN	UNKNOWN
ABGB01000090.1	2338	3860738	fungi_20190213	7	Eukaryota	4751	Fungi	4751	Microsporidia	6029	UNKNOWN	UNKNOWN	UNKNOWN	UNKNOWN	Enterocytozoonidae	27970	Enterocytozoon	27971	Enterocytozoon bieneusi	31281	H348	481877	Enterocytozoon bieneusi H348 ctg01_2784, whole genome shotgun sequence
MGS56_scaffold221	15836	2582502	MetaHitAssembly_20140701	3	Bacteria	2	UNKNOWN	UNKNOWN	Firmicutes	1239	UNKNOWN	UNKNOWN	UNKNOWN	UNKNOWN	UNKNOWN	UNKNOWN	UNKNOWN	UNKNOWN	Firmicutes bacterium CAG:56	1263031	UNKNOWN	UNKNOWN	name:'Firmicutes bacterium MGS:56' taxid:1263031 sample:V1.UC28-0
3300014536_____Ga0134370_100870	10327	UNKNOWN	IMGVR_20190128	11	UNKNOWN	UNKNOWN	UNKNOWN	UNKNOWN	UNKNOWN	UNKNOWN	UNKNOWN	UNKNOWN	UNKNOWN	UNKNOWN	UNKNOWN	UNKNOWN	UNKNOWN	UNKNOWN	UNKNOWN	UNKNOWN	UNKNOWN	UNKNOWN	UNKNOWN
AHJF01007471.1	1917	64332776	protozoa_20190213	8	Eukaryota	2759	UNKNOWN	UNKNOWN	UNKNOWN	UNKNOWN	Oomycetes	4762	Peronosporales	4776	Peronosporaceae	4777	Pseudoperonospora	143452	Pseudoperonospora cubensis	143453	UNKNOWN	UNKNOWN	Pseudoperonospora cubensis isolate MSU-1 psc_contig_7938, whole genome shotgun sequence
3300014533_____Ga0169889_101422	10928	UNKNOWN	IMGVR_20190128	11	UNKNOWN	UNKNOWN	UNKNOWN	UNKNOWN	UNKNOWN	UNKNOWN	UNKNOWN	UNKNOWN	UNKNOWN	UNKNOWN	UNKNOWN	UNKNOWN	UNKNOWN	UNKNOWN	UNKNOWN	UNKNOWN	UNKNOWN	UNKNOWN	UNKNOWN
CP024927.1	20537	1923830	plasmid_20190205	9	Bacteria	2	UNKNOWN	UNKNOWN	Firmicutes	1239	Bacilli	91061	Lactobacillales	186826	Leuconostocaceae	81850	Leuconostoc	1243	Leuconostoc citreum	33964	UNKNOWN	UNKNOWN	Leuconostoc citreum strain EFEL 2700 plasmid pCB205, complete sequence
REF:2602041902_____2602082761	35343	UNKNOWN	IMGVR_20190128	11	UNKNOWN	UNKNOWN	UNKNOWN	UNKNOWN	UNKNOWN	UNKNOWN	UNKNOWN	UNKNOWN	UNKNOWN	UNKNOWN	UNKNOWN	UNKNOWN	UNKNOWN	UNKNOWN	UNKNOWN	UNKNOWN	UNKNOWN	UNKNOWN	UNKNOWN
MGS777_scaffold34	16584	2254171	MetaHitAssembly_20140701	3	Bacteria	2	UNKNOWN	UNKNOWN	Proteobacteria	1224	Gammaproteobacteria	1236	Aeromonadales	135624	Succinivibrionaceae	83763	Succinatimonas	674963	Succinatimonas sp. CAG:777	1262974	UNKNOWN	UNKNOWN	name:'Succinatimonas sp. MGS:777' taxid:1262974 sample:MH0124
3300006262_____Ga0099523_1000549	21335	UNKNOWN	IMGVR_20190128	11	UNKNOWN	UNKNOWN	UNKNOWN	UNKNOWN	UNKNOWN	UNKNOWN	UNKNOWN	UNKNOWN	UNKNOWN	UNKNOWN	UNKNOWN	UNKNOWN	UNKNOWN	UNKNOWN	UNKNOWN	UNKNOWN	UNKNOWN	UNKNOWN	UNKNOWN
MGS52_scaffold130	63367	2831496	MetaHitAssembly_20140701	3	Bacteria	2	UNKNOWN	UNKNOWN	Firmicutes	1239	Clostridia	186801	Clostridiales	186802	Lachnospiraceae	186803	Blautia	572511	Blautia sp. CAG:52	1262758	UNKNOWN	UNKNOWN	name:'Blautia sp. MGS:52' taxid:1262758 sample:V1.UC54-0
7000000171_____SRS052697_LANL_scaffold_42305	67628	UNKNOWN	IMGVR_20190128	11	UNKNOWN	UNKNOWN	UNKNOWN	UNKNOWN	UNKNOWN	UNKNOWN	UNKNOWN	UNKNOWN	UNKNOWN	UNKNOWN	UNKNOWN	UNKNOWN	UNKNOWN	UNKNOWN	UNKNOWN	UNKNOWN	UNKNOWN	UNKNOWN	UNKNOWN
MGS65_scaffold98	6092	2785893	MetaHitAssembly_20140701	3	UNKNOWN	UNKNOWN	UNKNOWN	UNKNOWN	UNKNOWN	UNKNOWN	UNKNOWN	UNKNOWN	UNKNOWN	UNKNOWN	UNKNOWN	UNKNOWN	UNKNOWN	UNKNOWN	UNKNOWN	UNKNOWN	UNKNOWN	UNKNOWN	name:'Firmicutes bacterium MGS:65' taxid:1262994262994 sample:MH0030
MGS782_scaffold45	89025	2326715	MetaHitAssembly_20140701	3	Bacteria	2	UNKNOWN	UNKNOWN	Firmicutes	1239	Clostridia	186801	Clostridiales	186802	Lachnospiraceae	186803	Coprococcus	33042	Coprococcus sp. CAG:782	1262863	UNKNOWN	UNKNOWN	name:'Coprococcus sp. MGS:782' taxid:1262863 sample:MH0090
7000000736_____SRS014235_WUGC_scaffold_32581	23178	UNKNOWN	IMGVR_20190128	11	UNKNOWN	UNKNOWN	UNKNOWN	UNKNOWN	UNKNOWN	UNKNOWN	UNKNOWN	UNKNOWN	UNKNOWN	UNKNOWN	UNKNOWN	UNKNOWN	UNKNOWN	UNKNOWN	UNKNOWN	UNKNOWN	UNKNOWN	UNKNOWN	UNKNOWN
gi|422698304|ref|NZ_GL454631.1|	46742	2782905	HumanMicrobiome_20140702	4	Bacteria	2	UNKNOWN	UNKNOWN	Firmicutes	1239	Bacilli	91061	Lactobacillales	186826	Enterococcaceae	81852	Enterococcus	1350	Enterococcus faecalis	1351	Enterococcus faecalis TX1346	749516	Enterococcus faecalis TX1346 genomic scaffold Scfld591, whole genome shotgun sequence
MGS449_scaffold113	13409	1968271	MetaHitAssembly_20140701	3	Bacteria	2	UNKNOWN	UNKNOWN	Firmicutes	1239	UNKNOWN	UNKNOWN	UNKNOWN	UNKNOWN	UNKNOWN	UNKNOWN	UNKNOWN	UNKNOWN	Firmicutes bacterium CAG:449	1263023	UNKNOWN	UNKNOWN	name:'Firmicutes bacterium MGS:449' taxid:1263023 sample:MH0168
MGS1320_scaffold13	14959	2369217	MetaHitAssembly_20140701	3	Bacteria	2	UNKNOWN	UNKNOWN	Bacteroidetes	976	Bacteroidia	200643	Bacteroidales	171549	Prevotellaceae	171552	Prevotella	838	Prevotella sp. CAG:1320	1262922	UNKNOWN	UNKNOWN	name:'Prevotella sp. MGS:1320' taxid:1262922 sample:MH0057
gi|237642756|ref|NZ_GG667653.1|	33440	7163884	HumanMicrobiome_20140702	4	Bacteria	2	UNKNOWN	UNKNOWN	Firmicutes	1239	Clostridia	186801	Clostridiales	186802	Clostridiaceae	31979	Hungatella	1649459	Hungatella hathewayi	154046	Hungatella hathewayi DSM 13479	566550	Clostridium hathewayi DSM 13479 genomic scaffold Scfld46, whole genome shotgun sequence
3300001487_____rank36_10078924	11038	UNKNOWN	IMGVR_20190128	11	UNKNOWN	UNKNOWN	UNKNOWN	UNKNOWN	UNKNOWN	UNKNOWN	UNKNOWN	UNKNOWN	UNKNOWN	UNKNOWN	UNKNOWN	UNKNOWN	UNKNOWN	UNKNOWN	UNKNOWN	UNKNOWN	UNKNOWN	UNKNOWN	UNKNOWN
gi|282876899|ref|NZ_ADEG01000002.1|	48433	3033961	HumanMicrobiome_20140702	4	Bacteria	2	UNKNOWN	UNKNOWN	Bacteroidetes	976	Bacteroidia	200643	Bacteroidales	171549	Prevotellaceae	171552	Prevotella	838	Prevotella buccalis	28127	Prevotella buccalis ATCC 35310	679190	Prevotella buccalis ATCC 35310 contig00040, whole genome shotgun sequence
BAKK01000098.1	2983	4782583	bacteria_draft_20190205	5	Bacteria	2	UNKNOWN	UNKNOWN	Bacteroidetes	976	Bacteroidia	200643	Bacteroidales	171549	Bacteroidaceae	815	Bacteroides	816	Bacteroides faecichinchillae	871325	JCM 17102	1236513	Bacteroides faecichinchillae JCM 17102 DNA, contig: JCM17102.contig00098, whole genome shotgun sequence
JNJP01000183.1	1579	4630442	bacteria_draft_20190205	5	Bacteria	2	UNKNOWN	UNKNOWN	Proteobacteria	1224	Deltaproteobacteria	28221	Desulfovibrionales	213115	Desulfovibrionaceae	194924	Bilophila	35832	Bilophila wadsworthia	35833	ATCC 49260	1408428	Bilophila wadsworthia ATCC 49260 T370DRAFT_scaffold00180.180_C, whole genome shotgun sequence
MGS90_scaffold35	25119	2323630	MetaHitAssembly_20140701	3	Bacteria	2	UNKNOWN	UNKNOWN	Firmicutes	1239	Clostridia	186801	Clostridiales	186802	Ruminococcaceae	541000	Ruminococcus	1263	Ruminococcus sp. CAG:90	1262968	UNKNOWN	UNKNOWN	name:'Ruminococcus sp. MGS:90' taxid:1262968 sample:V1.UC55-0
MGS43_scaffold101	8543	2618944	MetaHitAssembly_20140701	3	Bacteria	2	UNKNOWN	UNKNOWN	Firmicutes	1239	Clostridia	186801	Clostridiales	186802	Clostridiaceae	31979	Clostridium	1485	Clostridium sp. CAG:43	1262805	UNKNOWN	UNKNOWN	name:'Clostridium sp. MGS:43' taxid:1262805 sample:O2.UC26-0
7000000094_____SRS024549_LANL_scaffold_5988	53513	UNKNOWN	IMGVR_20190128	11	UNKNOWN	UNKNOWN	UNKNOWN	UNKNOWN	UNKNOWN	UNKNOWN	UNKNOWN	UNKNOWN	UNKNOWN	UNKNOWN	UNKNOWN	UNKNOWN	UNKNOWN	UNKNOWN	UNKNOWN	UNKNOWN	UNKNOWN	UNKNOWN	UNKNOWN
3300008273_____Ga0114250_100859	15674	UNKNOWN	IMGVR_20190128	11	UNKNOWN	UNKNOWN	UNKNOWN	UNKNOWN	UNKNOWN	UNKNOWN	UNKNOWN	UNKNOWN	UNKNOWN	UNKNOWN	UNKNOWN	UNKNOWN	UNKNOWN	UNKNOWN	UNKNOWN	UNKNOWN	UNKNOWN	UNKNOWN	UNKNOWN
3300007798_____Ga0105755_100761	31243	UNKNOWN	IMGVR_20190128	11	UNKNOWN	UNKNOWN	UNKNOWN	UNKNOWN	UNKNOWN	UNKNOWN	UNKNOWN	UNKNOWN	UNKNOWN	UNKNOWN	UNKNOWN	UNKNOWN	UNKNOWN	UNKNOWN	UNKNOWN	UNKNOWN	UNKNOWN	UNKNOWN	UNKNOWN
FUYF01000088.1	1338	3241569	bacteria_draft_20190205	5	Bacteria	2	UNKNOWN	UNKNOWN	Firmicutes	1239	Clostridia	186801	Clostridiales	186802	Ruminococcaceae	541000	Gemmiger	204475	Gemmiger formicilis	745368	UNKNOWN	UNKNOWN	Gemmiger formicilis strain ATCC 27749 genome assembly, contig: EI45DRAFT_scaffold00088.88, whole genome shotgun sequence
JXXK01000088.1	1707	4111078	bacteria_draft_20190205	5	Bacteria	2	UNKNOWN	UNKNOWN	Firmicutes	1239	Clostridia	186801	Clostridiales	186802	Ruminococcaceae	541000	Ruthenibacterium	1905344	Ruthenibacterium lactatiformans	1550024	UNKNOWN	UNKNOWN	Ruthenibacterium lactatiformans strain 585-1 contig00088, whole genome shotgun sequence
7000000093_____SRS022137_LANL_scaffold_21099	11280	UNKNOWN	IMGVR_20190128	11	UNKNOWN	UNKNOWN	UNKNOWN	UNKNOWN	UNKNOWN	UNKNOWN	UNKNOWN	UNKNOWN	UNKNOWN	UNKNOWN	UNKNOWN	UNKNOWN	UNKNOWN	UNKNOWN	UNKNOWN	UNKNOWN	UNKNOWN	UNKNOWN	UNKNOWN
3300008547_____Ga0111055_100622	33734	UNKNOWN	IMGVR_20190128	11	UNKNOWN	UNKNOWN	UNKNOWN	UNKNOWN	UNKNOWN	UNKNOWN	UNKNOWN	UNKNOWN	UNKNOWN	UNKNOWN	UNKNOWN	UNKNOWN	UNKNOWN	UNKNOWN	UNKNOWN	UNKNOWN	UNKNOWN	UNKNOWN	UNKNOWN
FRAH01000154.1	1286	3546077	bacteria_draft_20190205	5	Bacteria	2	UNKNOWN	UNKNOWN	Firmicutes	1239	Clostridia	186801	Clostridiales	186802	Lachnospiraceae	186803	Anaerotignum	2039240	Anaerotignum lactatifermentans	160404	DSM 14214	1121323	[Clostridium] lactatifermentans DSM 14214 genome assembly, contig: EJ37DRAFT_scaffold00152.152, whole genome shotgun sequence
gi|223954506|ref|NZ_DS981502.1|	40054	4300117	HumanMicrobiome_20140702	4	Bacteria	2	UNKNOWN	UNKNOWN	Bacteroidetes	976	Bacteroidia	200643	Bacteroidales	171549	Bacteroidaceae	815	Bacteroides	816	Bacteroides coprocola	310298	Bacteroides coprocola DSM 17136	470145	Bacteroides coprocola DSM 17136 Scfld_02_75 genomic scaffold, whole genome shotgun sequence
CYZQ01000051.1	1386	2612019	bacteria_draft_20190205	5	Bacteria	2	UNKNOWN	UNKNOWN	Firmicutes	1239	Erysipelotrichia	526524	Erysipelotrichales	526525	Erysipelotrichaceae	128827	Turicibacter	191303	Turicibacter sanguinis	154288	UNKNOWN	UNKNOWN	Turicibacter sanguinis strain 2789STDY5834851 genome assembly, contig: SCcontig000051, whole genome shotgun sequence
CP019079.1	5210756	5281743	bacteria_20190205	1	Bacteria	2	UNKNOWN	UNKNOWN	Proteobacteria	1224	Gammaproteobacteria	1236	Enterobacterales	91347	Enterobacteriaceae	543	Klebsiella	570	Klebsiella pneumoniae	573	UNKNOWN	UNKNOWN	Klebsiella pneumoniae strain DT12 chromosome
MGS313_scaffold37	86086	1489376	MetaHitAssembly_20140701	3	Bacteria	2	UNKNOWN	UNKNOWN	Firmicutes	1239	UNKNOWN	UNKNOWN	UNKNOWN	UNKNOWN	UNKNOWN	UNKNOWN	UNKNOWN	UNKNOWN	Firmicutes bacterium CAG:313	1263017	UNKNOWN	UNKNOWN	name:'Firmicutes bacterium MGS:313' taxid:1263017 sample:MH0157
gi|300941298|ref|NZ_GG772687.1|	762	5308986	HumanMicrobiome_20140702	4	Bacteria	2	UNKNOWN	UNKNOWN	Proteobacteria	1224	Gammaproteobacteria	1236	Enterobacterales	91347	Enterobacteriaceae	543	Escherichia	561	Escherichia coli	562	Escherichia coli MS 21-1	749527	Escherichia coli MS 21-1 genomic scaffold Scfld398, whole genome shotgun sequence
FLTD01005452.1	408	62160181	protozoa_20190213	8	Eukaryota	2759	UNKNOWN	UNKNOWN	UNKNOWN	UNKNOWN	UNKNOWN	UNKNOWN	Acytosteliales	2058181	Acytosteliaceae	2058183	Rostrostelium	2058188	Rostrostelium ellipticum	361140	UNKNOWN	UNKNOWN	Acytostelium ellipticum genome assembly, contig: contig_5452, whole genome shotgun sequence
REF:Gammaproteobacteria_gi_417830908-67840-114343	46503	UNKNOWN	IMGVR_20190128	11	UNKNOWN	UNKNOWN	UNKNOWN	UNKNOWN	UNKNOWN	UNKNOWN	UNKNOWN	UNKNOWN	UNKNOWN	UNKNOWN	UNKNOWN	UNKNOWN	UNKNOWN	UNKNOWN	UNKNOWN	UNKNOWN	UNKNOWN	UNKNOWN	UNKNOWN
REF:2700989088_____2700998887	168401	UNKNOWN	IMGVR_20190128	11	UNKNOWN	UNKNOWN	UNKNOWN	UNKNOWN	UNKNOWN	UNKNOWN	UNKNOWN	UNKNOWN	UNKNOWN	UNKNOWN	UNKNOWN	UNKNOWN	UNKNOWN	UNKNOWN	UNKNOWN	UNKNOWN	UNKNOWN	UNKNOWN	UNKNOWN
MGS72_scaffold42	10911	2585433	MetaHitAssembly_20140701	3	Bacteria	2	UNKNOWN	UNKNOWN	Firmicutes	1239	Clostridia	186801	Clostridiales	186802	Eubacteriaceae	186806	Eubacterium	1730	Eubacterium eligens CAG:72	1263077	UNKNOWN	UNKNOWN	name:'Eubacterium eligens MGS:72' taxid:1263077 sample:O2.UC27-2
MGS233_scaffold121	32494	2501735	MetaHitAssembly_20140701	3	Bacteria	2	UNKNOWN	UNKNOWN	Proteobacteria	1224	Betaproteobacteria	28216	Burkholderiales	80840	Sutterellaceae	995019	Parasutterella	577310	Parasutterella excrementihominis CAG:233	1263099	UNKNOWN	UNKNOWN	name:'Parasutterella excrementihominis MGS:233' taxid:1263099 sample:O2.UC34-2
KZ139303.1	2162	82241443	fungi_20190213	7	Eukaryota	4751	Fungi	4751	Basidiomycota	5204	Pucciniomycetes	162484	Pucciniales	5258	Melampsoraceae	5259	Melampsora	5260	Melampsora medusae	82101	Mmd05TRE539	258770	Melampsora medusae f. sp. deltoidis strain Mmd05TRE539 unplaced genomic scaffold scaffold16537, whole genome shotgun sequence
REF:Gammaproteobacteria_gi_545232424	12585	UNKNOWN	IMGVR_20190128	11	UNKNOWN	UNKNOWN	UNKNOWN	UNKNOWN	UNKNOWN	UNKNOWN	UNKNOWN	UNKNOWN	UNKNOWN	UNKNOWN	UNKNOWN	UNKNOWN	UNKNOWN	UNKNOWN	UNKNOWN	UNKNOWN	UNKNOWN	UNKNOWN	UNKNOWN
MQVM01000096.1	6531	11679144	fungi_20190213	7	Eukaryota	4751	Fungi	4751	Ascomycota	4890	Saccharomycetes	4891	Saccharomycetales	4892	Pichiaceae	1156497	Pichia	4919	Pichia kudriavzevii	4909	UNKNOWN	UNKNOWN	Pichia kudriavzevii strain 129 BOH78_Sc096, whole genome shotgun sequence
LSJH01000904.1	16269	6019991	bacteria_draft_20190205	5	Bacteria	2	UNKNOWN	UNKNOWN	Proteobacteria	1224	Betaproteobacteria	28216	Burkholderiales	80840	UNKNOWN	UNKNOWN	Xylophilus	54066	Xylophilus ampelinus	54067	UNKNOWN	UNKNOWN	Xylophilus ampelinus strain CCH5-B3 CCH5-B3_contig904, whole genome shotgun sequence
LMCA01000097.1	361	5308781	bacteria_draft_20190205	5	Bacteria	2	UNKNOWN	UNKNOWN	Firmicutes	1239	Bacilli	91061	Bacillales	1385	Bacillaceae	186817	Bacillus	1386	Bacillus farraginis	254757	UNKNOWN	UNKNOWN	Bacillus farraginis strain DSM 16013 Contig57, whole genome shotgun sequence
gi|301309268|ref|NZ_GG774983.1|	27947	5749901	HumanMicrobiome_20140702	4	Bacteria	2	UNKNOWN	UNKNOWN	Bacteroidetes	976	Bacteroidia	200643	Bacteroidales	171549	Tannerellaceae	2005525	Parabacteroides	375288	Parabacteroides sp. 20_3	469591	UNKNOWN	UNKNOWN	Bacteroides sp. 20_3 genomic scaffold supercont1.15, whole genome shotgun sequence
MGS1092_scaffold70	1027	3095055	MetaHitAssembly_20140701	3	Bacteria	2	UNKNOWN	UNKNOWN	Bacteroidetes	976	Bacteroidia	200643	Bacteroidales	171549	Prevotellaceae	171552	Prevotella	838	Prevotella sp. CAG:1092	1262919	UNKNOWN	UNKNOWN	name:'Prevotella sp. MGS:1092' taxid:1262919 sample:MH0165
FUWW01000012.1	67147	1823434	bacteria_draft_20190205	5	Bacteria	2	UNKNOWN	UNKNOWN	Firmicutes	1239	Clostridia	186801	Clostridiales	186802	Eubacteriaceae	186806	Eubacterium	1730	Eubacterium coprostanoligenes	290054	UNKNOWN	UNKNOWN	Eubacterium coprostanoligenes strain ATCC 51222 genome assembly, contig: EI64DRAFT_scaffold00012.12, whole genome shotgun sequence
MGS475_scaffold138	17993	1495863	MetaHitAssembly_20140701	3	Bacteria	2	UNKNOWN	UNKNOWN	Firmicutes	1239	UNKNOWN	UNKNOWN	UNKNOWN	UNKNOWN	UNKNOWN	UNKNOWN	UNKNOWN	UNKNOWN	Firmicutes bacterium CAG:475	1263026	UNKNOWN	UNKNOWN	name:'Firmicutes bacterium MGS:475' taxid:1263026 sample:MH0048
MGS226_scaffold182	53256	2127882	MetaHitAssembly_20140701	3	Bacteria	2	UNKNOWN	UNKNOWN	Firmicutes	1239	Clostridia	186801	Clostridiales	186802	Clostridiaceae	31979	Clostridium	1485	Clostridium sp. CAG:226	1262781	UNKNOWN	UNKNOWN	name:'Clostridium sp. MGS:226' taxid:1262781 sample:MH0012
MGS20_scaffold10	706	3137584	MetaHitAssembly_20140701	3	Bacteria	2	UNKNOWN	UNKNOWN	Bacteroidetes	976	Bacteroidia	200643	Bacteroidales	171549	Bacteroidaceae	815	Bacteroides	816	Bacteroides sp. CAG:20	1262738	UNKNOWN	UNKNOWN	name:'Bacteroides sp. MGS:20' taxid:1262738 sample:MH0061
JZRK01000389.1	2380	11651387	protozoa_20190213	8	Eukaryota	2759	UNKNOWN	UNKNOWN	UNKNOWN	UNKNOWN	UNKNOWN	UNKNOWN	UNKNOWN	UNKNOWN	Blastocystidae	2547934	Blastocystis	12967	Blastocystis sp. subtype 3	944168	UNKNOWN	UNKNOWN	Blastocystis sp. subtype 3 strain ZGR ST3_BLS3_contig_450, whole genome shotgun sequence
gi|223045208|ref|NZ_ACEP01000158.1|	6013	3290996	HumanMicrobiome_20140702	4	Bacteria	2	UNKNOWN	UNKNOWN	Firmicutes	1239	Clostridia	186801	Clostridiales	186802	Lachnospiraceae	186803	Anaerobutyricum	2569097	Anaerobutyricum hallii	39488	Anaerobutyricum hallii DSM 3353	411469	Eubacterium hallii DSM 3353 E_hallii-1.0_Cont465.1, whole genome shotgun sequence
CYZU01000056.1	36260	5545490	bacteria_draft_20190205	5	Bacteria	2	UNKNOWN	UNKNOWN	Firmicutes	1239	Clostridia	186801	Clostridiales	186802	Lachnospiraceae	186803	Faecalicatena	2005359	Faecalicatena contorta	39482	UNKNOWN	UNKNOWN	[Eubacterium] contortum strain 2789STDY5834876 genome assembly, contig: SCcontig000056, whole genome shotgun sequence
MGS241_scaffold56	638	1970478	MetaHitAssembly_20140701	3	Bacteria	2	UNKNOWN	UNKNOWN	Firmicutes	1239	Clostridia	186801	Clostridiales	186802	Oscillospiraceae	216572	Oscillibacter	459786	Oscillibacter sp. CAG:241	1262911	UNKNOWN	UNKNOWN	name:'Oscillibacter sp. MGS:241' taxid:1262911 sample:MH0062
3300014703_____Ga0134387_100507	15494	UNKNOWN	IMGVR_20190128	11	UNKNOWN	UNKNOWN	UNKNOWN	UNKNOWN	UNKNOWN	UNKNOWN	UNKNOWN	UNKNOWN	UNKNOWN	UNKNOWN	UNKNOWN	UNKNOWN	UNKNOWN	UNKNOWN	UNKNOWN	UNKNOWN	UNKNOWN	UNKNOWN	UNKNOWN
ATUT01000037.1	6289	1992636	bacteria_draft_20190205	5	Bacteria	2	UNKNOWN	UNKNOWN	Firmicutes	1239	Erysipelotrichia	526524	Erysipelotrichales	526525	Erysipelotrichaceae	128827	Faecalicoccus	1573536	Faecalicoccus pleomorphus	1323	DSM 20574	1123313	Faecalicoccus pleomorphus DSM 20574 G413DRAFT_scaffold00037.37_C, whole genome shotgun sequence
BAKK01000092.1	4291	4782583	bacteria_draft_20190205	5	Bacteria	2	UNKNOWN	UNKNOWN	Bacteroidetes	976	Bacteroidia	200643	Bacteroidales	171549	Bacteroidaceae	815	Bacteroides	816	Bacteroides faecichinchillae	871325	JCM 17102	1236513	Bacteroides faecichinchillae JCM 17102 DNA, contig: JCM17102.contig00092, whole genome shotgun sequence
MGS5226_scaffold3	5288	2870611	MetaHitAssembly_20140701	3	Bacteria	2	UNKNOWN	UNKNOWN	Bacteroidetes	976	Bacteroidia	200643	Bacteroidales	171549	Prevotellaceae	171552	Prevotella	838	Prevotella sp. CAG:5226	1262930	UNKNOWN	UNKNOWN	name:'Prevotella sp. MGS:5226' taxid:1262930 sample:O2.UC43-0
7000000142_____SRS016753_Baylor_scaffold_12763	14538	UNKNOWN	IMGVR_20190128	11	UNKNOWN	UNKNOWN	UNKNOWN	UNKNOWN	UNKNOWN	UNKNOWN	UNKNOWN	UNKNOWN	UNKNOWN	UNKNOWN	UNKNOWN	UNKNOWN	UNKNOWN	UNKNOWN	UNKNOWN	UNKNOWN	UNKNOWN	UNKNOWN	UNKNOWN
gi|323145075|ref|NZ_GL830971.1|	40384	2306546	HumanMicrobiome_20140702	4	Bacteria	2	UNKNOWN	UNKNOWN	Proteobacteria	1224	Gammaproteobacteria	1236	Aeromonadales	135624	Succinivibrionaceae	83763	Succinatimonas	674963	Succinatimonas hippei	626938	Succinatimonas hippei YIT 12066	762983	Succinatimonas hippei YIT 12066 genomic scaffold Scfld72, whole genome shotgun sequence
JZRK01000519.1	18664	11651387	protozoa_20190213	8	Eukaryota	2759	UNKNOWN	UNKNOWN	UNKNOWN	UNKNOWN	UNKNOWN	UNKNOWN	UNKNOWN	UNKNOWN	Blastocystidae	2547934	Blastocystis	12967	Blastocystis sp. subtype 3	944168	UNKNOWN	UNKNOWN	Blastocystis sp. subtype 3 strain ZGR ST3_BLS3_contig_636, whole genome shotgun sequence
MGS68_scaffold107	2975	2862985	MetaHitAssembly_20140701	3	Bacteria	2	UNKNOWN	UNKNOWN	Bacteroidetes	976	Bacteroidia	200643	Bacteroidales	171549	Rikenellaceae	171550	Alistipes	239759	Alistipes finegoldii CAG:68	1263035	UNKNOWN	UNKNOWN	name:'Alistipes finegoldii MGS:68' taxid:1263035 sample:MH0006
MGS700_scaffold7	1802	2458396	MetaHitAssembly_20140701	3	Bacteria	2	UNKNOWN	UNKNOWN	Spirochaetes	203691	Spirochaetia	203692	Brachyspirales	1643686	Brachyspiraceae	143786	Brachyspira	29521	Brachyspira sp. CAG:700	1262760	UNKNOWN	UNKNOWN	name:'Brachyspira sp. MGS:700' taxid:1262760 sample:MH0096
7000000570_____SRS051882_Baylor_scaffold_31996	10468	UNKNOWN	IMGVR_20190128	11	UNKNOWN	UNKNOWN	UNKNOWN	UNKNOWN	UNKNOWN	UNKNOWN	UNKNOWN	UNKNOWN	UNKNOWN	UNKNOWN	UNKNOWN	UNKNOWN	UNKNOWN	UNKNOWN	UNKNOWN	UNKNOWN	UNKNOWN	UNKNOWN	UNKNOWN
gi|314998355|ref|NZ_GL456969.1|	2043	2927587	HumanMicrobiome_20140702	4	Bacteria	2	UNKNOWN	UNKNOWN	Firmicutes	1239	Bacilli	91061	Lactobacillales	186826	Enterococcaceae	81852	Enterococcus	1350	Enterococcus faecium	1352	Enterococcus faecium TX0133B	749524	Enterococcus faecium TX0133B genomic scaffold Scfld614, whole genome shotgun sequence
NHNX01000154.1	262	37899076	fungi_20190213	7	Eukaryota	4751	Fungi	4751	Ascomycota	4890	Dothideomycetes	147541	Capnodiales	134362	Mycosphaerellaceae	93133	Zasmidium	395590	Zasmidium angulare	1194242	UNKNOWN	UNKNOWN	Zasmidium angulare strain GA2-2.7B1a scaffold210-size262, whole genome shotgun sequence
gi|224993846|ref|NZ_ACFY01000155.1|	5308	4048462	HumanMicrobiome_20140702	4	Bacteria	2	UNKNOWN	UNKNOWN	Firmicutes	1239	Clostridia	186801	Clostridiales	186802	Lachnospiraceae	186803	Roseburia	841	Roseburia inulinivorans	360807	Roseburia inulinivorans DSM 16841	622312	Roseburia inulinivorans DSM 16841 R_inulinivorans-1.0.1_Cont562.1, whole genome shotgun sequence
MGS462_scaffold3	758	3568372	MetaHitAssembly_20140701	3	Bacteria	2	UNKNOWN	UNKNOWN	Bacteroidetes	976	Bacteroidia	200643	Bacteroidales	171549	Bacteroidaceae	815	Bacteroides	816	Bacteroides sp. CAG:462	1262740	UNKNOWN	UNKNOWN	name:'Bacteroides sp. MGS:462' taxid:1262740 sample:V1.CD38-0
MGS15_scaffold119	1515	2959051	MetaHitAssembly_20140701	3	Bacteria	2	UNKNOWN	UNKNOWN	Firmicutes	1239	Clostridia	186801	Clostridiales	186802	Lachnospiraceae	186803	Roseburia	841	Roseburia inulinivorans CAG:15	1263105	UNKNOWN	UNKNOWN	name:'Roseburia inulinivorans MGS:15' taxid:1263105 sample:MH0067
MGS413_scaffold63	10761	2465124	MetaHitAssembly_20140701	3	Bacteria	2	UNKNOWN	UNKNOWN	Firmicutes	1239	Clostridia	186801	Clostridiales	186802	Clostridiaceae	31979	Clostridium	1485	Clostridium sp. CAG:413	1262803	UNKNOWN	UNKNOWN	name:'Clostridium sp. MGS:413' taxid:1262803 sample:MH0053
MGS1058_scaffold57	4221	2720906	MetaHitAssembly_20140701	3	Bacteria	2	UNKNOWN	UNKNOWN	Bacteroidetes	976	Bacteroidia	200643	Bacteroidales	171549	Prevotellaceae	171552	Prevotella	838	Prevotella sp. CAG:1058	1262918	UNKNOWN	UNKNOWN	name:'Prevotella sp. MGS:1058' taxid:1262918 sample:V1.CD19-0
7000000192_____SRS017821_Baylor_scaffold_5867	19848	UNKNOWN	IMGVR_20190128	11	UNKNOWN	UNKNOWN	UNKNOWN	UNKNOWN	UNKNOWN	UNKNOWN	UNKNOWN	UNKNOWN	UNKNOWN	UNKNOWN	UNKNOWN	UNKNOWN	UNKNOWN	UNKNOWN	UNKNOWN	UNKNOWN	UNKNOWN	UNKNOWN	UNKNOWN
7000000380_____SRS015663_WUGC_scaffold_47206	23061	UNKNOWN	IMGVR_20190128	11	UNKNOWN	UNKNOWN	UNKNOWN	UNKNOWN	UNKNOWN	UNKNOWN	UNKNOWN	UNKNOWN	UNKNOWN	UNKNOWN	UNKNOWN	UNKNOWN	UNKNOWN	UNKNOWN	UNKNOWN	UNKNOWN	UNKNOWN	UNKNOWN	UNKNOWN
gi|300818323|ref|NZ_ADWV01000016.1|	112620	4905150	HumanMicrobiome_20140702	4	Bacteria	2	UNKNOWN	UNKNOWN	Proteobacteria	1224	Gammaproteobacteria	1236	Enterobacterales	91347	Enterobacteriaceae	543	Escherichia	561	Escherichia coli	562	Escherichia coli MS 107-1	679207	Escherichia coli MS 107-1 E_coliMS107-1-1.0.1_Cont15.1, whole genome shotgun sequence
gi|242362088|ref|NZ_GG692726.1|	97884	4411375	HumanMicrobiome_20140702	4	Bacteria	2	UNKNOWN	UNKNOWN	Firmicutes	1239	Clostridia	186801	Clostridiales	186802	Lachnospiraceae	186803	Roseburia	841	Roseburia intestinalis	166486	Roseburia intestinalis L1-82	536231	Roseburia intestinalis L1-82 genomic scaffold Scfld13, whole genome shotgun sequence
BAKK01000137.1	650	4782583	bacteria_draft_20190205	5	Bacteria	2	UNKNOWN	UNKNOWN	Bacteroidetes	976	Bacteroidia	200643	Bacteroidales	171549	Bacteroidaceae	815	Bacteroides	816	Bacteroides faecichinchillae	871325	JCM 17102	1236513	Bacteroides faecichinchillae JCM 17102 DNA, contig: JCM17102.contig00137, whole genome shotgun sequence
gi|295398541|ref|NZ_ADNT01000101.1|	12504	2005853	HumanMicrobiome_20140702	4	Bacteria	2	UNKNOWN	UNKNOWN	Firmicutes	1239	Bacilli	91061	Lactobacillales	186826	Aerococcaceae	186827	Aerococcus	1375	Aerococcus viridans	1377	Aerococcus viridans ATCC 11563 = CCUG 4311	655812	Aerococcus viridans ATCC 11563 contig00129, whole genome shotgun sequence
3300014573_____Ga0134423_1001332	9764	UNKNOWN	IMGVR_20190128	11	UNKNOWN	UNKNOWN	UNKNOWN	UNKNOWN	UNKNOWN	UNKNOWN	UNKNOWN	UNKNOWN	UNKNOWN	UNKNOWN	UNKNOWN	UNKNOWN	UNKNOWN	UNKNOWN	UNKNOWN	UNKNOWN	UNKNOWN	UNKNOWN	UNKNOWN
3300008299_____Ga0114868_1000371	57705	UNKNOWN	IMGVR_20190128	11	UNKNOWN	UNKNOWN	UNKNOWN	UNKNOWN	UNKNOWN	UNKNOWN	UNKNOWN	UNKNOWN	UNKNOWN	UNKNOWN	UNKNOWN	UNKNOWN	UNKNOWN	UNKNOWN	UNKNOWN	UNKNOWN	UNKNOWN	UNKNOWN	UNKNOWN
LXWW01000278.1	8569	16468307	protozoa_20190213	8	Eukaryota	2759	UNKNOWN	UNKNOWN	UNKNOWN	UNKNOWN	UNKNOWN	UNKNOWN	UNKNOWN	UNKNOWN	Blastocystidae	2547934	Blastocystis	12967	Blastocystis sp. subtype 1	944036	NandII	478820	Blastocystis sp. ATCC 50177/Nand II strain NandII AV274scaffold_387, whole genome shotgun sequence
MGS4_scaffold1	2507	4680811	MetaHitAssembly_20140701	3	Bacteria	2	UNKNOWN	UNKNOWN	Proteobacteria	1224	Gammaproteobacteria	1236	Enterobacterales	91347	Enterobacteriaceae	543	Escherichia	561	Escherichia coli	562	UNKNOWN	1263075	name:'Escherichia coli MGS:4' taxid:1263075 sample:MH0014
gi|300959403|ref|NZ_GG773667.1|	7563	4696414	HumanMicrobiome_20140702	4	Bacteria	2	UNKNOWN	UNKNOWN	Proteobacteria	1224	Gammaproteobacteria	1236	Enterobacterales	91347	Enterobacteriaceae	543	Escherichia	561	Escherichia coli	562	Escherichia coli MS 175-1	749544	Escherichia coli MS 175-1 genomic scaffold Scfld289, whole genome shotgun sequence
MGS590_scaffold15	14475	2637563	MetaHitAssembly_20140701	3	Bacteria	2	UNKNOWN	UNKNOWN	Firmicutes	1239	Clostridia	186801	Clostridiales	186802	Clostridiaceae	31979	Clostridium	1485	Clostridium sp. CAG:590	1262825	UNKNOWN	UNKNOWN	name:'Clostridium sp. MGS:590' taxid:1262825 sample:MH0077
MGS277_scaffold1	8016	3015377	MetaHitAssembly_20140701	3	Bacteria	2	UNKNOWN	UNKNOWN	Firmicutes	1239	Clostridia	186801	Clostridiales	186802	Clostridiaceae	31979	Clostridium	1485	Clostridium sp. CAG:277	1262790	UNKNOWN	UNKNOWN	name:'Clostridium sp. MGS:277' taxid:1262790 sample:MH0035
MGS13_scaffold30	7200	3295760	MetaHitAssembly_20140701	3	Bacteria	2	UNKNOWN	UNKNOWN	Firmicutes	1239	Clostridia	186801	Clostridiales	186802	Lachnospiraceae	186803	Roseburia	841	Roseburia intestinalis CAG:13	1263104	UNKNOWN	UNKNOWN	name:'Roseburia intestinalis MGS:13' taxid:1263104 sample:MH0072
CP023530.1	75554	5387375	plasmid_20190205	9	Bacteria	2	UNKNOWN	UNKNOWN	Proteobacteria	1224	Gammaproteobacteria	1236	Enterobacterales	91347	Enterobacteriaceae	543	Escherichia	561	Escherichia coli	562	UNKNOWN	UNKNOWN	Escherichia coli strain FDAARGOS_401 plasmid unnamed, complete sequence
MGS579_scaffold35	3037	2435187	MetaHitAssembly_20140701	3	Bacteria	2	UNKNOWN	UNKNOWN	Firmicutes	1239	Clostridia	186801	Clostridiales	186802	Ruminococcaceae	541000	Ruminococcus	1263	Ruminococcus sp. CAG:579	1262963	UNKNOWN	UNKNOWN	name:'Ruminococcus sp. MGS:579' taxid:1262963 sample:O2.UC4-2
AP017938.1	14042	2137369	plasmid_20190205	9	Bacteria	2	UNKNOWN	UNKNOWN	Firmicutes	1239	Bacilli	91061	Lactobacillales	186826	Leuconostocaceae	81850	Leuconostoc	1243	Leuconostoc mesenteroides	1245	UNKNOWN	UNKNOWN	Leuconostoc mesenteroides plasmid pLm151-b DNA, complete genome, strain: LK-151
MGS25_scaffold114	74853	2396989	MetaHitAssembly_20140701	3	Bacteria	2	UNKNOWN	UNKNOWN	Firmicutes	1239	Clostridia	186801	Clostridiales	186802	Lachnospiraceae	186803	UNKNOWN	UNKNOWN	Lachnospiraceae bacterium CAG:25	1262984	UNKNOWN	UNKNOWN	name:'Lachnospiraceae bacterium MGS:25' taxid:1262984 sample:O2.UC9-0
7000000069_____SRS016095_WUGC_scaffold_36391	16646	UNKNOWN	IMGVR_20190128	11	UNKNOWN	UNKNOWN	UNKNOWN	UNKNOWN	UNKNOWN	UNKNOWN	UNKNOWN	UNKNOWN	UNKNOWN	UNKNOWN	UNKNOWN	UNKNOWN	UNKNOWN	UNKNOWN	UNKNOWN	UNKNOWN	UNKNOWN	UNKNOWN	UNKNOWN
3300014769_____Ga0134404_101651	6473	UNKNOWN	IMGVR_20190128	11	UNKNOWN	UNKNOWN	UNKNOWN	UNKNOWN	UNKNOWN	UNKNOWN	UNKNOWN	UNKNOWN	UNKNOWN	UNKNOWN	UNKNOWN	UNKNOWN	UNKNOWN	UNKNOWN	UNKNOWN	UNKNOWN	UNKNOWN	UNKNOWN	UNKNOWN
7000000674_____C2095973	9578	UNKNOWN	IMGVR_20190128	11	UNKNOWN	UNKNOWN	UNKNOWN	UNKNOWN	UNKNOWN	UNKNOWN	UNKNOWN	UNKNOWN	UNKNOWN	UNKNOWN	UNKNOWN	UNKNOWN	UNKNOWN	UNKNOWN	UNKNOWN	UNKNOWN	UNKNOWN	UNKNOWN	UNKNOWN
7000000107_____SRS042628_WUGC_scaffold_31509	7967	UNKNOWN	IMGVR_20190128	11	UNKNOWN	UNKNOWN	UNKNOWN	UNKNOWN	UNKNOWN	UNKNOWN	UNKNOWN	UNKNOWN	UNKNOWN	UNKNOWN	UNKNOWN	UNKNOWN	UNKNOWN	UNKNOWN	UNKNOWN	UNKNOWN	UNKNOWN	UNKNOWN	UNKNOWN
2051223003_____mc18b_MC18B_contig07446	12985	UNKNOWN	IMGVR_20190128	11	UNKNOWN	UNKNOWN	UNKNOWN	UNKNOWN	UNKNOWN	UNKNOWN	UNKNOWN	UNKNOWN	UNKNOWN	UNKNOWN	UNKNOWN	UNKNOWN	UNKNOWN	UNKNOWN	UNKNOWN	UNKNOWN	UNKNOWN	UNKNOWN	UNKNOWN
REF:Gammaproteobacteria_gi_419203812	35013	UNKNOWN	IMGVR_20190128	11	UNKNOWN	UNKNOWN	UNKNOWN	UNKNOWN	UNKNOWN	UNKNOWN	UNKNOWN	UNKNOWN	UNKNOWN	UNKNOWN	UNKNOWN	UNKNOWN	UNKNOWN	UNKNOWN	UNKNOWN	UNKNOWN	UNKNOWN	UNKNOWN	UNKNOWN
FLTG01000510.1	4535	57256845	protozoa_20190213	8	Eukaryota	2759	UNKNOWN	UNKNOWN	UNKNOWN	UNKNOWN	UNKNOWN	UNKNOWN	Acytosteliales	2058181	Acytosteliaceae	2058183	Acytostelium	133407	Acytostelium leptosomum	133408	UNKNOWN	UNKNOWN	Acytostelium leptosomum genome assembly, contig: contig_510, whole genome shotgun sequence
gi|301680447|ref|NZ_GG772125.1|	3425	4744342	HumanMicrobiome_20140702	4	Bacteria	2	UNKNOWN	UNKNOWN	Proteobacteria	1224	Gammaproteobacteria	1236	Enterobacterales	91347	Enterobacteriaceae	543	Escherichia	561	Escherichia coli	562	Escherichia coli MS 146-1	749540	Escherichia coli MS 146-1 genomic scaffold Scfld456, whole genome shotgun sequence
3300019373_____Ga0187895_1001559	20075	UNKNOWN	IMGVR_20190128	11	UNKNOWN	UNKNOWN	UNKNOWN	UNKNOWN	UNKNOWN	UNKNOWN	UNKNOWN	UNKNOWN	UNKNOWN	UNKNOWN	UNKNOWN	UNKNOWN	UNKNOWN	UNKNOWN	UNKNOWN	UNKNOWN	UNKNOWN	UNKNOWN	UNKNOWN
CAPU01000097.1	81559	12229542	fungi_20190213	7	Eukaryota	4751	Fungi	4751	Ascomycota	4890	Saccharomycetes	4891	Saccharomycetales	4892	Saccharomycetaceae	4893	Nakaseomyces	374468	[Candida] bracarensis	273131	CBS 10154	1279114	Candida bracarensis CBS 10154 WGS project CAPU00000000 data, contig 156, whole genome shotgun sequence
MGS377_scaffold105	7394	2006622	MetaHitAssembly_20140701	3	Bacteria	2	UNKNOWN	UNKNOWN	Firmicutes	1239	Negativicutes	909932	Selenomonadales	909929	Selenomonadaceae	1843491	Megamonas	158846	Megamonas funiformis CAG:377	1263086	UNKNOWN	UNKNOWN	name:'Megamonas funiformis MGS:377' taxid:1263086 sample:V1.UC4-5
LN890332.1	35714	2050732	plasmid_20190205	9	Bacteria	2	UNKNOWN	UNKNOWN	Firmicutes	1239	Bacilli	91061	Lactobacillales	186826	Leuconostocaceae	81850	Leuconostoc	1243	Leuconostoc gelidum	1244	unknown	1165892	Leuconostoc gelidum subsp. gasicomitatum KG16-1 genome assembly Leuconostoc gelidum subsp. gasicomitatum KG16-1, plasmid : II
MGS166_scaffold169	9711	1909369	MetaHitAssembly_20140701	3	Bacteria	2	UNKNOWN	UNKNOWN	Actinobacteria	201174	Coriobacteriia	84998	Coriobacteriales	84999	Coriobacteriaceae	84107	Collinsella	102106	Collinsella sp. CAG:166	1262850	UNKNOWN	UNKNOWN	name:'Collinsella sp. MGS:166' taxid:1262850 sample:V1.CD31-0
gi|301311653|ref|NZ_GG775001.1|	193372	5749901	HumanMicrobiome_20140702	4	Bacteria	2	UNKNOWN	UNKNOWN	Bacteroidetes	976	Bacteroidia	200643	Bacteroidales	171549	Tannerellaceae	2005525	Parabacteroides	375288	Parabacteroides sp. 20_3	469591	UNKNOWN	UNKNOWN	Bacteroides sp. 20_3 genomic scaffold supercont1.33, whole genome shotgun sequence
gi|298484550|ref|NZ_GG774865.1|	1054	6344045	HumanMicrobiome_20140702	4	Bacteria	2	UNKNOWN	UNKNOWN	Bacteroidetes	976	Bacteroidia	200643	Bacteroidales	171549	Bacteroidaceae	815	Bacteroides	816	Bacteroides sp. D22	585544	UNKNOWN	UNKNOWN	Bacteroides sp. D22 genomic scaffold supercont1.71, whole genome shotgun sequence
MGS557_scaffold9	723	1114344	MetaHitAssembly_20140701	3	Bacteria	2	UNKNOWN	UNKNOWN	Firmicutes	1239	Clostridia	186801	Clostridiales	186802	Clostridiaceae	31979	Clostridium	1485	Clostridium sp. CAG:557	1262819	UNKNOWN	UNKNOWN	name:'Clostridium sp. MGS:557' taxid:1262819 sample:MH0096
MGS435_scaffold76	85454	2894688	MetaHitAssembly_20140701	3	Bacteria	2	UNKNOWN	UNKNOWN	Bacteroidetes	976	Bacteroidia	200643	Bacteroidales	171549	Rikenellaceae	171550	Alistipes	239759	Alistipes sp. CAG:435	1262695	UNKNOWN	UNKNOWN	name:'Alistipes sp. MGS:435' taxid:1262695 sample:MH0012
MGS581_scaffold64	1626	1900418	MetaHitAssembly_20140701	3	Bacteria	2	UNKNOWN	UNKNOWN	Firmicutes	1239	Clostridia	186801	Clostridiales	186802	Eubacteriaceae	186806	Eubacterium	1730	Eubacterium sp. CAG:581	1262890	UNKNOWN	UNKNOWN	name:'Eubacterium sp. MGS:581' taxid:1262890 sample:MH0061
QPHH01001510.1	455	33169175	fungi_20190213	7	Eukaryota	4751	Fungi	4751	Ascomycota	4890	Eurotiomycetes	147545	Eurotiales	5042	Aspergillaceae	1131492	Aspergillus	5052	Aspergillus spinulosporus	1810908	UNKNOWN	UNKNOWN	Aspergillus spinulosporus strain NRRL 2395 NODE_1579_length_455_cov_0.48895_ID_2225994, whole genome shotgun sequence
MGS260_scaffold5	1615	1810591	MetaHitAssembly_20140701	3	Bacteria	2	UNKNOWN	UNKNOWN	Proteobacteria	1224	Alphaproteobacteria	28211	Rhodospirillales	204441	Rhodospirillaceae	41295	Azospirillum	191	Azospirillum sp. CAG:260	1262706	UNKNOWN	UNKNOWN	name:'Azospirillum sp. MGS:260' taxid:1262706 sample:V1.CD15-3
MGS74_scaffold75	28166	2915957	MetaHitAssembly_20140701	3	Bacteria	2	UNKNOWN	UNKNOWN	Firmicutes	1239	Clostridia	186801	Clostridiales	186802	Ruminococcaceae	541000	Faecalibacterium	216851	Faecalibacterium sp. CAG:74	1262897	UNKNOWN	UNKNOWN	name:'Faecalibacterium sp. MGS:74' taxid:1262897 sample:MH0012
3300010266_____Ga0129314_1001102	21148	UNKNOWN	IMGVR_20190128	11	UNKNOWN	UNKNOWN	UNKNOWN	UNKNOWN	UNKNOWN	UNKNOWN	UNKNOWN	UNKNOWN	UNKNOWN	UNKNOWN	UNKNOWN	UNKNOWN	UNKNOWN	UNKNOWN	UNKNOWN	UNKNOWN	UNKNOWN	UNKNOWN	UNKNOWN
MGS72_scaffold31	1454	2585433	MetaHitAssembly_20140701	3	Bacteria	2	UNKNOWN	UNKNOWN	Firmicutes	1239	Clostridia	186801	Clostridiales	186802	Eubacteriaceae	186806	Eubacterium	1730	Eubacterium eligens CAG:72	1263077	UNKNOWN	UNKNOWN	name:'Eubacterium eligens MGS:72' taxid:1263077 sample:O2.UC27-2
gi|314998497|ref|NZ_GL476165.1|	1454	3073581	HumanMicrobiome_20140702	4	Bacteria	2	UNKNOWN	UNKNOWN	Firmicutes	1239	Bacilli	91061	Lactobacillales	186826	Enterococcaceae	81852	Enterococcus	1350	Enterococcus faecium	1352	Enterococcus faecium TX0133a01	749522	Enterococcus faecium TX0133a01 genomic scaffold Scfld353, whole genome shotgun sequence
MGS1124_scaffold64	5697	2952552	MetaHitAssembly_20140701	3	Bacteria	2	UNKNOWN	UNKNOWN	Bacteroidetes	976	Bacteroidia	200643	Bacteroidales	171549	Prevotellaceae	171552	Prevotella	838	Prevotella sp. CAG:1124	1262920	UNKNOWN	UNKNOWN	name:'Prevotella sp. MGS:1124' taxid:1262920 sample:MH0047
gi|329124288|ref|NZ_GL878538.1|	1239	1963583	HumanMicrobiome_20140702	4	Bacteria	2	UNKNOWN	UNKNOWN	Proteobacteria	1224	Gammaproteobacteria	1236	Pasteurellales	135625	Pasteurellaceae	712	Haemophilus	724	Haemophilus aegyptius	197575	Haemophilus aegyptius ATCC 11116	888728	Haemophilus aegyptius ATCC 11116 genomic scaffold SCAFFOLD13, whole genome shotgun sequence
MGS91_scaffold176	3364	2206304	MetaHitAssembly_20140701	3	Bacteria	2	UNKNOWN	UNKNOWN	Firmicutes	1239	Clostridia	186801	Clostridiales	186802	Clostridiaceae	31979	Clostridium	1485	Clostridium sp. CAG:91	1262845	UNKNOWN	UNKNOWN	name:'Clostridium sp. MGS:91' taxid:1262845 sample:V1.CD6-0
MGS333_scaffold26	20781	2888172	MetaHitAssembly_20140701	3	Bacteria	2	UNKNOWN	UNKNOWN	Bacteroidetes	976	Bacteroidia	200643	Bacteroidales	171549	Bacteroidaceae	815	Bacteroides	816	Bacteroides coprophilus CAG:333	1263041	UNKNOWN	UNKNOWN	name:'Bacteroides coprophilus MGS:333' taxid:1263041 sample:O2.UC27-0
MGS315_scaffold75	1633	4776589	MetaHitAssembly_20140701	3	Bacteria	2	UNKNOWN	UNKNOWN	Bacteroidetes	976	Bacteroidia	200643	Bacteroidales	171549	Bacteroidaceae	815	Bacteroides	816	Bacteroides intestinalis CAG:315	1263048	UNKNOWN	UNKNOWN	name:'Bacteroides intestinalis MGS:315' taxid:1263048 sample:MH0074
MGS60_scaffold49	17820	3087525	MetaHitAssembly_20140701	3	Bacteria	2	UNKNOWN	UNKNOWN	Firmicutes	1239	Clostridia	186801	Clostridiales	186802	Ruminococcaceae	541000	Ruminococcus	1263	Ruminococcus sp. CAG:60	1262964	UNKNOWN	UNKNOWN	name:'Ruminococcus sp. MGS:60' taxid:1262964 sample:MH0086
MGS226_scaffold96	1530	2127882	MetaHitAssembly_20140701	3	Bacteria	2	UNKNOWN	UNKNOWN	Firmicutes	1239	Clostridia	186801	Clostridiales	186802	Clostridiaceae	31979	Clostridium	1485	Clostridium sp. CAG:226	1262781	UNKNOWN	UNKNOWN	name:'Clostridium sp. MGS:226' taxid:1262781 sample:MH0012
3300014824_____Ga0134492_1002533	18053	UNKNOWN	IMGVR_20190128	11	UNKNOWN	UNKNOWN	UNKNOWN	UNKNOWN	UNKNOWN	UNKNOWN	UNKNOWN	UNKNOWN	UNKNOWN	UNKNOWN	UNKNOWN	UNKNOWN	UNKNOWN	UNKNOWN	UNKNOWN	UNKNOWN	UNKNOWN	UNKNOWN	UNKNOWN
7000000690_____SRS055982_Baylor_scaffold_15154	22560	UNKNOWN	IMGVR_20190128	11	UNKNOWN	UNKNOWN	UNKNOWN	UNKNOWN	UNKNOWN	UNKNOWN	UNKNOWN	UNKNOWN	UNKNOWN	UNKNOWN	UNKNOWN	UNKNOWN	UNKNOWN	UNKNOWN	UNKNOWN	UNKNOWN	UNKNOWN	UNKNOWN	UNKNOWN
FLTG01001518.1	453	57256845	protozoa_20190213	8	Eukaryota	2759	UNKNOWN	UNKNOWN	UNKNOWN	UNKNOWN	UNKNOWN	UNKNOWN	Acytosteliales	2058181	Acytosteliaceae	2058183	Acytostelium	133407	Acytostelium leptosomum	133408	UNKNOWN	UNKNOWN	Acytostelium leptosomum genome assembly, contig: contig_1518, whole genome shotgun sequence
LBLN01031611.1	357	87617276	fungi_20190213	7	Eukaryota	4751	Fungi	4751	Basidiomycota	5204	Pucciniomycetes	162484	Pucciniales	5258	Pucciniaceae	5262	Puccinia	5296	Puccinia arachidis	333523	UNKNOWN	UNKNOWN	Puccinia arachidis strain MRf11 G_Rust_contig_32422, whole genome shotgun sequence
7000000626_____SRS064557_LANL_scaffold_20888	6900	UNKNOWN	IMGVR_20190128	11	UNKNOWN	UNKNOWN	UNKNOWN	UNKNOWN	UNKNOWN	UNKNOWN	UNKNOWN	UNKNOWN	UNKNOWN	UNKNOWN	UNKNOWN	UNKNOWN	UNKNOWN	UNKNOWN	UNKNOWN	UNKNOWN	UNKNOWN	UNKNOWN	UNKNOWN
MGS110_scaffold104	13270	2502913	MetaHitAssembly_20140701	3	Bacteria	2	UNKNOWN	UNKNOWN	Firmicutes	1239	UNKNOWN	UNKNOWN	UNKNOWN	UNKNOWN	UNKNOWN	UNKNOWN	UNKNOWN	UNKNOWN	Firmicutes bacterium CAG:110	1263000	UNKNOWN	UNKNOWN	name:'Firmicutes bacterium MGS:110' taxid:1263000 sample:O2.UC18-2
JZRK01000165.1	69200	11651387	protozoa_20190213	8	Eukaryota	2759	UNKNOWN	UNKNOWN	UNKNOWN	UNKNOWN	UNKNOWN	UNKNOWN	UNKNOWN	UNKNOWN	Blastocystidae	2547934	Blastocystis	12967	Blastocystis sp. subtype 3	944168	UNKNOWN	UNKNOWN	Blastocystis sp. subtype 3 strain ZGR ST3_BLS3_contig_187, whole genome shotgun sequence
gi|336412530|ref|NZ_GL945081.1|	1160	5648441	HumanMicrobiome_20140702	4	Bacteria	2	UNKNOWN	UNKNOWN	Bacteroidetes	976	Bacteroidia	200643	Bacteroidales	171549	Bacteroidaceae	815	Bacteroides	816	Bacteroides fragilis	817	UNKNOWN	UNKNOWN	Bacteroides sp. 2_1_56FAA genomic scaffold supercont1.39, whole genome shotgun sequence
CP017796.1	10382	3139391	plasmid_20190205	9	Bacteria	2	UNKNOWN	UNKNOWN	Firmicutes	1239	Bacilli	91061	Lactobacillales	186826	Enterococcaceae	81852	Enterococcus	1350	Enterococcus faecium	1352	UNKNOWN	UNKNOWN	Enterococcus faecium strain E240 plasmid unnamed4, complete sequence
MGS245_scaffold66	631	1456949	MetaHitAssembly_20140701	3	Bacteria	2	UNKNOWN	UNKNOWN	Firmicutes	1239	Clostridia	186801	Clostridiales	186802	Clostridiaceae	31979	Clostridium	1485	Clostridium sp. CAG:245	1262784	UNKNOWN	UNKNOWN	name:'Clostridium sp. MGS:245' taxid:1262784 sample:O2.UC47-0
MGS5226_scaffold53	2156	2870611	MetaHitAssembly_20140701	3	Bacteria	2	UNKNOWN	UNKNOWN	Bacteroidetes	976	Bacteroidia	200643	Bacteroidales	171549	Prevotellaceae	171552	Prevotella	838	Prevotella sp. CAG:5226	1262930	UNKNOWN	UNKNOWN	name:'Prevotella sp. MGS:5226' taxid:1262930 sample:O2.UC43-0
7000000093_____SRS022137_LANL_scaffold_15978	6928	UNKNOWN	IMGVR_20190128	11	UNKNOWN	UNKNOWN	UNKNOWN	UNKNOWN	UNKNOWN	UNKNOWN	UNKNOWN	UNKNOWN	UNKNOWN	UNKNOWN	UNKNOWN	UNKNOWN	UNKNOWN	UNKNOWN	UNKNOWN	UNKNOWN	UNKNOWN	UNKNOWN	UNKNOWN
REF:Gammaproteobacteria_gi_476380959	47048	UNKNOWN	IMGVR_20190128	11	UNKNOWN	UNKNOWN	UNKNOWN	UNKNOWN	UNKNOWN	UNKNOWN	UNKNOWN	UNKNOWN	UNKNOWN	UNKNOWN	UNKNOWN	UNKNOWN	UNKNOWN	UNKNOWN	UNKNOWN	UNKNOWN	UNKNOWN	UNKNOWN	UNKNOWN
CYYV01000021.1	42063	3653886	bacteria_draft_20190205	5	Bacteria	2	UNKNOWN	UNKNOWN	Firmicutes	1239	Clostridia	186801	Clostridiales	186802	Lachnospiraceae	186803	Fusicatenibacter	1407607	Fusicatenibacter saccharivorans	1150298	UNKNOWN	UNKNOWN	Fusicatenibacter saccharivorans strain 2789STDY5608849 genome assembly, contig: SCcontig000021, whole genome shotgun sequence
gi|255926394|ref|NZ_GG698062.1|	241	2825067	HumanMicrobiome_20140702	4	Bacteria	2	UNKNOWN	UNKNOWN	Firmicutes	1239	Bacilli	91061	Bacillales	1385	Staphylococcaceae	90964	Staphylococcus	1279	Staphylococcus aureus	1280	Staphylococcus aureus subsp. aureus USA300_TCH959	450394	Staphylococcus aureus subsp. aureus USA300_TCH959 genomic scaffold SCAFFOLD78, whole genome shotgun sequence
3300008404_____Ga0115185_101245	18665	UNKNOWN	IMGVR_20190128	11	UNKNOWN	UNKNOWN	UNKNOWN	UNKNOWN	UNKNOWN	UNKNOWN	UNKNOWN	UNKNOWN	UNKNOWN	UNKNOWN	UNKNOWN	UNKNOWN	UNKNOWN	UNKNOWN	UNKNOWN	UNKNOWN	UNKNOWN	UNKNOWN	UNKNOWN
MGS118_scaffold26	3544	3797493	MetaHitAssembly_20140701	3	Bacteria	2	UNKNOWN	UNKNOWN	Bacteroidetes	976	Bacteroidia	200643	Bacteroidales	171549	Tannerellaceae	2005525	Tannerella	195950	Tannerella sp. CAG:118	1262978	UNKNOWN	UNKNOWN	name:'Tannerella sp. MGS:118' taxid:1262978 sample:V1.CD15-3
3300007783_____Ga0105777_100535	21379	UNKNOWN	IMGVR_20190128	11	UNKNOWN	UNKNOWN	UNKNOWN	UNKNOWN	UNKNOWN	UNKNOWN	UNKNOWN	UNKNOWN	UNKNOWN	UNKNOWN	UNKNOWN	UNKNOWN	UNKNOWN	UNKNOWN	UNKNOWN	UNKNOWN	UNKNOWN	UNKNOWN	UNKNOWN
3300014824_____Ga0134492_1010220	5298	UNKNOWN	IMGVR_20190128	11	UNKNOWN	UNKNOWN	UNKNOWN	UNKNOWN	UNKNOWN	UNKNOWN	UNKNOWN	UNKNOWN	UNKNOWN	UNKNOWN	UNKNOWN	UNKNOWN	UNKNOWN	UNKNOWN	UNKNOWN	UNKNOWN	UNKNOWN	UNKNOWN	UNKNOWN
gi|223954502|ref|NZ_DS981498.1|	42661	4300117	HumanMicrobiome_20140702	4	Bacteria	2	UNKNOWN	UNKNOWN	Bacteroidetes	976	Bacteroidia	200643	Bacteroidales	171549	Bacteroidaceae	815	Bacteroides	816	Bacteroides coprocola	310298	Bacteroides coprocola DSM 17136	470145	Bacteroides coprocola DSM 17136 Scfld_02_71 genomic scaffold, whole genome shotgun sequence
7000000171_____C3375175	7980	UNKNOWN	IMGVR_20190128	11	UNKNOWN	UNKNOWN	UNKNOWN	UNKNOWN	UNKNOWN	UNKNOWN	UNKNOWN	UNKNOWN	UNKNOWN	UNKNOWN	UNKNOWN	UNKNOWN	UNKNOWN	UNKNOWN	UNKNOWN	UNKNOWN	UNKNOWN	UNKNOWN	UNKNOWN
MIEH01000025.1	199696	3318223	bacteria_draft_20190205	5	Bacteria	2	UNKNOWN	UNKNOWN	Firmicutes	1239	Clostridia	186801	Clostridiales	186802	Lachnospiraceae	186803	Merdimonas	2023266	Merdimonas faecis	1653435	UNKNOWN	UNKNOWN	Merdimonas faecis strain BR31 BR31_L001_R1_001_(paired)_contig_25, whole genome shotgun sequence
7000000526_____SRS019397_WUGC_scaffold_26678	14566	UNKNOWN	IMGVR_20190128	11	UNKNOWN	UNKNOWN	UNKNOWN	UNKNOWN	UNKNOWN	UNKNOWN	UNKNOWN	UNKNOWN	UNKNOWN	UNKNOWN	UNKNOWN	UNKNOWN	UNKNOWN	UNKNOWN	UNKNOWN	UNKNOWN	UNKNOWN	UNKNOWN	UNKNOWN
CYZQ01000043.1	5496	2612019	bacteria_draft_20190205	5	Bacteria	2	UNKNOWN	UNKNOWN	Firmicutes	1239	Erysipelotrichia	526524	Erysipelotrichales	526525	Erysipelotrichaceae	128827	Turicibacter	191303	Turicibacter sanguinis	154288	UNKNOWN	UNKNOWN	Turicibacter sanguinis strain 2789STDY5834851 genome assembly, contig: SCcontig000043, whole genome shotgun sequence
AUFQ01000039.1	3075	3128717	bacteria_draft_20190205	5	Bacteria	2	UNKNOWN	UNKNOWN	Bacteroidetes	976	Bacteroidia	200643	Bacteroidales	171549	Prevotellaceae	171552	Prevotella	838	Prevotella baroniae	305719	DSM 16972	1122980	Prevotella baroniae DSM 16972 = JCM 13447 strain DSM 16972 K334DRAFT_scaffold00038.38_C, whole genome shotgun sequence
7000000158_____SRS014979_WUGC_scaffold_36459	16415	UNKNOWN	IMGVR_20190128	11	UNKNOWN	UNKNOWN	UNKNOWN	UNKNOWN	UNKNOWN	UNKNOWN	UNKNOWN	UNKNOWN	UNKNOWN	UNKNOWN	UNKNOWN	UNKNOWN	UNKNOWN	UNKNOWN	UNKNOWN	UNKNOWN	UNKNOWN	UNKNOWN	UNKNOWN
MGS448_scaffold149	6973	2282282	MetaHitAssembly_20140701	3	Bacteria	2	UNKNOWN	UNKNOWN	Firmicutes	1239	Clostridia	186801	Clostridiales	186802	Clostridiaceae	31979	Clostridium	1485	Clostridium sp. CAG:448	1262808	UNKNOWN	UNKNOWN	name:'Clostridium sp. MGS:448' taxid:1262808 sample:MH0012
7000000690_____SRS055982_Baylor_scaffold_2899	20090	UNKNOWN	IMGVR_20190128	11	UNKNOWN	UNKNOWN	UNKNOWN	UNKNOWN	UNKNOWN	UNKNOWN	UNKNOWN	UNKNOWN	UNKNOWN	UNKNOWN	UNKNOWN	UNKNOWN	UNKNOWN	UNKNOWN	UNKNOWN	UNKNOWN	UNKNOWN	UNKNOWN	UNKNOWN
gi|422351142|ref|NZ_GG772834.1|	561	5035484	HumanMicrobiome_20140702	4	Bacteria	2	UNKNOWN	UNKNOWN	Proteobacteria	1224	Gammaproteobacteria	1236	Enterobacterales	91347	Enterobacteriaceae	543	Escherichia	561	Escherichia coli	562	Escherichia coli MS 117-3	749539	Escherichia coli MS 117-3 genomic scaffold Scfld233, whole genome shotgun sequence
MGS389_scaffold7	6336	1465258	MetaHitAssembly_20140701	3	Bacteria	2	UNKNOWN	UNKNOWN	Firmicutes	1239	Clostridia	186801	Clostridiales	186802	Clostridiaceae	31979	Clostridium	1485	Clostridium sp. CAG:389	1262801	UNKNOWN	UNKNOWN	name:'Clostridium sp. MGS:389' taxid:1262801 sample:MH0116
MGS264_scaffold19	8098	2529256	MetaHitAssembly_20140701	3	Bacteria	2	UNKNOWN	UNKNOWN	Firmicutes	1239	Clostridia	186801	Clostridiales	186802	Clostridiaceae	31979	Clostridium	1485	Clostridium sp. CAG:264	1262786	UNKNOWN	UNKNOWN	name:'Clostridium sp. MGS:264' taxid:1262786 sample:O2.UC30-0
REF:Gammaproteobacteria_gi_420357439-0-25696	25696	UNKNOWN	IMGVR_20190128	11	UNKNOWN	UNKNOWN	UNKNOWN	UNKNOWN	UNKNOWN	UNKNOWN	UNKNOWN	UNKNOWN	UNKNOWN	UNKNOWN	UNKNOWN	UNKNOWN	UNKNOWN	UNKNOWN	UNKNOWN	UNKNOWN	UNKNOWN	UNKNOWN	UNKNOWN
MGS413_scaffold62	2790	2465124	MetaHitAssembly_20140701	3	Bacteria	2	UNKNOWN	UNKNOWN	Firmicutes	1239	Clostridia	186801	Clostridiales	186802	Clostridiaceae	31979	Clostridium	1485	Clostridium sp. CAG:413	1262803	UNKNOWN	UNKNOWN	name:'Clostridium sp. MGS:413' taxid:1262803 sample:MH0053
AHJF01003428.1	3773	64332776	protozoa_20190213	8	Eukaryota	2759	UNKNOWN	UNKNOWN	UNKNOWN	UNKNOWN	Oomycetes	4762	Peronosporales	4776	Peronosporaceae	4777	Pseudoperonospora	143452	Pseudoperonospora cubensis	143453	UNKNOWN	UNKNOWN	Pseudoperonospora cubensis isolate MSU-1 psc_contig_3578, whole genome shotgun sequence
3300008676_____Ga0111520_101175	14998	UNKNOWN	IMGVR_20190128	11	UNKNOWN	UNKNOWN	UNKNOWN	UNKNOWN	UNKNOWN	UNKNOWN	UNKNOWN	UNKNOWN	UNKNOWN	UNKNOWN	UNKNOWN	UNKNOWN	UNKNOWN	UNKNOWN	UNKNOWN	UNKNOWN	UNKNOWN	UNKNOWN	UNKNOWN
JRKO01000008.1	110131	5500748	bacteria_draft_20190205	5	Bacteria	2	UNKNOWN	UNKNOWN	Proteobacteria	1224	Alphaproteobacteria	28211	Rhodobacterales	204455	Rhodobacteraceae	31989	Paracoccus	265	Paracoccus versutus	34007	UNKNOWN	UNKNOWN	Paracoccus versutus strain DSM 582 Contig_8, whole genome shotgun sequence
gi|422347284|ref|NZ_JH594535.1|	240882	3466039	HumanMicrobiome_20140702	4	Bacteria	2	UNKNOWN	UNKNOWN	Firmicutes	1239	Clostridia	186801	Clostridiales	186802	Clostridiaceae	31979	Clostridium	1485	Clostridium perfringens	1502	Clostridium perfringens WAL-14572	742739	Clostridium perfringens WAL-14572 genomic scaffold supercont1.3, whole genome shotgun sequence
FMKA01000099.1	1475	4609043	bacteria_draft_20190205	5	Bacteria	2	UNKNOWN	UNKNOWN	Firmicutes	1239	Clostridia	186801	Clostridiales	186802	Lachnospiraceae	186803	Anaerobium	1855714	Anaerobium acetethylicum	1619234	UNKNOWN	UNKNOWN	Anaerobium acetethylicum strain GluBS11 genome assembly, contig: Ga0116910_1099, whole genome shotgun sequence
gi|223667740|ref|NZ_DS264560.1|	147250	6465369	HumanMicrobiome_20140702	4	Bacteria	2	UNKNOWN	UNKNOWN	Bacteroidetes	976	Bacteroidia	200643	Bacteroidales	171549	Bacteroidaceae	815	Bacteroides	816	Bacteroides ovatus	28116	Bacteroides ovatus ATCC 8483	411476	Bacteroides ovatus ATCC 8483 Scfld027 genomic scaffold, whole genome shotgun sequence
3300007358_____Ga0104765_102198	11468	UNKNOWN	IMGVR_20190128	11	UNKNOWN	UNKNOWN	UNKNOWN	UNKNOWN	UNKNOWN	UNKNOWN	UNKNOWN	UNKNOWN	UNKNOWN	UNKNOWN	UNKNOWN	UNKNOWN	UNKNOWN	UNKNOWN	UNKNOWN	UNKNOWN	UNKNOWN	UNKNOWN	UNKNOWN
3300014760_____Ga0134449_102740	5464	UNKNOWN	IMGVR_20190128	11	UNKNOWN	UNKNOWN	UNKNOWN	UNKNOWN	UNKNOWN	UNKNOWN	UNKNOWN	UNKNOWN	UNKNOWN	UNKNOWN	UNKNOWN	UNKNOWN	UNKNOWN	UNKNOWN	UNKNOWN	UNKNOWN	UNKNOWN	UNKNOWN	UNKNOWN
MGS182_scaffold126	23373	2662056	MetaHitAssembly_20140701	3	Bacteria	2	UNKNOWN	UNKNOWN	Firmicutes	1239	Clostridia	186801	Clostridiales	186802	Lachnospiraceae	186803	Roseburia	841	Roseburia sp. CAG:182	1262942	UNKNOWN	UNKNOWN	name:'Roseburia sp. MGS:182' taxid:1262942 sample:MH0100
ABFU01000125.1	898	3381351	bacteria_draft_20190205	5	Bacteria	2	UNKNOWN	UNKNOWN	Firmicutes	1239	Bacilli	91061	Bacillales	1385	Bacillaceae	186817	Bacillus	1386	Bacillus coahuilensis	408580	m4-4	441769	Bacillus coahuilensis m4-4 1955101000125, whole genome shotgun sequence
AHJF01017623.1	786	64332776	protozoa_20190213	8	Eukaryota	2759	UNKNOWN	UNKNOWN	UNKNOWN	UNKNOWN	Oomycetes	4762	Peronosporales	4776	Peronosporaceae	4777	Pseudoperonospora	143452	Pseudoperonospora cubensis	143453	UNKNOWN	UNKNOWN	Pseudoperonospora cubensis isolate MSU-1 psc_contig_19200, whole genome shotgun sequence
gi|300952827|ref|NZ_GG773403.1|	51147	4863660	HumanMicrobiome_20140702	4	Bacteria	2	UNKNOWN	UNKNOWN	Proteobacteria	1224	Gammaproteobacteria	1236	Enterobacterales	91347	Enterobacteriaceae	543	Escherichia	561	Escherichia coli	562	Escherichia coli MS 116-1	749538	Escherichia coli MS 116-1 genomic scaffold Scfld278, whole genome shotgun sequence
3300010372_____Ga0114984_1002301	6777	UNKNOWN	IMGVR_20190128	11	UNKNOWN	UNKNOWN	UNKNOWN	UNKNOWN	UNKNOWN	UNKNOWN	UNKNOWN	UNKNOWN	UNKNOWN	UNKNOWN	UNKNOWN	UNKNOWN	UNKNOWN	UNKNOWN	UNKNOWN	UNKNOWN	UNKNOWN	UNKNOWN	UNKNOWN
CP034229.1	2676	2205859	plasmid_20190205	9	Bacteria	2	UNKNOWN	UNKNOWN	Firmicutes	1239	Bacilli	91061	Lactobacillales	186826	Lactobacillaceae	33958	Lactobacillus	1578	Lactobacillus agilis	1601	UNKNOWN	UNKNOWN	Lactobacillus agilis strain La3 plasmid pLa3_4, complete sequence
MGS1124_scaffold66	16370	2952552	MetaHitAssembly_20140701	3	Bacteria	2	UNKNOWN	UNKNOWN	Bacteroidetes	976	Bacteroidia	200643	Bacteroidales	171549	Prevotellaceae	171552	Prevotella	838	Prevotella sp. CAG:1124	1262920	UNKNOWN	UNKNOWN	name:'Prevotella sp. MGS:1124' taxid:1262920 sample:MH0047
NPUV01000020.1	9228	12174406	fungi_20190213	7	Eukaryota	4751	Fungi	4751	Ascomycota	4890	Saccharomycetes	4891	Saccharomycetales	4892	Saccharomycetaceae	4893	Saccharomyces	4930	Saccharomyces cerevisiae	4932	UNKNOWN	UNKNOWN	Saccharomyces cerevisiae strain SXJM4.1 Contig21, whole genome shotgun sequence
MGS103_scaffold10	6437	1878902	MetaHitAssembly_20140701	3	Bacteria	2	UNKNOWN	UNKNOWN	Firmicutes	1239	UNKNOWN	UNKNOWN	UNKNOWN	UNKNOWN	UNKNOWN	UNKNOWN	UNKNOWN	UNKNOWN	Firmicutes bacterium CAG:103	1262999	UNKNOWN	UNKNOWN	name:'Firmicutes bacterium MGS:103' taxid:1262999 sample:MH0007
FQZY01000117.1	6907	4402942	bacteria_draft_20190205	5	Bacteria	2	UNKNOWN	UNKNOWN	Firmicutes	1239	Clostridia	186801	Clostridiales	186802	Lachnospiraceae	186803	Hespellia	241189	Hespellia stercorisuis	180311	DSM 15480	1121950	Hespellia stercorisuis DSM 15480 genome assembly, contig: EJ65DRAFT_scaffold00113.113, whole genome shotgun sequence
3300006747_____Ga0101801_102654	6348	UNKNOWN	IMGVR_20190128	11	UNKNOWN	UNKNOWN	UNKNOWN	UNKNOWN	UNKNOWN	UNKNOWN	UNKNOWN	UNKNOWN	UNKNOWN	UNKNOWN	UNKNOWN	UNKNOWN	UNKNOWN	UNKNOWN	UNKNOWN	UNKNOWN	UNKNOWN	UNKNOWN	UNKNOWN
MGS68_scaffold58	41185	2862985	MetaHitAssembly_20140701	3	Bacteria	2	UNKNOWN	UNKNOWN	Bacteroidetes	976	Bacteroidia	200643	Bacteroidales	171549	Rikenellaceae	171550	Alistipes	239759	Alistipes finegoldii CAG:68	1263035	UNKNOWN	UNKNOWN	name:'Alistipes finegoldii MGS:68' taxid:1263035 sample:MH0006
MGS27_scaffold69	100894	2818959	MetaHitAssembly_20140701	3	Bacteria	2	UNKNOWN	UNKNOWN	Firmicutes	1239	Clostridia	186801	Clostridiales	186802	Clostridiaceae	31979	Clostridium	1485	Clostridium leptum CAG:27	1263068	UNKNOWN	UNKNOWN	name:'Clostridium leptum MGS:27' taxid:1263068 sample:V1.UC11-5
AJKI01000048.1	2063	4982627	bacteria_draft_20190205	5	Bacteria	2	UNKNOWN	UNKNOWN	Bacteroidetes	976	Bacteroidia	200643	Marinilabiliales	1970189	Marinilabiliaceae	558415	Marinilabilia	59738	Marinilabilia salmonicolor	989	JCM 21150	1168289	Marinilabilia salmonicolor JCM 21150 Contig48, whole genome shotgun sequence
AUJC01000008.1	215419	3561289	bacteria_draft_20190205	5	Bacteria	2	UNKNOWN	UNKNOWN	Firmicutes	1239	Clostridia	186801	Clostridiales	186802	Clostridiaceae	31979	Clostridium	1485	Clostridium paraputrificum	29363	AGR2156	1280689	Clostridium paraputrificum AGR2156 G594DRAFT_scaffold00007.7_C, whole genome shotgun sequence
MJUV01094731.1	517	80407893	protozoa_20190213	8	Eukaryota	2759	UNKNOWN	UNKNOWN	UNKNOWN	UNKNOWN	Spirotrichea	33829	Euplotida	33831	Euplotidae	100127	Euplotes	5935	Euplotes focardii	36767	UNKNOWN	UNKNOWN	Euplotes focardii strain TN1 contig35570, whole genome shotgun sequence
KE140626.1	514	65669694	protozoa_20190213	8	Eukaryota	2759	UNKNOWN	UNKNOWN	Apicomplexa	5794	Conoidasida	1280412	Eucoccidiorida	75739	Sarcocystidae	5809	Toxoplasma	5810	Toxoplasma gondii	5811	ME49	508771	Toxoplasma gondii ME49 unplaced genomic scaffold scaffold02311, whole genome shotgun sequence
BAMW01000014.1	20979	3416768	bacteria_draft_20190205	5	Bacteria	2	UNKNOWN	UNKNOWN	Proteobacteria	1224	Alphaproteobacteria	28211	Rhodospirillales	204441	Acetobacteraceae	433	Acetobacter	434	Acetobacter indonesiensis	104101	5H-1	1231340	Acetobacter indonesiensis 5H-1 DNA, contig: Abin_014, whole genome shotgun sequence
7000000429_____C2071387	10589	UNKNOWN	IMGVR_20190128	11	UNKNOWN	UNKNOWN	UNKNOWN	UNKNOWN	UNKNOWN	UNKNOWN	UNKNOWN	UNKNOWN	UNKNOWN	UNKNOWN	UNKNOWN	UNKNOWN	UNKNOWN	UNKNOWN	UNKNOWN	UNKNOWN	UNKNOWN	UNKNOWN	UNKNOWN
BBAD01000148.1	3175	3453494	bacteria_draft_20190205	5	Bacteria	2	UNKNOWN	UNKNOWN	Firmicutes	1239	Bacilli	91061	Lactobacillales	186826	Lactobacillaceae	33958	Lactobacillus	1578	Lactobacillus similis	414682	JCM 2765	1423804	Lactobacillus similis DSM 23365 = JCM 2765 DNA, contig: JCM2765.contig00148, whole genome shotgun sequence
gi|237643074|ref|NZ_GG667971.1|	1726	7163884	HumanMicrobiome_20140702	4	Bacteria	2	UNKNOWN	UNKNOWN	Firmicutes	1239	Clostridia	186801	Clostridiales	186802	Clostridiaceae	31979	Hungatella	1649459	Hungatella hathewayi	154046	Hungatella hathewayi DSM 13479	566550	Clostridium hathewayi DSM 13479 genomic scaffold Scfld364, whole genome shotgun sequence
AHJF01003716.1	3526	64332776	protozoa_20190213	8	Eukaryota	2759	UNKNOWN	UNKNOWN	UNKNOWN	UNKNOWN	Oomycetes	4762	Peronosporales	4776	Peronosporaceae	4777	Pseudoperonospora	143452	Pseudoperonospora cubensis	143453	UNKNOWN	UNKNOWN	Pseudoperonospora cubensis isolate MSU-1 psc_contig_3889, whole genome shotgun sequence
MGS603_scaffold19	105667	2597868	MetaHitAssembly_20140701	3	Bacteria	2	UNKNOWN	UNKNOWN	Firmicutes	1239	Clostridia	186801	Clostridiales	186802	Eubacteriaceae	186806	Eubacterium	1730	Eubacterium sp. CAG:603	1262891	UNKNOWN	UNKNOWN	name:'Eubacterium sp. MGS:603' taxid:1262891 sample:MH0035
MRBU01003048.1	9591	59242510	protozoa_20190213	8	Eukaryota	2759	UNKNOWN	UNKNOWN	UNKNOWN	UNKNOWN	Oomycetes	4762	Peronosporales	4776	Peronosporaceae	4777	Peronospora	70742	Peronospora belbahrii	622444	UNKNOWN	UNKNOWN	Peronospora belbahrii isolate HI01 contig_143602, whole genome shotgun sequence
3300013426_____Ga0116649_1000109	42933	UNKNOWN	IMGVR_20190128	11	UNKNOWN	UNKNOWN	UNKNOWN	UNKNOWN	UNKNOWN	UNKNOWN	UNKNOWN	UNKNOWN	UNKNOWN	UNKNOWN	UNKNOWN	UNKNOWN	UNKNOWN	UNKNOWN	UNKNOWN	UNKNOWN	UNKNOWN	UNKNOWN	UNKNOWN
MGS307_scaffold42	28302	1844680	MetaHitAssembly_20140701	3	Bacteria	2	UNKNOWN	UNKNOWN	Firmicutes	1239	Clostridia	186801	Clostridiales	186802	Clostridiaceae	31979	Clostridium	1485	Clostridium sp. CAG:307	1262795	UNKNOWN	UNKNOWN	name:'Clostridium sp. MGS:307' taxid:1262795 sample:MH0175
gi|300915661|ref|NZ_GG771414.1|	83318	5269973	HumanMicrobiome_20140702	4	Bacteria	2	UNKNOWN	UNKNOWN	Proteobacteria	1224	Gammaproteobacteria	1236	Enterobacterales	91347	Enterobacteriaceae	543	Escherichia	561	Escherichia coli	562	Escherichia coli MS 198-1	749549	Escherichia coli MS 198-1 genomic scaffold Scfld240, whole genome shotgun sequence
7000000425_____SRS013476_Baylor_scaffold_8396	10482	UNKNOWN	IMGVR_20190128	11	UNKNOWN	UNKNOWN	UNKNOWN	UNKNOWN	UNKNOWN	UNKNOWN	UNKNOWN	UNKNOWN	UNKNOWN	UNKNOWN	UNKNOWN	UNKNOWN	UNKNOWN	UNKNOWN	UNKNOWN	UNKNOWN	UNKNOWN	UNKNOWN	UNKNOWN
MGS65_scaffold44	34428	2785893	MetaHitAssembly_20140701	3	UNKNOWN	UNKNOWN	UNKNOWN	UNKNOWN	UNKNOWN	UNKNOWN	UNKNOWN	UNKNOWN	UNKNOWN	UNKNOWN	UNKNOWN	UNKNOWN	UNKNOWN	UNKNOWN	UNKNOWN	UNKNOWN	UNKNOWN	UNKNOWN	name:'Firmicutes bacterium MGS:65' taxid:1262994262994 sample:MH0030
MGS634_scaffold69	111870	5182156	MetaHitAssembly_20140701	3	Bacteria	2	UNKNOWN	UNKNOWN	Proteobacteria	1224	Gammaproteobacteria	1236	Enterobacterales	91347	Enterobacteriaceae	543	Klebsiella	570	Klebsiella variicola CAG:634	1263083	UNKNOWN	UNKNOWN	name:'Klebsiella variicola MGS:634' taxid:1263083 sample:O2.UC38-0
REF:Gammaproteobacteria_gi_487575522-75417-106483	31041	UNKNOWN	IMGVR_20190128	11	UNKNOWN	UNKNOWN	UNKNOWN	UNKNOWN	UNKNOWN	UNKNOWN	UNKNOWN	UNKNOWN	UNKNOWN	UNKNOWN	UNKNOWN	UNKNOWN	UNKNOWN	UNKNOWN	UNKNOWN	UNKNOWN	UNKNOWN	UNKNOWN	UNKNOWN
3300005460_____Ga0073908_1006356	8727	UNKNOWN	IMGVR_20190128	11	UNKNOWN	UNKNOWN	UNKNOWN	UNKNOWN	UNKNOWN	UNKNOWN	UNKNOWN	UNKNOWN	UNKNOWN	UNKNOWN	UNKNOWN	UNKNOWN	UNKNOWN	UNKNOWN	UNKNOWN	UNKNOWN	UNKNOWN	UNKNOWN	UNKNOWN
MGS80_scaffold32	69136	2623534	MetaHitAssembly_20140701	3	Bacteria	2	UNKNOWN	UNKNOWN	Firmicutes	1239	Clostridia	186801	Clostridiales	186802	Eubacteriaceae	186806	Eubacterium	1730	Eubacterium siraeum CAG:80	1263080	UNKNOWN	UNKNOWN	name:'Eubacterium siraeum MGS:80' taxid:1263080 sample:MH0002
MGS474_scaffold57	3925	2703261	MetaHitAssembly_20140701	3	Bacteria	2	UNKNOWN	UNKNOWN	Bacteroidetes	976	Bacteroidia	200643	Bacteroidales	171549	Prevotellaceae	171552	Prevotella	838	Prevotella sp. CAG:474	1262926	UNKNOWN	UNKNOWN	name:'Prevotella sp. MGS:474' taxid:1262926 sample:MH0006
3300007996_____Ga0111052_100166	63240	UNKNOWN	IMGVR_20190128	11	UNKNOWN	UNKNOWN	UNKNOWN	UNKNOWN	UNKNOWN	UNKNOWN	UNKNOWN	UNKNOWN	UNKNOWN	UNKNOWN	UNKNOWN	UNKNOWN	UNKNOWN	UNKNOWN	UNKNOWN	UNKNOWN	UNKNOWN	UNKNOWN	UNKNOWN
MGS318_scaffold22	90122	2312389	MetaHitAssembly_20140701	3	Bacteria	2	UNKNOWN	UNKNOWN	Firmicutes	1239	Clostridia	186801	Clostridiales	186802	Lachnospiraceae	186803	Butyrivibrio	830	Butyrivibrio sp. CAG:318	1262761	UNKNOWN	UNKNOWN	name:'Butyrivibrio sp. MGS:318' taxid:1262761 sample:MH0011
REF:Gammaproteobacteria_gi_487488429-25865-54398	28508	UNKNOWN	IMGVR_20190128	11	UNKNOWN	UNKNOWN	UNKNOWN	UNKNOWN	UNKNOWN	UNKNOWN	UNKNOWN	UNKNOWN	UNKNOWN	UNKNOWN	UNKNOWN	UNKNOWN	UNKNOWN	UNKNOWN	UNKNOWN	UNKNOWN	UNKNOWN	UNKNOWN	UNKNOWN
CP034798.1	42137	5564973	plasmid_20190205	9	Bacteria	2	UNKNOWN	UNKNOWN	Proteobacteria	1224	Gammaproteobacteria	1236	Enterobacterales	91347	Enterobacteriaceae	543	Escherichia	561	Escherichia coli	562	UNKNOWN	UNKNOWN	Escherichia coli strain 08-3918 plasmid p08-3918-2
7000000308_____SRS058770_LANL_scaffold_16813	12646	UNKNOWN	IMGVR_20190128	11	UNKNOWN	UNKNOWN	UNKNOWN	UNKNOWN	UNKNOWN	UNKNOWN	UNKNOWN	UNKNOWN	UNKNOWN	UNKNOWN	UNKNOWN	UNKNOWN	UNKNOWN	UNKNOWN	UNKNOWN	UNKNOWN	UNKNOWN	UNKNOWN	UNKNOWN
MGS603_scaffold18	32307	2597868	MetaHitAssembly_20140701	3	Bacteria	2	UNKNOWN	UNKNOWN	Firmicutes	1239	Clostridia	186801	Clostridiales	186802	Eubacteriaceae	186806	Eubacterium	1730	Eubacterium sp. CAG:603	1262891	UNKNOWN	UNKNOWN	name:'Eubacterium sp. MGS:603' taxid:1262891 sample:MH0035
MGS132_scaffold166	16583	4493879	MetaHitAssembly_20140701	3	Bacteria	2	UNKNOWN	UNKNOWN	Firmicutes	1239	Clostridia	186801	Clostridiales	186802	Clostridiaceae	31979	Clostridium	1485	Clostridium clostridioforme CAG:132	1263065	UNKNOWN	UNKNOWN	name:'Clostridium clostridioforme MGS:132' taxid:1263065 sample:V1.CD35-1
MGS69_scaffold109	26005	2035113	MetaHitAssembly_20140701	3	Bacteria	2	UNKNOWN	UNKNOWN	Actinobacteria	201174	Actinobacteria	1760	Bifidobacteriales	85004	Bifidobacteriaceae	31953	Bifidobacterium	1678	Bifidobacterium longum CAG:69	1263059	UNKNOWN	UNKNOWN	name:'Bifidobacterium longum MGS:69' taxid:1263059 sample:V1.CD36-0
MGS155_scaffold141	184959	2277379	MetaHitAssembly_20140701	3	Bacteria	2	UNKNOWN	UNKNOWN	Firmicutes	1239	Clostridia	186801	Clostridiales	186802	Oscillospiraceae	216572	Oscillibacter	459786	Oscillibacter sp. CAG:155	1262910	UNKNOWN	UNKNOWN	name:'Oscillibacter sp. MGS:155' taxid:1262910 sample:V1.UC26-4
MGS570_scaffold70	1729	2178051	MetaHitAssembly_20140701	3	Bacteria	2	UNKNOWN	UNKNOWN	Firmicutes	1239	Negativicutes	909932	Veillonellales	1843489	Veillonellaceae	31977	Megasphaera	906	Megasphaera elsdenii CAG:570	1263087	UNKNOWN	UNKNOWN	name:'Megasphaera elsdenii MGS:570' taxid:1263087 sample:V1.UC41-0
FLTG01012430.1	3580	57256845	protozoa_20190213	8	Eukaryota	2759	UNKNOWN	UNKNOWN	UNKNOWN	UNKNOWN	UNKNOWN	UNKNOWN	Acytosteliales	2058181	Acytosteliaceae	2058183	Acytostelium	133407	Acytostelium leptosomum	133408	UNKNOWN	UNKNOWN	Acytostelium leptosomum genome assembly, contig: contig_12430, whole genome shotgun sequence
JUDZ01001183.1	263	40060467	fungi_20190213	7	Eukaryota	4751	Fungi	4751	Ascomycota	4890	Dothideomycetes	147541	Pleosporales	92860	Didymellaceae	683158	Stagonosporopsis	749880	Stagonosporopsis tanaceti	1200839	UNKNOWN	UNKNOWN	Stagonosporopsis tanaceti isolate CBS 131484, CBS 131485, TAS 55503, DAR 70020 79432_contig, whole genome shotgun sequence
MGS486_scaffold64	12174	2193414	MetaHitAssembly_20140701	3	Bacteria	2	UNKNOWN	UNKNOWN	Firmicutes	1239	Negativicutes	909932	Veillonellales	1843489	Veillonellaceae	31977	Dialister	39948	Dialister sp. CAG:486	1262870	UNKNOWN	UNKNOWN	name:'Dialister sp. MGS:486' taxid:1262870 sample:MH0012
REF:Gammaproteobacteria_gi_555259014	32820	UNKNOWN	IMGVR_20190128	11	UNKNOWN	UNKNOWN	UNKNOWN	UNKNOWN	UNKNOWN	UNKNOWN	UNKNOWN	UNKNOWN	UNKNOWN	UNKNOWN	UNKNOWN	UNKNOWN	UNKNOWN	UNKNOWN	UNKNOWN	UNKNOWN	UNKNOWN	UNKNOWN	UNKNOWN
FLTG01008429.1	2859	57256845	protozoa_20190213	8	Eukaryota	2759	UNKNOWN	UNKNOWN	UNKNOWN	UNKNOWN	UNKNOWN	UNKNOWN	Acytosteliales	2058181	Acytosteliaceae	2058183	Acytostelium	133407	Acytostelium leptosomum	133408	UNKNOWN	UNKNOWN	Acytostelium leptosomum genome assembly, contig: contig_8429, whole genome shotgun sequence
MGS176_scaffold48	7492	1591401	MetaHitAssembly_20140701	3	Bacteria	2	UNKNOWN	UNKNOWN	Firmicutes	1239	UNKNOWN	UNKNOWN	UNKNOWN	UNKNOWN	UNKNOWN	UNKNOWN	UNKNOWN	UNKNOWN	Firmicutes bacterium CAG:176	1263007	UNKNOWN	UNKNOWN	name:'Firmicutes bacterium MGS:176' taxid:1263007 sample:V1.UC9-0
BACA01000499.1	357	39771037	fungi_20190213	7	Eukaryota	4751	Fungi	4751	Ascomycota	4890	Eurotiomycetes	147545	Eurotiales	5042	Aspergillaceae	1131492	Aspergillus	5052	Aspergillus sojae	41058	NBRC 4239	927772	Aspergillus sojae NBRC 4239 DNA, contig: contig00503, whole genome shotgun sequence
CYZU01000093.1	12638	5545490	bacteria_draft_20190205	5	Bacteria	2	UNKNOWN	UNKNOWN	Firmicutes	1239	Clostridia	186801	Clostridiales	186802	Lachnospiraceae	186803	Faecalicatena	2005359	Faecalicatena contorta	39482	UNKNOWN	UNKNOWN	[Eubacterium] contortum strain 2789STDY5834876 genome assembly, contig: SCcontig000093, whole genome shotgun sequence
MGS598_scaffold28	4839	3346026	MetaHitAssembly_20140701	3	Bacteria	2	UNKNOWN	UNKNOWN	Bacteroidetes	976	Bacteroidia	200643	Bacteroidales	171549	Bacteroidaceae	815	Bacteroides	816	Bacteroides sp. CAG:598	1262743	UNKNOWN	UNKNOWN	name:'Bacteroides sp. MGS:598' taxid:1262743 sample:MH0004
7000000600_____SRS016002_WUGC_scaffold_60448	18036	UNKNOWN	IMGVR_20190128	11	UNKNOWN	UNKNOWN	UNKNOWN	UNKNOWN	UNKNOWN	UNKNOWN	UNKNOWN	UNKNOWN	UNKNOWN	UNKNOWN	UNKNOWN	UNKNOWN	UNKNOWN	UNKNOWN	UNKNOWN	UNKNOWN	UNKNOWN	UNKNOWN	UNKNOWN
MGS492_scaffold65	2508	1210822	MetaHitAssembly_20140701	3	Bacteria	2	UNKNOWN	UNKNOWN	Firmicutes	1239	Clostridia	186801	Clostridiales	186802	Clostridiaceae	31979	Clostridium	1485	Clostridium sp. CAG:492	1262813	UNKNOWN	UNKNOWN	name:'Clostridium sp. MGS:492' taxid:1262813 sample:V1.UC40-0
3300014545_____Ga0134392_100752	9767	UNKNOWN	IMGVR_20190128	11	UNKNOWN	UNKNOWN	UNKNOWN	UNKNOWN	UNKNOWN	UNKNOWN	UNKNOWN	UNKNOWN	UNKNOWN	UNKNOWN	UNKNOWN	UNKNOWN	UNKNOWN	UNKNOWN	UNKNOWN	UNKNOWN	UNKNOWN	UNKNOWN	UNKNOWN
MGS83_scaffold135	1111	1866939	MetaHitAssembly_20140701	3	Bacteria	2	UNKNOWN	UNKNOWN	Firmicutes	1239	UNKNOWN	UNKNOWN	UNKNOWN	UNKNOWN	UNKNOWN	UNKNOWN	UNKNOWN	UNKNOWN	Firmicutes bacterium CAG:83	1262992	UNKNOWN	UNKNOWN	name:'Firmicutes bacterium MGS:83' taxid:1262992 sample:O2.UC23-0
7000000690_____SRS055982_Baylor_scaffold_10708	15604	UNKNOWN	IMGVR_20190128	11	UNKNOWN	UNKNOWN	UNKNOWN	UNKNOWN	UNKNOWN	UNKNOWN	UNKNOWN	UNKNOWN	UNKNOWN	UNKNOWN	UNKNOWN	UNKNOWN	UNKNOWN	UNKNOWN	UNKNOWN	UNKNOWN	UNKNOWN	UNKNOWN	UNKNOWN
MGS265_scaffold29	96686	2518779	MetaHitAssembly_20140701	3	Bacteria	2	UNKNOWN	UNKNOWN	Firmicutes	1239	Clostridia	186801	Clostridiales	186802	Clostridiaceae	31979	Clostridium	1485	Clostridium sp. CAG:265	1262787	UNKNOWN	UNKNOWN	name:'Clostridium sp. MGS:265' taxid:1262787 sample:V1.CD41-0
KE140439.1	779	65669694	protozoa_20190213	8	Eukaryota	2759	UNKNOWN	UNKNOWN	Apicomplexa	5794	Conoidasida	1280412	Eucoccidiorida	75739	Sarcocystidae	5809	Toxoplasma	5810	Toxoplasma gondii	5811	ME49	508771	Toxoplasma gondii ME49 unplaced genomic scaffold scaffold02124, whole genome shotgun sequence
MGS135_scaffold218	2080	2777117	MetaHitAssembly_20140701	3	Bacteria	2	UNKNOWN	UNKNOWN	Proteobacteria	1224	Betaproteobacteria	28216	Burkholderiales	80840	Sutterellaceae	995019	Sutterella	40544	Sutterella wadsworthensis CAG:135	1263111	UNKNOWN	UNKNOWN	name:'Sutterella wadsworthensis MGS:135' taxid:1263111 sample:V1.CD15-0
3300008672_____Ga0111519_100834	39091	UNKNOWN	IMGVR_20190128	11	UNKNOWN	UNKNOWN	UNKNOWN	UNKNOWN	UNKNOWN	UNKNOWN	UNKNOWN	UNKNOWN	UNKNOWN	UNKNOWN	UNKNOWN	UNKNOWN	UNKNOWN	UNKNOWN	UNKNOWN	UNKNOWN	UNKNOWN	UNKNOWN	UNKNOWN
7000000646_____SRS015960_WUGC_scaffold_4349	5148	UNKNOWN	IMGVR_20190128	11	UNKNOWN	UNKNOWN	UNKNOWN	UNKNOWN	UNKNOWN	UNKNOWN	UNKNOWN	UNKNOWN	UNKNOWN	UNKNOWN	UNKNOWN	UNKNOWN	UNKNOWN	UNKNOWN	UNKNOWN	UNKNOWN	UNKNOWN	UNKNOWN	UNKNOWN
3300010279_____Ga0129313_1000261	50738	UNKNOWN	IMGVR_20190128	11	UNKNOWN	UNKNOWN	UNKNOWN	UNKNOWN	UNKNOWN	UNKNOWN	UNKNOWN	UNKNOWN	UNKNOWN	UNKNOWN	UNKNOWN	UNKNOWN	UNKNOWN	UNKNOWN	UNKNOWN	UNKNOWN	UNKNOWN	UNKNOWN	UNKNOWN
DS026984.1	1361	27859441	fungi_20190213	7	Eukaryota	4751	Fungi	4751	Ascomycota	4890	Eurotiomycetes	147545	Eurotiales	5042	Aspergillaceae	1131492	Aspergillus	5052	Aspergillus clavatus	5057	NRRL 1	344612	Aspergillus clavatus NRRL 1 1099423829730 genomic scaffold, whole genome shotgun sequence
MGS132_scaffold161	10229	4493879	MetaHitAssembly_20140701	3	Bacteria	2	UNKNOWN	UNKNOWN	Firmicutes	1239	Clostridia	186801	Clostridiales	186802	Clostridiaceae	31979	Clostridium	1485	Clostridium clostridioforme CAG:132	1263065	UNKNOWN	UNKNOWN	name:'Clostridium clostridioforme MGS:132' taxid:1263065 sample:V1.CD35-1
3300006746_____Ga0101796_100164	47284	UNKNOWN	IMGVR_20190128	11	UNKNOWN	UNKNOWN	UNKNOWN	UNKNOWN	UNKNOWN	UNKNOWN	UNKNOWN	UNKNOWN	UNKNOWN	UNKNOWN	UNKNOWN	UNKNOWN	UNKNOWN	UNKNOWN	UNKNOWN	UNKNOWN	UNKNOWN	UNKNOWN	UNKNOWN
MGS246_scaffold185	889	3642086	MetaHitAssembly_20140701	3	Bacteria	2	UNKNOWN	UNKNOWN	Bacteroidetes	976	Bacteroidia	200643	Bacteroidales	171549	Tannerellaceae	2005525	Parabacteroides	375288	Parabacteroides johnsonii CAG:246	1263091	UNKNOWN	UNKNOWN	name:'Parabacteroides johnsonii MGS:246' taxid:1263091 sample:MH0016
7000000434_____SRS014287_WUGC_scaffold_38207	26935	UNKNOWN	IMGVR_20190128	11	UNKNOWN	UNKNOWN	UNKNOWN	UNKNOWN	UNKNOWN	UNKNOWN	UNKNOWN	UNKNOWN	UNKNOWN	UNKNOWN	UNKNOWN	UNKNOWN	UNKNOWN	UNKNOWN	UNKNOWN	UNKNOWN	UNKNOWN	UNKNOWN	UNKNOWN
3300008134_____Ga0111464_102474	7718	UNKNOWN	IMGVR_20190128	11	UNKNOWN	UNKNOWN	UNKNOWN	UNKNOWN	UNKNOWN	UNKNOWN	UNKNOWN	UNKNOWN	UNKNOWN	UNKNOWN	UNKNOWN	UNKNOWN	UNKNOWN	UNKNOWN	UNKNOWN	UNKNOWN	UNKNOWN	UNKNOWN	UNKNOWN
MGS1024_scaffold85	1112	2004532	MetaHitAssembly_20140701	3	Bacteria	2	UNKNOWN	UNKNOWN	Firmicutes	1239	Clostridia	186801	Clostridiales	186802	Clostridiaceae	31979	Clostridium	1485	Clostridium sp. CAG:1024	1262770	UNKNOWN	UNKNOWN	name:'Clostridium sp. MGS:1024' taxid:1262770 sample:MH0060
gi|302039669|ref|NZ_GG772017.1|	1990	5003342	HumanMicrobiome_20140702	4	Bacteria	2	UNKNOWN	UNKNOWN	Proteobacteria	1224	Gammaproteobacteria	1236	Enterobacterales	91347	Enterobacteriaceae	543	Escherichia	561	Escherichia coli	562	Escherichia coli MS 182-1	749545	Escherichia coli MS 182-1 genomic scaffold Scfld666, whole genome shotgun sequence
3300014783_____Ga0134390_100543	29832	UNKNOWN	IMGVR_20190128	11	UNKNOWN	UNKNOWN	UNKNOWN	UNKNOWN	UNKNOWN	UNKNOWN	UNKNOWN	UNKNOWN	UNKNOWN	UNKNOWN	UNKNOWN	UNKNOWN	UNKNOWN	UNKNOWN	UNKNOWN	UNKNOWN	UNKNOWN	UNKNOWN	UNKNOWN
3300007802_____Ga0105667_102139	13819	UNKNOWN	IMGVR_20190128	11	UNKNOWN	UNKNOWN	UNKNOWN	UNKNOWN	UNKNOWN	UNKNOWN	UNKNOWN	UNKNOWN	UNKNOWN	UNKNOWN	UNKNOWN	UNKNOWN	UNKNOWN	UNKNOWN	UNKNOWN	UNKNOWN	UNKNOWN	UNKNOWN	UNKNOWN
LXWW01000164.1	22496	16468307	protozoa_20190213	8	Eukaryota	2759	UNKNOWN	UNKNOWN	UNKNOWN	UNKNOWN	UNKNOWN	UNKNOWN	UNKNOWN	UNKNOWN	Blastocystidae	2547934	Blastocystis	12967	Blastocystis sp. subtype 1	944036	NandII	478820	Blastocystis sp. ATCC 50177/Nand II strain NandII AV274scaffold_255, whole genome shotgun sequence
7000000460_____SRS051031_LANL_scaffold_58044	8672	UNKNOWN	IMGVR_20190128	11	UNKNOWN	UNKNOWN	UNKNOWN	UNKNOWN	UNKNOWN	UNKNOWN	UNKNOWN	UNKNOWN	UNKNOWN	UNKNOWN	UNKNOWN	UNKNOWN	UNKNOWN	UNKNOWN	UNKNOWN	UNKNOWN	UNKNOWN	UNKNOWN	UNKNOWN
MGS240_scaffold169	4382	1973564	MetaHitAssembly_20140701	3	Bacteria	2	UNKNOWN	UNKNOWN	Firmicutes	1239	UNKNOWN	UNKNOWN	UNKNOWN	UNKNOWN	UNKNOWN	UNKNOWN	UNKNOWN	UNKNOWN	Firmicutes bacterium CAG:240	1263013	UNKNOWN	UNKNOWN	name:'Firmicutes bacterium MGS:240' taxid:1263013 sample:MH0117
MGS238_scaffold14	4224	2118260	MetaHitAssembly_20140701	3	Bacteria	2	UNKNOWN	UNKNOWN	Firmicutes	1239	UNKNOWN	UNKNOWN	UNKNOWN	UNKNOWN	UNKNOWN	UNKNOWN	UNKNOWN	UNKNOWN	Firmicutes bacterium CAG:238	1263011	UNKNOWN	UNKNOWN	name:'Firmicutes bacterium MGS:238' taxid:1263011 sample:MH0012
7000000128_____SRS050244_LANL_scaffold_32676	12262	UNKNOWN	IMGVR_20190128	11	UNKNOWN	UNKNOWN	UNKNOWN	UNKNOWN	UNKNOWN	UNKNOWN	UNKNOWN	UNKNOWN	UNKNOWN	UNKNOWN	UNKNOWN	UNKNOWN	UNKNOWN	UNKNOWN	UNKNOWN	UNKNOWN	UNKNOWN	UNKNOWN	UNKNOWN
gi|325837344|ref|NZ_AEXQ01000009.1|	19484	2947473	HumanMicrobiome_20140702	4	Bacteria	2	UNKNOWN	UNKNOWN	Firmicutes	1239	Erysipelotrichia	526524	Erysipelotrichales	526525	Erysipelotrichaceae	128827	Turicibacter	191303	Turicibacter sp. HGF1	910310	UNKNOWN	UNKNOWN	Turicibacter sp. HGF1 contig00020, whole genome shotgun sequence
CP018108.1	5310	5200916	plasmid_20190205	9	Bacteria	2	UNKNOWN	UNKNOWN	Proteobacteria	1224	Gammaproteobacteria	1236	Enterobacterales	91347	Enterobacteriaceae	543	Escherichia	561	Escherichia coli	562	UNKNOWN	UNKNOWN	Escherichia coli strain MRSN352231 plasmid pMR0716_ColRNAI, complete sequence
gi|301030200|ref|NZ_GG772379.1|	1957	5220755	HumanMicrobiome_20140702	4	Bacteria	2	UNKNOWN	UNKNOWN	Proteobacteria	1224	Gammaproteobacteria	1236	Enterobacterales	91347	Enterobacteriaceae	543	Escherichia	561	Escherichia coli	562	Escherichia coli MS 69-1	749531	Escherichia coli MS 69-1 genomic scaffold Scfld153, whole genome shotgun sequence
JH928023.1	218	14399953	protozoa_20190213	8	Eukaryota	2759	UNKNOWN	UNKNOWN	UNKNOWN	UNKNOWN	UNKNOWN	UNKNOWN	UNKNOWN	UNKNOWN	Entamoebidae	33084	Entamoeba	5758	Entamoeba nuttalli	412467	P19	1076696	Entamoeba nuttalli P19 unplaced genomic scaffold asmbl_6024, whole genome shotgun sequence
3300008299_____Ga0114868_1001955	14411	UNKNOWN	IMGVR_20190128	11	UNKNOWN	UNKNOWN	UNKNOWN	UNKNOWN	UNKNOWN	UNKNOWN	UNKNOWN	UNKNOWN	UNKNOWN	UNKNOWN	UNKNOWN	UNKNOWN	UNKNOWN	UNKNOWN	UNKNOWN	UNKNOWN	UNKNOWN	UNKNOWN	UNKNOWN
gi|282879403|ref|NZ_ADEG01000112.1|	3397	3033961	HumanMicrobiome_20140702	4	Bacteria	2	UNKNOWN	UNKNOWN	Bacteroidetes	976	Bacteroidia	200643	Bacteroidales	171549	Prevotellaceae	171552	Prevotella	838	Prevotella buccalis	28127	Prevotella buccalis ATCC 35310	679190	Prevotella buccalis ATCC 35310 contig00124, whole genome shotgun sequence
3300007295_____Ga0104867_1001759	10705	UNKNOWN	IMGVR_20190128	11	UNKNOWN	UNKNOWN	UNKNOWN	UNKNOWN	UNKNOWN	UNKNOWN	UNKNOWN	UNKNOWN	UNKNOWN	UNKNOWN	UNKNOWN	UNKNOWN	UNKNOWN	UNKNOWN	UNKNOWN	UNKNOWN	UNKNOWN	UNKNOWN	UNKNOWN
CP030212.1	4081	4725999	plasmid_20190205	9	Bacteria	2	UNKNOWN	UNKNOWN	Proteobacteria	1224	Gammaproteobacteria	1236	Enterobacterales	91347	Enterobacteriaceae	543	Salmonella	590	Salmonella enterica	28901	UNKNOWN	UNKNOWN	Salmonella enterica strain SA20051528 plasmid pSA20051528.1, complete sequence
FLTC01006916.1	272	48621035	protozoa_20190213	8	Eukaryota	2759	UNKNOWN	UNKNOWN	UNKNOWN	UNKNOWN	UNKNOWN	UNKNOWN	Dictyosteliales	2058949	UNKNOWN	UNKNOWN	Coremiostelium	2065411	Coremiostelium polycephalum	142831	UNKNOWN	UNKNOWN	Dictyostelium polycephalum genome assembly, contig: contig_6916, whole genome shotgun sequence
MGS189_scaffold48	18490	5024697	MetaHitAssembly_20140701	3	Bacteria	2	UNKNOWN	UNKNOWN	Bacteroidetes	976	Bacteroidia	200643	Bacteroidales	171549	Bacteroidaceae	815	Bacteroides	816	Bacteroides sp. CAG:189	1262737	UNKNOWN	UNKNOWN	name:'Bacteroides sp. MGS:189' taxid:1262737 sample:MH0012
7000000460_____SRS051031_LANL_scaffold_12186	51019	UNKNOWN	IMGVR_20190128	11	UNKNOWN	UNKNOWN	UNKNOWN	UNKNOWN	UNKNOWN	UNKNOWN	UNKNOWN	UNKNOWN	UNKNOWN	UNKNOWN	UNKNOWN	UNKNOWN	UNKNOWN	UNKNOWN	UNKNOWN	UNKNOWN	UNKNOWN	UNKNOWN	UNKNOWN
MGS495_scaffold43	14000	1709120	MetaHitAssembly_20140701	3	Bacteria	2	UNKNOWN	UNKNOWN	Proteobacteria	1224	UNKNOWN	UNKNOWN	UNKNOWN	UNKNOWN	UNKNOWN	UNKNOWN	UNKNOWN	UNKNOWN	Proteobacteria bacterium CAG:495	1262987	UNKNOWN	UNKNOWN	name:'Proteobacteria bacterium MGS:495' taxid:1262987 sample:MH0035
gi|218292397|ref|NZ_ACCK01000046.1|	3196	2671313	HumanMicrobiome_20140702	4	Bacteria	2	UNKNOWN	UNKNOWN	Firmicutes	1239	Erysipelotrichia	526524	Erysipelotrichales	526525	Erysipelotrichaceae	128827	Catenibacterium	135858	Catenibacterium mitsuokai	100886	Catenibacterium mitsuokai DSM 15897	451640	Catenibacterium mitsuokai DSM 15897 C_mitsuokai-1.0_Cont50.1, whole genome shotgun sequence
CP018105.1	67946	5200916	plasmid_20190205	9	Bacteria	2	UNKNOWN	UNKNOWN	Proteobacteria	1224	Gammaproteobacteria	1236	Enterobacterales	91347	Enterobacteriaceae	543	Escherichia	561	Escherichia coli	562	UNKNOWN	UNKNOWN	Escherichia coli strain MRSN352231 plasmid pMR0716_PSE, complete sequence
MGS475_scaffold14	2240	1495863	MetaHitAssembly_20140701	3	Bacteria	2	UNKNOWN	UNKNOWN	Firmicutes	1239	UNKNOWN	UNKNOWN	UNKNOWN	UNKNOWN	UNKNOWN	UNKNOWN	UNKNOWN	UNKNOWN	Firmicutes bacterium CAG:475	1263026	UNKNOWN	UNKNOWN	name:'Firmicutes bacterium MGS:475' taxid:1263026 sample:MH0048
gi|218294049|ref|NZ_ACCK01000450.1|	567	2671313	HumanMicrobiome_20140702	4	Bacteria	2	UNKNOWN	UNKNOWN	Firmicutes	1239	Erysipelotrichia	526524	Erysipelotrichales	526525	Erysipelotrichaceae	128827	Catenibacterium	135858	Catenibacterium mitsuokai	100886	Catenibacterium mitsuokai DSM 15897	451640	Catenibacterium mitsuokai DSM 15897 C_mitsuokai-1.0_Cont564.1, whole genome shotgun sequence
gi|255926167|ref|NZ_GG698363.1|	221	2779997	HumanMicrobiome_20140702	4	Bacteria	2	UNKNOWN	UNKNOWN	Firmicutes	1239	Bacilli	91061	Bacillales	1385	Staphylococcaceae	90964	Staphylococcus	1279	Staphylococcus aureus	1280	Staphylococcus aureus subsp. aureus TCH130	548474	Staphylococcus aureus subsp. aureus TCH130 genomic scaffold SCAFFOLD206, whole genome shotgun sequence
3300008496_____Ga0115078_100544	36877	UNKNOWN	IMGVR_20190128	11	UNKNOWN	UNKNOWN	UNKNOWN	UNKNOWN	UNKNOWN	UNKNOWN	UNKNOWN	UNKNOWN	UNKNOWN	UNKNOWN	UNKNOWN	UNKNOWN	UNKNOWN	UNKNOWN	UNKNOWN	UNKNOWN	UNKNOWN	UNKNOWN	UNKNOWN
7000000252_____C2205936	5697	UNKNOWN	IMGVR_20190128	11	UNKNOWN	UNKNOWN	UNKNOWN	UNKNOWN	UNKNOWN	UNKNOWN	UNKNOWN	UNKNOWN	UNKNOWN	UNKNOWN	UNKNOWN	UNKNOWN	UNKNOWN	UNKNOWN	UNKNOWN	UNKNOWN	UNKNOWN	UNKNOWN	UNKNOWN
gi|384096965|ref|NZ_JH636025.1|	278376	6920457	HumanMicrobiome_20140702	4	Bacteria	2	UNKNOWN	UNKNOWN	Bacteroidetes	976	Bacteroidia	200643	Bacteroidales	171549	Bacteroidaceae	815	Bacteroides	816	Bacteroides sp. D2	556259	UNKNOWN	UNKNOWN	Bacteroides sp. D2 genomic scaffold supercont2.10, whole genome shotgun sequence
MGS132_scaffold28	16440	4493879	MetaHitAssembly_20140701	3	Bacteria	2	UNKNOWN	UNKNOWN	Firmicutes	1239	Clostridia	186801	Clostridiales	186802	Clostridiaceae	31979	Clostridium	1485	Clostridium clostridioforme CAG:132	1263065	UNKNOWN	UNKNOWN	name:'Clostridium clostridioforme MGS:132' taxid:1263065 sample:V1.CD35-1
MGS57_scaffold30	30805	2531194	MetaHitAssembly_20140701	3	Bacteria	2	UNKNOWN	UNKNOWN	Firmicutes	1239	Clostridia	186801	Clostridiales	186802	Ruminococcaceae	541000	Ruminococcus	1263	Ruminococcus sp. CAG:57	1262962	UNKNOWN	UNKNOWN	name:'Ruminococcus sp. MGS:57' taxid:1262962 sample:V1.UC55-0
3300005469_____Ga0073907_1007886	5207	UNKNOWN	IMGVR_20190128	11	UNKNOWN	UNKNOWN	UNKNOWN	UNKNOWN	UNKNOWN	UNKNOWN	UNKNOWN	UNKNOWN	UNKNOWN	UNKNOWN	UNKNOWN	UNKNOWN	UNKNOWN	UNKNOWN	UNKNOWN	UNKNOWN	UNKNOWN	UNKNOWN	UNKNOWN
JZRK01000895.1	2304	11651387	protozoa_20190213	8	Eukaryota	2759	UNKNOWN	UNKNOWN	UNKNOWN	UNKNOWN	UNKNOWN	UNKNOWN	UNKNOWN	UNKNOWN	Blastocystidae	2547934	Blastocystis	12967	Blastocystis sp. subtype 3	944168	UNKNOWN	UNKNOWN	Blastocystis sp. subtype 3 strain ZGR ST3_BLS3_contig_1485, whole genome shotgun sequence
gi|300811560|ref|NZ_AEAT01000027.1|	860	1977342	HumanMicrobiome_20140702	4	Bacteria	2	UNKNOWN	UNKNOWN	Firmicutes	1239	Bacilli	91061	Lactobacillales	186826	Lactobacillaceae	33958	Lactobacillus	1578	Lactobacillus delbrueckii	1584	Lactobacillus delbrueckii subsp. bulgaricus PB2003/044-T3-4	784613	Lactobacillus delbrueckii subsp. bulgaricus PB2003/044-T3-4 contig00260, whole genome shotgun sequence
3300006244_____Ga0099354_100052	23749	UNKNOWN	IMGVR_20190128	11	UNKNOWN	UNKNOWN	UNKNOWN	UNKNOWN	UNKNOWN	UNKNOWN	UNKNOWN	UNKNOWN	UNKNOWN	UNKNOWN	UNKNOWN	UNKNOWN	UNKNOWN	UNKNOWN	UNKNOWN	UNKNOWN	UNKNOWN	UNKNOWN	UNKNOWN
gi|319434490|ref|NZ_GL622629.1|	139368	2405990	HumanMicrobiome_20140702	4	Bacteria	2	UNKNOWN	UNKNOWN	Actinobacteria	201174	Actinobacteria	1760	Bifidobacteriales	85004	Bifidobacteriaceae	31953	Bifidobacterium	1678	Bifidobacterium longum	216816	UNKNOWN	UNKNOWN	Bifidobacterium sp. 12_1_47BFAA genomic scaffold supercont1.5, whole genome shotgun sequence
7000000735_____SRS015190_WUGC_scaffold_10956	50571	UNKNOWN	IMGVR_20190128	11	UNKNOWN	UNKNOWN	UNKNOWN	UNKNOWN	UNKNOWN	UNKNOWN	UNKNOWN	UNKNOWN	UNKNOWN	UNKNOWN	UNKNOWN	UNKNOWN	UNKNOWN	UNKNOWN	UNKNOWN	UNKNOWN	UNKNOWN	UNKNOWN	UNKNOWN
3300014764_____Ga0169839_10131	42278	UNKNOWN	IMGVR_20190128	11	UNKNOWN	UNKNOWN	UNKNOWN	UNKNOWN	UNKNOWN	UNKNOWN	UNKNOWN	UNKNOWN	UNKNOWN	UNKNOWN	UNKNOWN	UNKNOWN	UNKNOWN	UNKNOWN	UNKNOWN	UNKNOWN	UNKNOWN	UNKNOWN	UNKNOWN
MGS386_scaffold31	9827	2618993	MetaHitAssembly_20140701	3	Bacteria	2	UNKNOWN	UNKNOWN	Bacteroidetes	976	Bacteroidia	200643	Bacteroidales	171549	Prevotellaceae	171552	Prevotella	838	Prevotella sp. CAG:386	1262925	UNKNOWN	UNKNOWN	name:'Prevotella sp. MGS:386' taxid:1262925 sample:MH0009
MGS1193_scaffold48	19645	1066900	MetaHitAssembly_20140701	3	Bacteria	2	UNKNOWN	UNKNOWN	Firmicutes	1239	Clostridia	186801	Clostridiales	186802	Clostridiaceae	31979	Clostridium	1485	Clostridium sp. CAG:1193	1262771	UNKNOWN	UNKNOWN	name:'Clostridium sp. MGS:1193' taxid:1262771 sample:MH0143
REF:2706795737_____2706857942	43595	UNKNOWN	IMGVR_20190128	11	UNKNOWN	UNKNOWN	UNKNOWN	UNKNOWN	UNKNOWN	UNKNOWN	UNKNOWN	UNKNOWN	UNKNOWN	UNKNOWN	UNKNOWN	UNKNOWN	UNKNOWN	UNKNOWN	UNKNOWN	UNKNOWN	UNKNOWN	UNKNOWN	UNKNOWN
3300014784_____Ga0134413_1000121	41883	UNKNOWN	IMGVR_20190128	11	UNKNOWN	UNKNOWN	UNKNOWN	UNKNOWN	UNKNOWN	UNKNOWN	UNKNOWN	UNKNOWN	UNKNOWN	UNKNOWN	UNKNOWN	UNKNOWN	UNKNOWN	UNKNOWN	UNKNOWN	UNKNOWN	UNKNOWN	UNKNOWN	UNKNOWN
MGS1000_scaffold19	91846	1121934	MetaHitAssembly_20140701	3	Bacteria	2	UNKNOWN	UNKNOWN	Firmicutes	1239	Clostridia	186801	Clostridiales	186802	Clostridiaceae	31979	Clostridium	1485	Clostridium sp. CAG:1000	1262768	UNKNOWN	UNKNOWN	name:'Clostridium sp. MGS:1000' taxid:1262768 sample:MH0096
CP024490.1	71104	5676465	plasmid_20190205	9	Bacteria	2	UNKNOWN	UNKNOWN	Proteobacteria	1224	Gammaproteobacteria	1236	Enterobacterales	91347	Enterobacteriaceae	543	Klebsiella	570	Klebsiella pneumoniae	573	UNKNOWN	UNKNOWN	Klebsiella pneumoniae strain INF249 plasmid unnamed1, complete sequence
REF:Gammaproteobacteria_gi_476381218-2368934-2404657	35723	UNKNOWN	IMGVR_20190128	11	UNKNOWN	UNKNOWN	UNKNOWN	UNKNOWN	UNKNOWN	UNKNOWN	UNKNOWN	UNKNOWN	UNKNOWN	UNKNOWN	UNKNOWN	UNKNOWN	UNKNOWN	UNKNOWN	UNKNOWN	UNKNOWN	UNKNOWN	UNKNOWN	UNKNOWN
MGS633_scaffold130	2750	3641748	MetaHitAssembly_20140701	3	Bacteria	2	UNKNOWN	UNKNOWN	Bacteroidetes	976	Bacteroidia	200643	Bacteroidales	171549	Bacteroidaceae	815	Bacteroides	816	Bacteroides sp. CAG:633	1262744	UNKNOWN	UNKNOWN	name:'Bacteroides sp. MGS:633' taxid:1262744 sample:MH0143
MGS264_scaffold65	17753	2529256	MetaHitAssembly_20140701	3	Bacteria	2	UNKNOWN	UNKNOWN	Firmicutes	1239	Clostridia	186801	Clostridiales	186802	Clostridiaceae	31979	Clostridium	1485	Clostridium sp. CAG:264	1262786	UNKNOWN	UNKNOWN	name:'Clostridium sp. MGS:264' taxid:1262786 sample:O2.UC30-0
AHJF01002968.1	4253	64332776	protozoa_20190213	8	Eukaryota	2759	UNKNOWN	UNKNOWN	UNKNOWN	UNKNOWN	Oomycetes	4762	Peronosporales	4776	Peronosporaceae	4777	Pseudoperonospora	143452	Pseudoperonospora cubensis	143453	UNKNOWN	UNKNOWN	Pseudoperonospora cubensis isolate MSU-1 psc_contig_3087, whole genome shotgun sequence
gi|224514766|ref|NZ_DS480715.1|	9087	6557988	HumanMicrobiome_20140702	4	Bacteria	2	UNKNOWN	UNKNOWN	Firmicutes	1239	Clostridia	186801	Clostridiales	186802	Lachnospiraceae	186803	Lachnoclostridium	1506553	[Clostridium] bolteae	208479	[Clostridium] bolteae ATCC BAA-613	411902	Clostridium bolteae ATCC BAA-613 Scfld_02_56 genomic scaffold, whole genome shotgun sequence
MGS545_scaffold61	22564	2702747	MetaHitAssembly_20140701	3	Bacteria	2	UNKNOWN	UNKNOWN	Bacteroidetes	976	Bacteroidia	200643	Bacteroidales	171549	Bacteroidaceae	815	Bacteroides	816	Bacteroides sp. CAG:545	1262742	UNKNOWN	UNKNOWN	name:'Bacteroides sp. MGS:545' taxid:1262742 sample:MH0009
MGS230_scaffold6	10531	2681921	MetaHitAssembly_20140701	3	Bacteria	2	UNKNOWN	UNKNOWN	Firmicutes	1239	Clostridia	186801	Clostridiales	186802	Clostridiaceae	31979	Clostridium	1485	Clostridium sp. CAG:230	1262782	UNKNOWN	UNKNOWN	name:'Clostridium sp. MGS:230' taxid:1262782 sample:V1.UC55-4
3300013752_____Ga0117817_1000805	12308	UNKNOWN	IMGVR_20190128	11	UNKNOWN	UNKNOWN	UNKNOWN	UNKNOWN	UNKNOWN	UNKNOWN	UNKNOWN	UNKNOWN	UNKNOWN	UNKNOWN	UNKNOWN	UNKNOWN	UNKNOWN	UNKNOWN	UNKNOWN	UNKNOWN	UNKNOWN	UNKNOWN	UNKNOWN
MGS1124_scaffold158	1327	2952552	MetaHitAssembly_20140701	3	Bacteria	2	UNKNOWN	UNKNOWN	Bacteroidetes	976	Bacteroidia	200643	Bacteroidales	171549	Prevotellaceae	171552	Prevotella	838	Prevotella sp. CAG:1124	1262920	UNKNOWN	UNKNOWN	name:'Prevotella sp. MGS:1124' taxid:1262920 sample:MH0047
7000000511_____SRS018591_WUGC_scaffold_45335	18675	UNKNOWN	IMGVR_20190128	11	UNKNOWN	UNKNOWN	UNKNOWN	UNKNOWN	UNKNOWN	UNKNOWN	UNKNOWN	UNKNOWN	UNKNOWN	UNKNOWN	UNKNOWN	UNKNOWN	UNKNOWN	UNKNOWN	UNKNOWN	UNKNOWN	UNKNOWN	UNKNOWN	UNKNOWN
REF:Gammaproteobacteria_gi_487364160	13256	UNKNOWN	IMGVR_20190128	11	UNKNOWN	UNKNOWN	UNKNOWN	UNKNOWN	UNKNOWN	UNKNOWN	UNKNOWN	UNKNOWN	UNKNOWN	UNKNOWN	UNKNOWN	UNKNOWN	UNKNOWN	UNKNOWN	UNKNOWN	UNKNOWN	UNKNOWN	UNKNOWN	UNKNOWN
3300014761_____Ga0134438_100637	15821	UNKNOWN	IMGVR_20190128	11	UNKNOWN	UNKNOWN	UNKNOWN	UNKNOWN	UNKNOWN	UNKNOWN	UNKNOWN	UNKNOWN	UNKNOWN	UNKNOWN	UNKNOWN	UNKNOWN	UNKNOWN	UNKNOWN	UNKNOWN	UNKNOWN	UNKNOWN	UNKNOWN	UNKNOWN
MGS259_scaffold31	60420	2090320	MetaHitAssembly_20140701	3	Bacteria	2	UNKNOWN	UNKNOWN	Firmicutes	1239	Clostridia	186801	Clostridiales	186802	Lachnospiraceae	186803	Butyrivibrio	830	Butyrivibrio crossotus CAG:259	1263062	UNKNOWN	UNKNOWN	name:'Butyrivibrio crossotus MGS:259' taxid:1263062 sample:MH0075
gi|224515215|ref|NZ_DS995656.1|	723	3995628	HumanMicrobiome_20140702	4	Bacteria	2	UNKNOWN	UNKNOWN	Firmicutes	1239	Clostridia	186801	Clostridiales	186802	Lachnospiraceae	186803	Tyzzerella	1506577	Tyzzerella nexilis	29361	Tyzzerella nexilis DSM 1787	500632	Clostridium nexile DSM 1787 Scfld568 genomic scaffold, whole genome shotgun sequence
3300006564_____Ga0100366_102966	8380	UNKNOWN	IMGVR_20190128	11	UNKNOWN	UNKNOWN	UNKNOWN	UNKNOWN	UNKNOWN	UNKNOWN	UNKNOWN	UNKNOWN	UNKNOWN	UNKNOWN	UNKNOWN	UNKNOWN	UNKNOWN	UNKNOWN	UNKNOWN	UNKNOWN	UNKNOWN	UNKNOWN	UNKNOWN
7000000093_____SRS022137_LANL_scaffold_1850	10095	UNKNOWN	IMGVR_20190128	11	UNKNOWN	UNKNOWN	UNKNOWN	UNKNOWN	UNKNOWN	UNKNOWN	UNKNOWN	UNKNOWN	UNKNOWN	UNKNOWN	UNKNOWN	UNKNOWN	UNKNOWN	UNKNOWN	UNKNOWN	UNKNOWN	UNKNOWN	UNKNOWN	UNKNOWN
MGS79_scaffold57	5741	1889579	MetaHitAssembly_20140701	3	Bacteria	2	UNKNOWN	UNKNOWN	Firmicutes	1239	Bacilli	91061	Lactobacillales	186826	Streptococcaceae	1300	Streptococcus	1301	Streptococcus salivarius CAG:79	1263109	UNKNOWN	UNKNOWN	name:'Streptococcus salivarius MGS:79' taxid:1263109 sample:V1.UC31-0
FQUT01000027.1	5299	4947868	bacteria_draft_20190205	5	Bacteria	2	UNKNOWN	UNKNOWN	Bacteroidetes	976	Flavobacteriia	117743	Flavobacteriales	200644	Flavobacteriaceae	49546	Chryseobacterium	59732	Chryseobacterium arachidis	1416778	UNKNOWN	UNKNOWN	Chryseobacterium arachidis strain DSM 27619 genome assembly, contig: Ga0131169_127, whole genome shotgun sequence
gi|423240537|ref|NZ_JH724155.1|	859325	5409377	HumanMicrobiome_20140702	4	Bacteria	2	UNKNOWN	UNKNOWN	Bacteroidetes	976	Bacteroidia	200643	Bacteroidales	171549	Bacteroidaceae	815	Bacteroides	816	Bacteroides dorei	357276	Bacteroides dorei CL03T12C01	997877	Bacteroides dorei CL03T12C01 genomic scaffold supercont1.3, whole genome shotgun sequence
MGS487_scaffold12	3733	2990058	MetaHitAssembly_20140701	3	Bacteria	2	UNKNOWN	UNKNOWN	Bacteroidetes	976	Bacteroidia	200643	Bacteroidales	171549	Prevotellaceae	171552	Prevotella	838	Prevotella sp. CAG:487	1262928	UNKNOWN	UNKNOWN	name:'Prevotella sp. MGS:487' taxid:1262928 sample:MH0014
JNJP01000100.1	10851	4630442	bacteria_draft_20190205	5	Bacteria	2	UNKNOWN	UNKNOWN	Proteobacteria	1224	Deltaproteobacteria	28221	Desulfovibrionales	213115	Desulfovibrionaceae	194924	Bilophila	35832	Bilophila wadsworthia	35833	ATCC 49260	1408428	Bilophila wadsworthia ATCC 49260 T370DRAFT_scaffold00098.98_C, whole genome shotgun sequence
CP024053.1	6675	5411703	plasmid_20190205	9	Bacteria	2	UNKNOWN	UNKNOWN	Proteobacteria	1224	Gammaproteobacteria	1236	Enterobacterales	91347	Enterobacteriaceae	543	Escherichia	561	Escherichia coli	562	UNKNOWN	UNKNOWN	Escherichia coli strain SMN197SH3 plasmid pO177C3, complete sequence
3300014946_____Ga0169857_101337	11234	UNKNOWN	IMGVR_20190128	11	UNKNOWN	UNKNOWN	UNKNOWN	UNKNOWN	UNKNOWN	UNKNOWN	UNKNOWN	UNKNOWN	UNKNOWN	UNKNOWN	UNKNOWN	UNKNOWN	UNKNOWN	UNKNOWN	UNKNOWN	UNKNOWN	UNKNOWN	UNKNOWN	UNKNOWN
MGS605_scaffold21	23116	1201573	MetaHitAssembly_20140701	3	Bacteria	2	UNKNOWN	UNKNOWN	Firmicutes	1239	Erysipelotrichia	526524	Erysipelotrichales	526525	Erysipelotrichaceae	128827	Coprobacillus	100883	Coprobacillus sp. CAG:605	1262855	UNKNOWN	UNKNOWN	name:'Coprobacillus sp. MGS:605' taxid:1262855 sample:MH0099
MGS590_scaffold19	1094	2637563	MetaHitAssembly_20140701	3	Bacteria	2	UNKNOWN	UNKNOWN	Firmicutes	1239	Clostridia	186801	Clostridiales	186802	Clostridiaceae	31979	Clostridium	1485	Clostridium sp. CAG:590	1262825	UNKNOWN	UNKNOWN	name:'Clostridium sp. MGS:590' taxid:1262825 sample:MH0077
MGS732_scaffold51	21382	2983014	MetaHitAssembly_20140701	3	Bacteria	2	UNKNOWN	UNKNOWN	Bacteroidetes	976	Bacteroidia	200643	Bacteroidales	171549	Prevotellaceae	171552	Prevotella	838	Prevotella sp. CAG:732	1262934	UNKNOWN	UNKNOWN	name:'Prevotella sp. MGS:732' taxid:1262934 sample:MH0030
KB898337.1	74474	2845746	bacteria_draft_20190205	5	Bacteria	2	UNKNOWN	UNKNOWN	Bacteroidetes	976	Bacteroidia	200643	Bacteroidales	171549	Prevotellaceae	171552	Prevotella	838	Prevotella veroralis	28137	DSM 19559	1122993	Prevotella veroralis DSM 19559 genomic scaffold D464DRAFT_scaffold00013.13, whole genome shotgun sequence
gi|319430360|ref|NZ_GL622455.1|	185173	2927350	HumanMicrobiome_20140702	4	Bacteria	2	UNKNOWN	UNKNOWN	Firmicutes	1239	Clostridia	186801	Clostridiales	186802	Lachnospiraceae	186803	UNKNOWN	UNKNOWN	Lachnospiraceae bacterium 8_1_57FAA	665951	UNKNOWN	UNKNOWN	Lachnospiraceae bacterium 8_1_57FAA genomic scaffold supercont1.7, whole genome shotgun sequence
MGS56_scaffold160	5241	2582502	MetaHitAssembly_20140701	3	Bacteria	2	UNKNOWN	UNKNOWN	Firmicutes	1239	UNKNOWN	UNKNOWN	UNKNOWN	UNKNOWN	UNKNOWN	UNKNOWN	UNKNOWN	UNKNOWN	Firmicutes bacterium CAG:56	1263031	UNKNOWN	UNKNOWN	name:'Firmicutes bacterium MGS:56' taxid:1263031 sample:V1.UC28-0
FLTG01008723.1	6834	57256845	protozoa_20190213	8	Eukaryota	2759	UNKNOWN	UNKNOWN	UNKNOWN	UNKNOWN	UNKNOWN	UNKNOWN	Acytosteliales	2058181	Acytosteliaceae	2058183	Acytostelium	133407	Acytostelium leptosomum	133408	UNKNOWN	UNKNOWN	Acytostelium leptosomum genome assembly, contig: contig_8723, whole genome shotgun sequence
7000000593_____SRS011140_Baylor_scaffold_54844	14204	UNKNOWN	IMGVR_20190128	11	UNKNOWN	UNKNOWN	UNKNOWN	UNKNOWN	UNKNOWN	UNKNOWN	UNKNOWN	UNKNOWN	UNKNOWN	UNKNOWN	UNKNOWN	UNKNOWN	UNKNOWN	UNKNOWN	UNKNOWN	UNKNOWN	UNKNOWN	UNKNOWN	UNKNOWN
AHJF01003672.1	3560	64332776	protozoa_20190213	8	Eukaryota	2759	UNKNOWN	UNKNOWN	UNKNOWN	UNKNOWN	Oomycetes	4762	Peronosporales	4776	Peronosporaceae	4777	Pseudoperonospora	143452	Pseudoperonospora cubensis	143453	UNKNOWN	UNKNOWN	Pseudoperonospora cubensis isolate MSU-1 psc_contig_3845, whole genome shotgun sequence
MGS161_scaffold22	13789	2515227	MetaHitAssembly_20140701	3	Bacteria	2	UNKNOWN	UNKNOWN	Firmicutes	1239	Clostridia	186801	Clostridiales	186802	Eubacteriaceae	186806	Eubacterium	1730	Eubacterium sp. CAG:161	1262881	UNKNOWN	UNKNOWN	name:'Eubacterium sp. MGS:161' taxid:1262881 sample:O2.UC32-2
gi|300819569|ref|NZ_ADWV01000033.1|	36374	4905150	HumanMicrobiome_20140702	4	Bacteria	2	UNKNOWN	UNKNOWN	Proteobacteria	1224	Gammaproteobacteria	1236	Enterobacterales	91347	Enterobacteriaceae	543	Escherichia	561	Escherichia coli	562	Escherichia coli MS 107-1	679207	Escherichia coli MS 107-1 E_coliMS107-1-1.0.1_Cont32.1, whole genome shotgun sequence
MGS81_scaffold39	96012	2832137	MetaHitAssembly_20140701	3	Bacteria	2	UNKNOWN	UNKNOWN	Firmicutes	1239	Clostridia	186801	Clostridiales	186802	Clostridiaceae	31979	Clostridium	1485	Clostridium sp. CAG:81	1262842	UNKNOWN	UNKNOWN	name:'Clostridium sp. MGS:81' taxid:1262842 sample:V1.CD18-3
MGS309_scaffold163	17815	2447989	MetaHitAssembly_20140701	3	Bacteria	2	UNKNOWN	UNKNOWN	Firmicutes	1239	Clostridia	186801	Clostridiales	186802	Lachnospiraceae	186803	Roseburia	841	Roseburia sp. CAG:309	1262945	UNKNOWN	UNKNOWN	name:'Roseburia sp. MGS:309' taxid:1262945 sample:MH0086
ADMN01000124.1	10624	2953411	bacteria_draft_20190205	5	Bacteria	2	UNKNOWN	UNKNOWN	Firmicutes	1239	Erysipelotrichia	526524	Erysipelotrichales	526525	Erysipelotrichaceae	128827	Turicibacter	191303	Turicibacter sanguinis	154288	PC909	702450	Turicibacter sanguinis PC909 contig00046, whole genome shotgun sequence
MGS132_scaffold256	826	4493879	MetaHitAssembly_20140701	3	Bacteria	2	UNKNOWN	UNKNOWN	Firmicutes	1239	Clostridia	186801	Clostridiales	186802	Clostridiaceae	31979	Clostridium	1485	Clostridium clostridioforme CAG:132	1263065	UNKNOWN	UNKNOWN	name:'Clostridium clostridioforme MGS:132' taxid:1263065 sample:V1.CD35-1
7000000285_____SRS023595_Baylor_scaffold_8668	6952	UNKNOWN	IMGVR_20190128	11	UNKNOWN	UNKNOWN	UNKNOWN	UNKNOWN	UNKNOWN	UNKNOWN	UNKNOWN	UNKNOWN	UNKNOWN	UNKNOWN	UNKNOWN	UNKNOWN	UNKNOWN	UNKNOWN	UNKNOWN	UNKNOWN	UNKNOWN	UNKNOWN	UNKNOWN
MGS1329_scaffold27	54699	2961274	MetaHitAssembly_20140701	3	Bacteria	2	UNKNOWN	UNKNOWN	Firmicutes	1239	Clostridia	186801	Clostridiales	186802	Clostridiaceae	31979	Clostridium	1485	Clostridium bartlettii CAG:1329	1263063	UNKNOWN	UNKNOWN	name:'Clostridium bartlettii MGS:1329' taxid:1263063 sample:V1.CD10-0
MGS102_scaffold21	3799	2090037	MetaHitAssembly_20140701	3	Bacteria	2	UNKNOWN	UNKNOWN	Firmicutes	1239	UNKNOWN	UNKNOWN	UNKNOWN	UNKNOWN	UNKNOWN	UNKNOWN	UNKNOWN	UNKNOWN	Firmicutes bacterium CAG:102	1262998	UNKNOWN	UNKNOWN	name:'Firmicutes bacterium MGS:102' taxid:1262998 sample:O2.UC1-2
AP009243.1	60555	5155626	plasmid_20190205	9	Bacteria	2	UNKNOWN	UNKNOWN	Proteobacteria	1224	Gammaproteobacteria	1236	Enterobacterales	91347	Enterobacteriaceae	543	Escherichia	561	Escherichia coli	562	SE11	409438	Escherichia coli SE11 plasmid pSE11-3 DNA, complete sequence
3300014560_____Ga0134394_100344	40214	UNKNOWN	IMGVR_20190128	11	UNKNOWN	UNKNOWN	UNKNOWN	UNKNOWN	UNKNOWN	UNKNOWN	UNKNOWN	UNKNOWN	UNKNOWN	UNKNOWN	UNKNOWN	UNKNOWN	UNKNOWN	UNKNOWN	UNKNOWN	UNKNOWN	UNKNOWN	UNKNOWN	UNKNOWN
MGS60_scaffold185	15491	3087525	MetaHitAssembly_20140701	3	Bacteria	2	UNKNOWN	UNKNOWN	Firmicutes	1239	Clostridia	186801	Clostridiales	186802	Ruminococcaceae	541000	Ruminococcus	1263	Ruminococcus sp. CAG:60	1262964	UNKNOWN	UNKNOWN	name:'Ruminococcus sp. MGS:60' taxid:1262964 sample:MH0086
3300014952_____Ga0134432_100206	48161	UNKNOWN	IMGVR_20190128	11	UNKNOWN	UNKNOWN	UNKNOWN	UNKNOWN	UNKNOWN	UNKNOWN	UNKNOWN	UNKNOWN	UNKNOWN	UNKNOWN	UNKNOWN	UNKNOWN	UNKNOWN	UNKNOWN	UNKNOWN	UNKNOWN	UNKNOWN	UNKNOWN	UNKNOWN
REF:Gammaproteobacteria_gi_417606203	25406	UNKNOWN	IMGVR_20190128	11	UNKNOWN	UNKNOWN	UNKNOWN	UNKNOWN	UNKNOWN	UNKNOWN	UNKNOWN	UNKNOWN	UNKNOWN	UNKNOWN	UNKNOWN	UNKNOWN	UNKNOWN	UNKNOWN	UNKNOWN	UNKNOWN	UNKNOWN	UNKNOWN	UNKNOWN
MGS135_scaffold183	1244	2777117	MetaHitAssembly_20140701	3	Bacteria	2	UNKNOWN	UNKNOWN	Proteobacteria	1224	Betaproteobacteria	28216	Burkholderiales	80840	Sutterellaceae	995019	Sutterella	40544	Sutterella wadsworthensis CAG:135	1263111	UNKNOWN	UNKNOWN	name:'Sutterella wadsworthensis MGS:135' taxid:1263111 sample:V1.CD15-0
MGS80_scaffold94	3839	2623534	MetaHitAssembly_20140701	3	Bacteria	2	UNKNOWN	UNKNOWN	Firmicutes	1239	Clostridia	186801	Clostridiales	186802	Eubacteriaceae	186806	Eubacterium	1730	Eubacterium siraeum CAG:80	1263080	UNKNOWN	UNKNOWN	name:'Eubacterium siraeum MGS:80' taxid:1263080 sample:MH0002
gi|224485428|ref|NZ_EQ973163.1|	1163	5622644	HumanMicrobiome_20140702	4	UNKNOWN	UNKNOWN	UNKNOWN	UNKNOWN	UNKNOWN	UNKNOWN	UNKNOWN	UNKNOWN	UNKNOWN	UNKNOWN	UNKNOWN	UNKNOWN	UNKNOWN	UNKNOWN	UNKNOWN	UNKNOWN	UNKNOWN	UNKNOWN	Bacteroides sp. 9_1_42FAA supercont1.39 genomic scaffold, whole genome shotgun sequence
3300014946_____Ga0169857_101618	8512	UNKNOWN	IMGVR_20190128	11	UNKNOWN	UNKNOWN	UNKNOWN	UNKNOWN	UNKNOWN	UNKNOWN	UNKNOWN	UNKNOWN	UNKNOWN	UNKNOWN	UNKNOWN	UNKNOWN	UNKNOWN	UNKNOWN	UNKNOWN	UNKNOWN	UNKNOWN	UNKNOWN	UNKNOWN
3300008744_____Ga0114025_1001177	23261	UNKNOWN	IMGVR_20190128	11	UNKNOWN	UNKNOWN	UNKNOWN	UNKNOWN	UNKNOWN	UNKNOWN	UNKNOWN	UNKNOWN	UNKNOWN	UNKNOWN	UNKNOWN	UNKNOWN	UNKNOWN	UNKNOWN	UNKNOWN	UNKNOWN	UNKNOWN	UNKNOWN	UNKNOWN
gi|300915617|ref|NZ_GG771593.1|	80644	5292439	HumanMicrobiome_20140702	4	Bacteria	2	UNKNOWN	UNKNOWN	Proteobacteria	1224	Gammaproteobacteria	1236	Enterobacterales	91347	Enterobacteriaceae	543	Escherichia	561	Escherichia coli	562	Escherichia coli MS 84-1	749533	Escherichia coli MS 84-1 genomic scaffold Scfld296, whole genome shotgun sequence
NFZR01000105.1	1044	47778485	fungi_20190213	7	Eukaryota	4751	Fungi	4751	Ascomycota	4890	Sordariomycetes	147550	Hypocreales	5125	Nectriaceae	110618	Fusarium	5506	Fusarium pininemorale	1604332	UNKNOWN	UNKNOWN	Fusarium pininemorale strain CMW 25243 contig0000105_size1044, whole genome shotgun sequence
3300011891_____Ga0119803_100705	5583	UNKNOWN	IMGVR_20190128	11	UNKNOWN	UNKNOWN	UNKNOWN	UNKNOWN	UNKNOWN	UNKNOWN	UNKNOWN	UNKNOWN	UNKNOWN	UNKNOWN	UNKNOWN	UNKNOWN	UNKNOWN	UNKNOWN	UNKNOWN	UNKNOWN	UNKNOWN	UNKNOWN	UNKNOWN
CAPH01000036.1	908	2772824	bacteria_draft_20190205	5	Bacteria	2	UNKNOWN	UNKNOWN	Bacteroidetes	976	Bacteroidia	200643	Bacteroidales	171549	Rikenellaceae	171550	Alistipes	239759	Alistipes ihumii	1470347	AP11	1211813	Alistipes ihumii AP11, WGS project CAPH01000000 data, contig: 00036, whole genome shotgun sequence
KI440820.1	2647	3413912	bacteria_draft_20190205	5	Bacteria	2	UNKNOWN	UNKNOWN	Bacteroidetes	976	Bacteroidia	200643	Bacteroidales	171549	Barnesiellaceae	2005519	Coprobacter	1348911	Coprobacter fastidiosus	1099853	NSB1	1349822	Coprobacter fastidiosus NSB1 genomic scaffold scaffoldcontig48, whole genome shotgun sequence
LBNG01000029.1	107861	13991476	fungi_20190213	7	Eukaryota	4751	Fungi	4751	Ascomycota	4890	Saccharomycetes	4891	Saccharomycetales	4892	Debaryomycetaceae	766764	Candida	1535326	Candida sp. LDI48194	1759314	UNKNOWN	UNKNOWN	Candida sp. LDI48194 Contig_10_mapping, whole genome shotgun sequence
3300008640_____Ga0111422_102271	9869	UNKNOWN	IMGVR_20190128	11	UNKNOWN	UNKNOWN	UNKNOWN	UNKNOWN	UNKNOWN	UNKNOWN	UNKNOWN	UNKNOWN	UNKNOWN	UNKNOWN	UNKNOWN	UNKNOWN	UNKNOWN	UNKNOWN	UNKNOWN	UNKNOWN	UNKNOWN	UNKNOWN	UNKNOWN
MGS397_scaffold74	22538	1977673	MetaHitAssembly_20140701	3	Bacteria	2	UNKNOWN	UNKNOWN	Proteobacteria	1224	Betaproteobacteria	28216	Burkholderiales	80840	Sutterellaceae	995019	Sutterella	40544	Sutterella sp. CAG:397	1262976	UNKNOWN	UNKNOWN	name:'Sutterella sp. MGS:397' taxid:1262976 sample:MH0012
gi|422684503|ref|NZ_GL476253.1|	4783	2840305	HumanMicrobiome_20140702	4	Bacteria	2	UNKNOWN	UNKNOWN	Firmicutes	1239	Bacilli	91061	Lactobacillales	186826	Enterococcaceae	81852	Enterococcus	1350	Enterococcus faecalis	1351	Enterococcus faecalis TX4000	749493	Enterococcus faecalis TX4000 genomic scaffold Scfld20, whole genome shotgun sequence
3300014565_____Ga0169881_101630	13629	UNKNOWN	IMGVR_20190128	11	UNKNOWN	UNKNOWN	UNKNOWN	UNKNOWN	UNKNOWN	UNKNOWN	UNKNOWN	UNKNOWN	UNKNOWN	UNKNOWN	UNKNOWN	UNKNOWN	UNKNOWN	UNKNOWN	UNKNOWN	UNKNOWN	UNKNOWN	UNKNOWN	UNKNOWN
MGS74_scaffold41	4607	2915957	MetaHitAssembly_20140701	3	Bacteria	2	UNKNOWN	UNKNOWN	Firmicutes	1239	Clostridia	186801	Clostridiales	186802	Ruminococcaceae	541000	Faecalibacterium	216851	Faecalibacterium sp. CAG:74	1262897	UNKNOWN	UNKNOWN	name:'Faecalibacterium sp. MGS:74' taxid:1262897 sample:MH0012
2149837019_____STU__NODE_291_len_53257_cov_16_576900	53285	UNKNOWN	IMGVR_20190128	11	UNKNOWN	UNKNOWN	UNKNOWN	UNKNOWN	UNKNOWN	UNKNOWN	UNKNOWN	UNKNOWN	UNKNOWN	UNKNOWN	UNKNOWN	UNKNOWN	UNKNOWN	UNKNOWN	UNKNOWN	UNKNOWN	UNKNOWN	UNKNOWN	UNKNOWN
3300014971_____Ga0134442_1000224	49738	UNKNOWN	IMGVR_20190128	11	UNKNOWN	UNKNOWN	UNKNOWN	UNKNOWN	UNKNOWN	UNKNOWN	UNKNOWN	UNKNOWN	UNKNOWN	UNKNOWN	UNKNOWN	UNKNOWN	UNKNOWN	UNKNOWN	UNKNOWN	UNKNOWN	UNKNOWN	UNKNOWN	UNKNOWN
3300009690_____Ga0116143_10015538	5589	UNKNOWN	IMGVR_20190128	11	UNKNOWN	UNKNOWN	UNKNOWN	UNKNOWN	UNKNOWN	UNKNOWN	UNKNOWN	UNKNOWN	UNKNOWN	UNKNOWN	UNKNOWN	UNKNOWN	UNKNOWN	UNKNOWN	UNKNOWN	UNKNOWN	UNKNOWN	UNKNOWN	UNKNOWN
3300007798_____Ga0105755_100665	34752	UNKNOWN	IMGVR_20190128	11	UNKNOWN	UNKNOWN	UNKNOWN	UNKNOWN	UNKNOWN	UNKNOWN	UNKNOWN	UNKNOWN	UNKNOWN	UNKNOWN	UNKNOWN	UNKNOWN	UNKNOWN	UNKNOWN	UNKNOWN	UNKNOWN	UNKNOWN	UNKNOWN	UNKNOWN
AQXE01000024.1	6950	3324581	bacteria_draft_20190205	5	Bacteria	2	UNKNOWN	UNKNOWN	Proteobacteria	1224	Deltaproteobacteria	28221	Desulfovibrionales	213115	Desulfovibrionaceae	194924	Desulfovibrio	872	Desulfovibrio oxyclinae	63560	DSM 11498	1121459	Desulfovibrio oxyclinae DSM 11498 B149DRAFT_scaffold_23.24_C, whole genome shotgun sequence
3300007313_____Ga0104961_10090	68287	UNKNOWN	IMGVR_20190128	11	UNKNOWN	UNKNOWN	UNKNOWN	UNKNOWN	UNKNOWN	UNKNOWN	UNKNOWN	UNKNOWN	UNKNOWN	UNKNOWN	UNKNOWN	UNKNOWN	UNKNOWN	UNKNOWN	UNKNOWN	UNKNOWN	UNKNOWN	UNKNOWN	UNKNOWN
MGS5226_scaffold83	2917	2870611	MetaHitAssembly_20140701	3	Bacteria	2	UNKNOWN	UNKNOWN	Bacteroidetes	976	Bacteroidia	200643	Bacteroidales	171549	Prevotellaceae	171552	Prevotella	838	Prevotella sp. CAG:5226	1262930	UNKNOWN	UNKNOWN	name:'Prevotella sp. MGS:5226' taxid:1262930 sample:O2.UC43-0
7000000171_____SRS052697_LANL_scaffold_63881	6847	UNKNOWN	IMGVR_20190128	11	UNKNOWN	UNKNOWN	UNKNOWN	UNKNOWN	UNKNOWN	UNKNOWN	UNKNOWN	UNKNOWN	UNKNOWN	UNKNOWN	UNKNOWN	UNKNOWN	UNKNOWN	UNKNOWN	UNKNOWN	UNKNOWN	UNKNOWN	UNKNOWN	UNKNOWN
MGS42_scaffold98	2654	2404095	MetaHitAssembly_20140701	3	Bacteria	2	UNKNOWN	UNKNOWN	Firmicutes	1239	Clostridia	186801	Clostridiales	186802	Lachnospiraceae	186803	Dorea	189330	Dorea longicatena CAG:42	1263074	UNKNOWN	UNKNOWN	name:'Dorea longicatena MGS:42' taxid:1263074 sample:V1.UC25-0
gi|223045383|ref|NZ_ACEN01000082.1|	24251	2205588	HumanMicrobiome_20140702	4	Bacteria	2	UNKNOWN	UNKNOWN	Proteobacteria	1224	Betaproteobacteria	28216	Neisseriales	206351	Neisseriaceae	481	Neisseria	482	Neisseria flavescens	484	Neisseria flavescens NRL30031/H210	546264	Neisseria flavescens NRL30031/H210 N_flavescens-1.0_Cont171.1, whole genome shotgun sequence
REF:Gammaproteobacteria_gi_420347648-57423-95110	37687	UNKNOWN	IMGVR_20190128	11	UNKNOWN	UNKNOWN	UNKNOWN	UNKNOWN	UNKNOWN	UNKNOWN	UNKNOWN	UNKNOWN	UNKNOWN	UNKNOWN	UNKNOWN	UNKNOWN	UNKNOWN	UNKNOWN	UNKNOWN	UNKNOWN	UNKNOWN	UNKNOWN	UNKNOWN
MGS155_scaffold116	21991	2277379	MetaHitAssembly_20140701	3	Bacteria	2	UNKNOWN	UNKNOWN	Firmicutes	1239	Clostridia	186801	Clostridiales	186802	Oscillospiraceae	216572	Oscillibacter	459786	Oscillibacter sp. CAG:155	1262910	UNKNOWN	UNKNOWN	name:'Oscillibacter sp. MGS:155' taxid:1262910 sample:V1.UC26-4
gi|365845840|ref|NZ_JH417691.1|	21155	3820124	HumanMicrobiome_20140702	4	Bacteria	2	UNKNOWN	UNKNOWN	Firmicutes	1239	Clostridia	186801	Clostridiales	186802	Ruminococcaceae	541000	Flavonifractor	946234	Flavonifractor plautii	292800	Flavonifractor plautii ATCC 29863	411475	Flavonifractor plautii ATCC 29863 genomic scaffold Scfld97, whole genome shotgun sequence
3300008299_____Ga0114868_1000604	41145	UNKNOWN	IMGVR_20190128	11	UNKNOWN	UNKNOWN	UNKNOWN	UNKNOWN	UNKNOWN	UNKNOWN	UNKNOWN	UNKNOWN	UNKNOWN	UNKNOWN	UNKNOWN	UNKNOWN	UNKNOWN	UNKNOWN	UNKNOWN	UNKNOWN	UNKNOWN	UNKNOWN	UNKNOWN
MGS248_scaffold55	13941	2618909	MetaHitAssembly_20140701	3	Bacteria	2	UNKNOWN	UNKNOWN	Firmicutes	1239	Clostridia	186801	Clostridiales	186802	Eubacteriaceae	186806	Eubacterium	1730	Eubacterium sp. CAG:248	1262885	UNKNOWN	UNKNOWN	name:'Eubacterium sp. MGS:248' taxid:1262885 sample:MH0134
gi|417886302|ref|NZ_AFTL01000017.1|	150360	2174937	HumanMicrobiome_20140702	4	Bacteria	2	UNKNOWN	UNKNOWN	Firmicutes	1239	Bacilli	91061	Lactobacillales	186826	Lactobacillaceae	33958	Lactobacillus	1578	Lactobacillus oris	1632	Lactobacillus oris F0423	944562	Lactobacillus oris F0423 ctg1127947904559, whole genome shotgun sequence
7000000184_____SRS016954_Baylor_scaffold_10961	6969	UNKNOWN	IMGVR_20190128	11	UNKNOWN	UNKNOWN	UNKNOWN	UNKNOWN	UNKNOWN	UNKNOWN	UNKNOWN	UNKNOWN	UNKNOWN	UNKNOWN	UNKNOWN	UNKNOWN	UNKNOWN	UNKNOWN	UNKNOWN	UNKNOWN	UNKNOWN	UNKNOWN	UNKNOWN
3300008730_____Ga0113886_1000099	39524	UNKNOWN	IMGVR_20190128	11	UNKNOWN	UNKNOWN	UNKNOWN	UNKNOWN	UNKNOWN	UNKNOWN	UNKNOWN	UNKNOWN	UNKNOWN	UNKNOWN	UNKNOWN	UNKNOWN	UNKNOWN	UNKNOWN	UNKNOWN	UNKNOWN	UNKNOWN	UNKNOWN	UNKNOWN
MGS313_scaffold28	925	1489376	MetaHitAssembly_20140701	3	Bacteria	2	UNKNOWN	UNKNOWN	Firmicutes	1239	UNKNOWN	UNKNOWN	UNKNOWN	UNKNOWN	UNKNOWN	UNKNOWN	UNKNOWN	UNKNOWN	Firmicutes bacterium CAG:313	1263017	UNKNOWN	UNKNOWN	name:'Firmicutes bacterium MGS:313' taxid:1263017 sample:MH0157
gi|320099630|ref|NZ_GL636542.1|	282336	2965437	HumanMicrobiome_20140702	4	Bacteria	2	UNKNOWN	UNKNOWN	Proteobacteria	1224	Betaproteobacteria	28216	Burkholderiales	80840	Sutterellaceae	995019	Sutterella	40544	Sutterella wadsworthensis	40545	Sutterella wadsworthensis 3_1_45B	742821	Sutterella wadsworthensis 3_1_45B genomic scaffold supercont1.3, whole genome shotgun sequence
MGS110_scaffold175	24687	2502913	MetaHitAssembly_20140701	3	Bacteria	2	UNKNOWN	UNKNOWN	Firmicutes	1239	UNKNOWN	UNKNOWN	UNKNOWN	UNKNOWN	UNKNOWN	UNKNOWN	UNKNOWN	UNKNOWN	Firmicutes bacterium CAG:110	1263000	UNKNOWN	UNKNOWN	name:'Firmicutes bacterium MGS:110' taxid:1263000 sample:O2.UC18-2
3300014778_____Ga0134408_100270	56524	UNKNOWN	IMGVR_20190128	11	UNKNOWN	UNKNOWN	UNKNOWN	UNKNOWN	UNKNOWN	UNKNOWN	UNKNOWN	UNKNOWN	UNKNOWN	UNKNOWN	UNKNOWN	UNKNOWN	UNKNOWN	UNKNOWN	UNKNOWN	UNKNOWN	UNKNOWN	UNKNOWN	UNKNOWN
3300006524_____Ga0101033_102479	10152	UNKNOWN	IMGVR_20190128	11	UNKNOWN	UNKNOWN	UNKNOWN	UNKNOWN	UNKNOWN	UNKNOWN	UNKNOWN	UNKNOWN	UNKNOWN	UNKNOWN	UNKNOWN	UNKNOWN	UNKNOWN	UNKNOWN	UNKNOWN	UNKNOWN	UNKNOWN	UNKNOWN	UNKNOWN
7000000250_____C2526354	9382	UNKNOWN	IMGVR_20190128	11	UNKNOWN	UNKNOWN	UNKNOWN	UNKNOWN	UNKNOWN	UNKNOWN	UNKNOWN	UNKNOWN	UNKNOWN	UNKNOWN	UNKNOWN	UNKNOWN	UNKNOWN	UNKNOWN	UNKNOWN	UNKNOWN	UNKNOWN	UNKNOWN	UNKNOWN
MGS83_scaffold39	1870	1866939	MetaHitAssembly_20140701	3	Bacteria	2	UNKNOWN	UNKNOWN	Firmicutes	1239	UNKNOWN	UNKNOWN	UNKNOWN	UNKNOWN	UNKNOWN	UNKNOWN	UNKNOWN	UNKNOWN	Firmicutes bacterium CAG:83	1262992	UNKNOWN	UNKNOWN	name:'Firmicutes bacterium MGS:83' taxid:1262992 sample:O2.UC23-0
7000000659_____SRS015854_WUGC_scaffold_13675	10177	UNKNOWN	IMGVR_20190128	11	UNKNOWN	UNKNOWN	UNKNOWN	UNKNOWN	UNKNOWN	UNKNOWN	UNKNOWN	UNKNOWN	UNKNOWN	UNKNOWN	UNKNOWN	UNKNOWN	UNKNOWN	UNKNOWN	UNKNOWN	UNKNOWN	UNKNOWN	UNKNOWN	UNKNOWN
MGS9_scaffold57	6414	2865409	MetaHitAssembly_20140701	3	Bacteria	2	UNKNOWN	UNKNOWN	Firmicutes	1239	Clostridia	186801	Clostridiales	186802	Ruminococcaceae	541000	Ruminococcus	1263	Ruminococcus sp. CAG:9	1262967	UNKNOWN	UNKNOWN	name:'Ruminococcus sp. MGS:9' taxid:1262967 sample:V1.CD35-1
MGS227_scaffold7	5288	2691512	MetaHitAssembly_20140701	3	Bacteria	2	UNKNOWN	UNKNOWN	Firmicutes	1239	UNKNOWN	UNKNOWN	UNKNOWN	UNKNOWN	UNKNOWN	UNKNOWN	UNKNOWN	UNKNOWN	Firmicutes bacterium CAG:227	1263010	UNKNOWN	UNKNOWN	name:'Firmicutes bacterium MGS:227' taxid:1263010 sample:V1.UC2-4
3300014954_____Ga0169837_101047	14622	UNKNOWN	IMGVR_20190128	11	UNKNOWN	UNKNOWN	UNKNOWN	UNKNOWN	UNKNOWN	UNKNOWN	UNKNOWN	UNKNOWN	UNKNOWN	UNKNOWN	UNKNOWN	UNKNOWN	UNKNOWN	UNKNOWN	UNKNOWN	UNKNOWN	UNKNOWN	UNKNOWN	UNKNOWN
3300008725_____Ga0115670_1000095	120261	UNKNOWN	IMGVR_20190128	11	UNKNOWN	UNKNOWN	UNKNOWN	UNKNOWN	UNKNOWN	UNKNOWN	UNKNOWN	UNKNOWN	UNKNOWN	UNKNOWN	UNKNOWN	UNKNOWN	UNKNOWN	UNKNOWN	UNKNOWN	UNKNOWN	UNKNOWN	UNKNOWN	UNKNOWN
7000000658_____SRS018969_WUGC_scaffold_54869	8049	UNKNOWN	IMGVR_20190128	11	UNKNOWN	UNKNOWN	UNKNOWN	UNKNOWN	UNKNOWN	UNKNOWN	UNKNOWN	UNKNOWN	UNKNOWN	UNKNOWN	UNKNOWN	UNKNOWN	UNKNOWN	UNKNOWN	UNKNOWN	UNKNOWN	UNKNOWN	UNKNOWN	UNKNOWN
MGS135_scaffold252	3126	2777117	MetaHitAssembly_20140701	3	Bacteria	2	UNKNOWN	UNKNOWN	Proteobacteria	1224	Betaproteobacteria	28216	Burkholderiales	80840	Sutterellaceae	995019	Sutterella	40544	Sutterella wadsworthensis CAG:135	1263111	UNKNOWN	UNKNOWN	name:'Sutterella wadsworthensis MGS:135' taxid:1263111 sample:V1.CD15-0
7000000565_____SRS052227_LANL_scaffold_40661	11336	UNKNOWN	IMGVR_20190128	11	UNKNOWN	UNKNOWN	UNKNOWN	UNKNOWN	UNKNOWN	UNKNOWN	UNKNOWN	UNKNOWN	UNKNOWN	UNKNOWN	UNKNOWN	UNKNOWN	UNKNOWN	UNKNOWN	UNKNOWN	UNKNOWN	UNKNOWN	UNKNOWN	UNKNOWN
MGS1013_scaffold78	2427	2704634	MetaHitAssembly_20140701	3	Bacteria	2	UNKNOWN	UNKNOWN	Firmicutes	1239	Clostridia	186801	Clostridiales	186802	Clostridiaceae	31979	Clostridium	1485	Clostridium sp. CAG:1013	1262769	UNKNOWN	UNKNOWN	name:'Clostridium sp. MGS:1013' taxid:1262769 sample:V1.UC11-5
gi|313116117|ref|NZ_GL538231.1|	5889	2928734	HumanMicrobiome_20140702	4	Bacteria	2	UNKNOWN	UNKNOWN	Firmicutes	1239	Clostridia	186801	Clostridiales	186802	Ruminococcaceae	541000	Faecalibacterium	216851	Faecalibacterium prausnitzii	853	Faecalibacterium cf. prausnitzii KLE1255	748224	Faecalibacterium cf. prausnitzii KLE1255 genomic scaffold Scfld25, whole genome shotgun sequence
gi|314950508|ref|NZ_GL455972.1|	4516	2691854	HumanMicrobiome_20140702	4	Bacteria	2	UNKNOWN	UNKNOWN	Firmicutes	1239	Bacilli	91061	Lactobacillales	186826	Enterococcaceae	81852	Enterococcus	1350	Enterococcus faecium	1352	Enterococcus faecium TX0082	749520	Enterococcus faecium TX0082 genomic scaffold Scfld593, whole genome shotgun sequence
CP018840.1	4759716	4759716	bacteria_20190205	1	Bacteria	2	UNKNOWN	UNKNOWN	Proteobacteria	1224	Gammaproteobacteria	1236	Enterobacterales	91347	Enterobacteriaceae	543	Escherichia	561	Escherichia coli	562	UNKNOWN	UNKNOWN	Escherichia coli strain KSC64 chromosome, complete genome
3300010278_____Ga0129311_1000861	24210	UNKNOWN	IMGVR_20190128	11	UNKNOWN	UNKNOWN	UNKNOWN	UNKNOWN	UNKNOWN	UNKNOWN	UNKNOWN	UNKNOWN	UNKNOWN	UNKNOWN	UNKNOWN	UNKNOWN	UNKNOWN	UNKNOWN	UNKNOWN	UNKNOWN	UNKNOWN	UNKNOWN	UNKNOWN
7000000061_____C3108041	10371	UNKNOWN	IMGVR_20190128	11	UNKNOWN	UNKNOWN	UNKNOWN	UNKNOWN	UNKNOWN	UNKNOWN	UNKNOWN	UNKNOWN	UNKNOWN	UNKNOWN	UNKNOWN	UNKNOWN	UNKNOWN	UNKNOWN	UNKNOWN	UNKNOWN	UNKNOWN	UNKNOWN	UNKNOWN
3300007362_____Ga0104788_100433	47654	UNKNOWN	IMGVR_20190128	11	UNKNOWN	UNKNOWN	UNKNOWN	UNKNOWN	UNKNOWN	UNKNOWN	UNKNOWN	UNKNOWN	UNKNOWN	UNKNOWN	UNKNOWN	UNKNOWN	UNKNOWN	UNKNOWN	UNKNOWN	UNKNOWN	UNKNOWN	UNKNOWN	UNKNOWN
AVFK01000066.1	20966	8525315	bacteria_draft_20190205	5	Bacteria	2	UNKNOWN	UNKNOWN	Proteobacteria	1224	Alphaproteobacteria	28211	Rhodospirillales	204441	Rhodospirillaceae	41295	Skermanella	204447	Skermanella aerolata	393310	5416T-32	1385368	Skermanella aerolata KACC 11604 strain 5416T-32 contig81, whole genome shotgun sequence
MGS714_scaffold39	894	3111642	MetaHitAssembly_20140701	3	Bacteria	2	UNKNOWN	UNKNOWN	Bacteroidetes	976	Bacteroidia	200643	Bacteroidales	171549	Bacteroidaceae	815	Bacteroides	816	Bacteroides sp. CAG:714	1262749	UNKNOWN	UNKNOWN	name:'Bacteroides sp. MGS:714' taxid:1262749 sample:MH0055
gi|333070384|ref|NZ_GL891875.1|	1334	3878813	HumanMicrobiome_20140702	4	Bacteria	2	UNKNOWN	UNKNOWN	Proteobacteria	1224	Gammaproteobacteria	1236	Pseudomonadales	72274	Moraxellaceae	468	Acinetobacter	469	Acinetobacter baumannii	470	Acinetobacter baumannii 6014059	525242	Acinetobacter baumannii 6014059 genomic scaffold Scfld115, whole genome shotgun sequence
REF:Gammaproteobacteria_gi_559185296	12122	UNKNOWN	IMGVR_20190128	11	UNKNOWN	UNKNOWN	UNKNOWN	UNKNOWN	UNKNOWN	UNKNOWN	UNKNOWN	UNKNOWN	UNKNOWN	UNKNOWN	UNKNOWN	UNKNOWN	UNKNOWN	UNKNOWN	UNKNOWN	UNKNOWN	UNKNOWN	UNKNOWN	UNKNOWN
KI518219.1	5537	3068248	bacteria_draft_20190205	5	Bacteria	2	UNKNOWN	UNKNOWN	Fusobacteria	32066	Fusobacteriia	203490	Fusobacteriales	203491	Fusobacteriaceae	203492	Cetobacterium	180162	Cetobacterium somerae	188913	ATCC BAA-474	1319815	Cetobacterium somerae ATCC BAA-474 genomic scaffold Scaffold91, whole genome shotgun sequence
gi|422475092|ref|NZ_GL384171.1|	21463	2473652	HumanMicrobiome_20140702	4	Bacteria	2	UNKNOWN	UNKNOWN	Actinobacteria	201174	Actinobacteria	1760	Propionibacteriales	85009	Propionibacteriaceae	31957	Cutibacterium	1912216	Cutibacterium acnes	1747	Cutibacterium acnes HL056PA1	765119	Propionibacterium acnes HL056PA1 genomic scaffold Scfld56, whole genome shotgun sequence
MGS288_scaffold4	82563	1639723	MetaHitAssembly_20140701	3	Bacteria	2	UNKNOWN	UNKNOWN	Firmicutes	1239	Clostridia	186801	Clostridiales	186802	Clostridiaceae	31979	Clostridium	1485	Clostridium sp. CAG:288	1262791	UNKNOWN	UNKNOWN	name:'Clostridium sp. MGS:288' taxid:1262791 sample:MH0120
AHJF01009718.1	1483	64332776	protozoa_20190213	8	Eukaryota	2759	UNKNOWN	UNKNOWN	UNKNOWN	UNKNOWN	Oomycetes	4762	Peronosporales	4776	Peronosporaceae	4777	Pseudoperonospora	143452	Pseudoperonospora cubensis	143453	UNKNOWN	UNKNOWN	Pseudoperonospora cubensis isolate MSU-1 psc_contig_10395, whole genome shotgun sequence
gi|331001561|ref|NZ_GL883713.1|	44714	2831696	HumanMicrobiome_20140702	4	Bacteria	2	UNKNOWN	UNKNOWN	Proteobacteria	1224	Betaproteobacteria	28216	Burkholderiales	80840	Sutterellaceae	995019	Parasutterella	577310	Parasutterella excrementihominis	487175	Parasutterella excrementihominis YIT 11859	762966	Parasutterella excrementihominis YIT 11859 genomic scaffold Scfld54, whole genome shotgun sequence
3300008154_____Ga0114321_1001692	10822	UNKNOWN	IMGVR_20190128	11	UNKNOWN	UNKNOWN	UNKNOWN	UNKNOWN	UNKNOWN	UNKNOWN	UNKNOWN	UNKNOWN	UNKNOWN	UNKNOWN	UNKNOWN	UNKNOWN	UNKNOWN	UNKNOWN	UNKNOWN	UNKNOWN	UNKNOWN	UNKNOWN	UNKNOWN
MGS581_scaffold6	570	1900418	MetaHitAssembly_20140701	3	Bacteria	2	UNKNOWN	UNKNOWN	Firmicutes	1239	Clostridia	186801	Clostridiales	186802	Eubacteriaceae	186806	Eubacterium	1730	Eubacterium sp. CAG:581	1262890	UNKNOWN	UNKNOWN	name:'Eubacterium sp. MGS:581' taxid:1262890 sample:MH0061
MGS1058_scaffold140	614	2720906	MetaHitAssembly_20140701	3	Bacteria	2	UNKNOWN	UNKNOWN	Bacteroidetes	976	Bacteroidia	200643	Bacteroidales	171549	Prevotellaceae	171552	Prevotella	838	Prevotella sp. CAG:1058	1262918	UNKNOWN	UNKNOWN	name:'Prevotella sp. MGS:1058' taxid:1262918 sample:V1.CD19-0
MGS59_scaffold8	20848	5414560	MetaHitAssembly_20140701	3	Bacteria	2	UNKNOWN	UNKNOWN	Firmicutes	1239	Clostridia	186801	Clostridiales	186802	Clostridiaceae	31979	Clostridium	1485	Clostridium bolteae CAG:59	1263064	UNKNOWN	UNKNOWN	name:'Clostridium bolteae MGS:59' taxid:1263064 sample:V1.CD21-0
7000000292_____SRS023958_Baylor_scaffold_20672	11426	UNKNOWN	IMGVR_20190128	11	UNKNOWN	UNKNOWN	UNKNOWN	UNKNOWN	UNKNOWN	UNKNOWN	UNKNOWN	UNKNOWN	UNKNOWN	UNKNOWN	UNKNOWN	UNKNOWN	UNKNOWN	UNKNOWN	UNKNOWN	UNKNOWN	UNKNOWN	UNKNOWN	UNKNOWN
7000000187_____SRS022609_Baylor_scaffold_69363	6262	UNKNOWN	IMGVR_20190128	11	UNKNOWN	UNKNOWN	UNKNOWN	UNKNOWN	UNKNOWN	UNKNOWN	UNKNOWN	UNKNOWN	UNKNOWN	UNKNOWN	UNKNOWN	UNKNOWN	UNKNOWN	UNKNOWN	UNKNOWN	UNKNOWN	UNKNOWN	UNKNOWN	UNKNOWN
3300013556_____Ga0119859_10009	7954	UNKNOWN	IMGVR_20190128	11	UNKNOWN	UNKNOWN	UNKNOWN	UNKNOWN	UNKNOWN	UNKNOWN	UNKNOWN	UNKNOWN	UNKNOWN	UNKNOWN	UNKNOWN	UNKNOWN	UNKNOWN	UNKNOWN	UNKNOWN	UNKNOWN	UNKNOWN	UNKNOWN	UNKNOWN
3300010275_____Ga0129310_1007508	5034	UNKNOWN	IMGVR_20190128	11	UNKNOWN	UNKNOWN	UNKNOWN	UNKNOWN	UNKNOWN	UNKNOWN	UNKNOWN	UNKNOWN	UNKNOWN	UNKNOWN	UNKNOWN	UNKNOWN	UNKNOWN	UNKNOWN	UNKNOWN	UNKNOWN	UNKNOWN	UNKNOWN	UNKNOWN
3300007641_____Ga0105527_100538	46200	UNKNOWN	IMGVR_20190128	11	UNKNOWN	UNKNOWN	UNKNOWN	UNKNOWN	UNKNOWN	UNKNOWN	UNKNOWN	UNKNOWN	UNKNOWN	UNKNOWN	UNKNOWN	UNKNOWN	UNKNOWN	UNKNOWN	UNKNOWN	UNKNOWN	UNKNOWN	UNKNOWN	UNKNOWN
7000000192_____SRS017821_Baylor_scaffold_4645	44172	UNKNOWN	IMGVR_20190128	11	UNKNOWN	UNKNOWN	UNKNOWN	UNKNOWN	UNKNOWN	UNKNOWN	UNKNOWN	UNKNOWN	UNKNOWN	UNKNOWN	UNKNOWN	UNKNOWN	UNKNOWN	UNKNOWN	UNKNOWN	UNKNOWN	UNKNOWN	UNKNOWN	UNKNOWN
LQYN01000122.1	981	4047827	bacteria_draft_20190205	5	Bacteria	2	UNKNOWN	UNKNOWN	Firmicutes	1239	Bacilli	91061	Bacillales	1385	Bacillaceae	186817	Bacillus	1386	Bacillus sporothermodurans	46224	UNKNOWN	UNKNOWN	Bacillus sporothermodurans strain B4102 NODE_147, whole genome shotgun sequence
QDFW01000119.1	147430	27554191	fungi_20190213	7	Eukaryota	4751	Fungi	4751	Ascomycota	4890	Eurotiomycetes	147545	Eurotiales	5042	Aspergillaceae	1131492	Aspergillus	5052	Aspergillus neoellipticus	91482	UNKNOWN	UNKNOWN	Aspergillus neoellipticus strain NRRL 5109 Scaffold4277, whole genome shotgun sequence
MGS95_scaffold107	66171	3089321	MetaHitAssembly_20140701	3	Bacteria	2	UNKNOWN	UNKNOWN	Firmicutes	1239	UNKNOWN	UNKNOWN	UNKNOWN	UNKNOWN	UNKNOWN	UNKNOWN	UNKNOWN	UNKNOWN	Firmicutes bacterium CAG:95	1262988	UNKNOWN	UNKNOWN	name:'Firmicutes bacterium MGS:95' taxid:1262988 sample:MH0006
7000000234_____C1554223	17691	UNKNOWN	IMGVR_20190128	11	UNKNOWN	UNKNOWN	UNKNOWN	UNKNOWN	UNKNOWN	UNKNOWN	UNKNOWN	UNKNOWN	UNKNOWN	UNKNOWN	UNKNOWN	UNKNOWN	UNKNOWN	UNKNOWN	UNKNOWN	UNKNOWN	UNKNOWN	UNKNOWN	UNKNOWN
3300007798_____Ga0105755_100113	96992	UNKNOWN	IMGVR_20190128	11	UNKNOWN	UNKNOWN	UNKNOWN	UNKNOWN	UNKNOWN	UNKNOWN	UNKNOWN	UNKNOWN	UNKNOWN	UNKNOWN	UNKNOWN	UNKNOWN	UNKNOWN	UNKNOWN	UNKNOWN	UNKNOWN	UNKNOWN	UNKNOWN	UNKNOWN
7000000231_____SRS014613_WUGC_scaffold_21165	5609	UNKNOWN	IMGVR_20190128	11	UNKNOWN	UNKNOWN	UNKNOWN	UNKNOWN	UNKNOWN	UNKNOWN	UNKNOWN	UNKNOWN	UNKNOWN	UNKNOWN	UNKNOWN	UNKNOWN	UNKNOWN	UNKNOWN	UNKNOWN	UNKNOWN	UNKNOWN	UNKNOWN	UNKNOWN
MGS137_scaffold261	17747	2752503	MetaHitAssembly_20140701	3	Bacteria	2	UNKNOWN	UNKNOWN	Firmicutes	1239	UNKNOWN	UNKNOWN	UNKNOWN	UNKNOWN	UNKNOWN	UNKNOWN	UNKNOWN	UNKNOWN	Firmicutes bacterium CAG:137	1263004	UNKNOWN	UNKNOWN	name:'Firmicutes bacterium MGS:137' taxid:1263004 sample:V1.UC55-0
3300014928_____Ga0134568_100693	5084	UNKNOWN	IMGVR_20190128	11	UNKNOWN	UNKNOWN	UNKNOWN	UNKNOWN	UNKNOWN	UNKNOWN	UNKNOWN	UNKNOWN	UNKNOWN	UNKNOWN	UNKNOWN	UNKNOWN	UNKNOWN	UNKNOWN	UNKNOWN	UNKNOWN	UNKNOWN	UNKNOWN	UNKNOWN
7000000200_____SRS023526_Baylor_scaffold_35799	19638	UNKNOWN	IMGVR_20190128	11	UNKNOWN	UNKNOWN	UNKNOWN	UNKNOWN	UNKNOWN	UNKNOWN	UNKNOWN	UNKNOWN	UNKNOWN	UNKNOWN	UNKNOWN	UNKNOWN	UNKNOWN	UNKNOWN	UNKNOWN	UNKNOWN	UNKNOWN	UNKNOWN	UNKNOWN
MGS14_scaffold32	8392	3962892	MetaHitAssembly_20140701	3	Bacteria	2	UNKNOWN	UNKNOWN	Bacteroidetes	976	Bacteroidia	200643	Bacteroidales	171549	Odoribacteraceae	1853231	Odoribacter	283168	Odoribacter splanchnicus CAG:14	1263090	UNKNOWN	UNKNOWN	name:'Odoribacter splanchnicus MGS:14' taxid:1263090 sample:MH0012
MGS882_scaffold18	3468	2915815	MetaHitAssembly_20140701	3	Bacteria	2	UNKNOWN	UNKNOWN	Firmicutes	1239	UNKNOWN	UNKNOWN	UNKNOWN	UNKNOWN	UNKNOWN	UNKNOWN	UNKNOWN	UNKNOWN	Firmicutes bacterium CAG:882	1262991	UNKNOWN	UNKNOWN	name:'Firmicutes bacterium MGS:882' taxid:1262991 sample:V1.CD29-0
MGS964_scaffold24	1803	2111088	MetaHitAssembly_20140701	3	Bacteria	2	UNKNOWN	UNKNOWN	Firmicutes	1239	Clostridia	186801	Clostridiales	186802	Clostridiaceae	31979	Clostridium	1485	Clostridium sp. CAG:964	1262848	UNKNOWN	UNKNOWN	name:'Clostridium sp. MGS:964' taxid:1262848 sample:V1.CD6-4
gi|423090501|ref|NZ_JH379289.1|	1770	4008217	HumanMicrobiome_20140702	4	Bacteria	2	UNKNOWN	UNKNOWN	Firmicutes	1239	Clostridia	186801	Clostridiales	186802	Peptostreptococcaceae	186804	Clostridioides	1870884	Clostridioides difficile	1496	Clostridioides difficile 70-100-2010	1002369	Clostridium difficile 70-100-2010 genomic scaffold Scfld127, whole genome shotgun sequence
LBNG01000122.1	26816	13991476	fungi_20190213	7	Eukaryota	4751	Fungi	4751	Ascomycota	4890	Saccharomycetes	4891	Saccharomycetales	4892	Debaryomycetaceae	766764	Candida	1535326	Candida sp. LDI48194	1759314	UNKNOWN	UNKNOWN	Candida sp. LDI48194 Contig_232_mapping, whole genome shotgun sequence
MGS579_scaffold117	548	2435187	MetaHitAssembly_20140701	3	Bacteria	2	UNKNOWN	UNKNOWN	Firmicutes	1239	Clostridia	186801	Clostridiales	186802	Ruminococcaceae	541000	Ruminococcus	1263	Ruminococcus sp. CAG:579	1262963	UNKNOWN	UNKNOWN	name:'Ruminococcus sp. MGS:579' taxid:1262963 sample:O2.UC4-2
LGJD01053000.1	1080	295300574	protozoa_20190213	8	Eukaryota	2759	UNKNOWN	UNKNOWN	UNKNOWN	UNKNOWN	Oomycetes	4762	Peronosporales	4776	Peronosporaceae	4777	Plasmopara	4780	Plasmopara obducens	162140	UNKNOWN	UNKNOWN	Plasmopara obducens strain PA1-1 PA1-1_contig_53078, whole genome shotgun sequence
MGS222_scaffold118	73553	3749602	MetaHitAssembly_20140701	3	Bacteria	2	UNKNOWN	UNKNOWN	Bacteroidetes	976	Bacteroidia	200643	Bacteroidales	171549	Bacteroidaceae	815	Bacteroides	816	Bacteroides dorei CAG:222	1263042	UNKNOWN	UNKNOWN	name:'Bacteroides dorei MGS:222' taxid:1263042 sample:MH0012
MGS878_scaffold30	129469	1123061	MetaHitAssembly_20140701	3	Bacteria	2	UNKNOWN	UNKNOWN	Tenericutes	544448	Mollicutes	31969	Acholeplasmatales	186329	Acholeplasmataceae	2146	Acholeplasma	2147	Acholeplasma sp. CAG:878	1262686	UNKNOWN	UNKNOWN	name:'Acholeplasma sp. MGS:878' taxid:1262686 sample:MH0118
2065487001_____bke_il_soap_contig_34221	25436	UNKNOWN	IMGVR_20190128	11	UNKNOWN	UNKNOWN	UNKNOWN	UNKNOWN	UNKNOWN	UNKNOWN	UNKNOWN	UNKNOWN	UNKNOWN	UNKNOWN	UNKNOWN	UNKNOWN	UNKNOWN	UNKNOWN	UNKNOWN	UNKNOWN	UNKNOWN	UNKNOWN	UNKNOWN
7000000661_____C1906174	8173	UNKNOWN	IMGVR_20190128	11	UNKNOWN	UNKNOWN	UNKNOWN	UNKNOWN	UNKNOWN	UNKNOWN	UNKNOWN	UNKNOWN	UNKNOWN	UNKNOWN	UNKNOWN	UNKNOWN	UNKNOWN	UNKNOWN	UNKNOWN	UNKNOWN	UNKNOWN	UNKNOWN	UNKNOWN
MGS433_scaffold19	29513	1347407	MetaHitAssembly_20140701	3	Bacteria	2	UNKNOWN	UNKNOWN	Firmicutes	1239	Clostridia	186801	Clostridiales	186802	Clostridiaceae	31979	Clostridium	1485	Clostridium sp. CAG:433	1262806	UNKNOWN	UNKNOWN	name:'Clostridium sp. MGS:433' taxid:1262806 sample:MH0096
MGS732_scaffold107	73199	2983014	MetaHitAssembly_20140701	3	Bacteria	2	UNKNOWN	UNKNOWN	Bacteroidetes	976	Bacteroidia	200643	Bacteroidales	171549	Prevotellaceae	171552	Prevotella	838	Prevotella sp. CAG:732	1262934	UNKNOWN	UNKNOWN	name:'Prevotella sp. MGS:732' taxid:1262934 sample:MH0030
3300008622_____Ga0111363_100233	65896	UNKNOWN	IMGVR_20190128	11	UNKNOWN	UNKNOWN	UNKNOWN	UNKNOWN	UNKNOWN	UNKNOWN	UNKNOWN	UNKNOWN	UNKNOWN	UNKNOWN	UNKNOWN	UNKNOWN	UNKNOWN	UNKNOWN	UNKNOWN	UNKNOWN	UNKNOWN	UNKNOWN	UNKNOWN
MGS472_scaffold9	28533	1250420	MetaHitAssembly_20140701	3	Bacteria	2	UNKNOWN	UNKNOWN	Tenericutes	544448	Mollicutes	31969	Mycoplasmatales	2085	Mycoplasmataceae	2092	Mycoplasma	2093	Mycoplasma sp. CAG:472	1262904	UNKNOWN	UNKNOWN	name:'Mycoplasma sp. MGS:472' taxid:1262904 sample:MH0030
KB905319.1	8760	2391937	bacteria_draft_20190205	5	Bacteria	2	UNKNOWN	UNKNOWN	Bacteroidetes	976	Bacteroidia	200643	Bacteroidales	171549	Prevotellaceae	171552	Prevotella	838	Prevotella amnii	419005	DSM 23384	1122979	Prevotella amnii DSM 23384 genomic scaffold F596DRAFT_scaffold00055.55, whole genome shotgun sequence
MGS617_scaffold8	1998	2284305	MetaHitAssembly_20140701	3	Bacteria	2	UNKNOWN	UNKNOWN	Bacteroidetes	976	Bacteroidia	200643	Bacteroidales	171549	Prevotellaceae	171552	Prevotella	838	Prevotella sp. CAG:617	1262933	UNKNOWN	UNKNOWN	name:'Prevotella sp. MGS:617' taxid:1262933 sample:MH0046
MGS52_scaffold108	613	2831496	MetaHitAssembly_20140701	3	Bacteria	2	UNKNOWN	UNKNOWN	Firmicutes	1239	Clostridia	186801	Clostridiales	186802	Lachnospiraceae	186803	Blautia	572511	Blautia sp. CAG:52	1262758	UNKNOWN	UNKNOWN	name:'Blautia sp. MGS:52' taxid:1262758 sample:V1.UC54-0
JNJP01000114.1	8289	4630442	bacteria_draft_20190205	5	Bacteria	2	UNKNOWN	UNKNOWN	Proteobacteria	1224	Deltaproteobacteria	28221	Desulfovibrionales	213115	Desulfovibrionaceae	194924	Bilophila	35832	Bilophila wadsworthia	35833	ATCC 49260	1408428	Bilophila wadsworthia ATCC 49260 T370DRAFT_scaffold00112.112_C, whole genome shotgun sequence
ADWO01000018.1	26359	3592947	bacteria_draft_20190205	5	Bacteria	2	UNKNOWN	UNKNOWN	Bacteroidetes	976	Bacteroidia	200643	Bacteroidales	171549	Prevotellaceae	171552	Prevotella	838	Prevotella bryantii	77095	B14	752555	Prevotella bryantii B14 contig_099, whole genome shotgun sequence
MGS156_scaffold83	150533	2450450	MetaHitAssembly_20140701	3	Bacteria	2	UNKNOWN	UNKNOWN	Firmicutes	1239	Clostridia	186801	Clostridiales	186802	Eubacteriaceae	186806	Eubacterium	1730	Eubacterium sp. CAG:156	1262880	UNKNOWN	UNKNOWN	name:'Eubacterium sp. MGS:156' taxid:1262880 sample:O2.UC35-0
MGS37_scaffold110	3848	2669690	MetaHitAssembly_20140701	3	Bacteria	2	UNKNOWN	UNKNOWN	Firmicutes	1239	Clostridia	186801	Clostridiales	186802	Lachnospiraceae	186803	Blautia	572511	Blautia sp. CAG:37	1262757	UNKNOWN	UNKNOWN	name:'Blautia sp. MGS:37' taxid:1262757 sample:O2.UC49-2
MGS303_scaffold66	893	2705708	MetaHitAssembly_20140701	3	Bacteria	2	UNKNOWN	UNKNOWN	Firmicutes	1239	Clostridia	186801	Clostridiales	186802	Lachnospiraceae	186803	Roseburia	841	Roseburia sp. CAG:303	1262944	UNKNOWN	UNKNOWN	name:'Roseburia sp. MGS:303' taxid:1262944 sample:V1.CD29-0
gi|303229866|ref|NZ_AEDS01000061.1|	43584	2151913	HumanMicrobiome_20140702	4	Bacteria	2	UNKNOWN	UNKNOWN	Firmicutes	1239	Negativicutes	909932	Veillonellales	1843489	Veillonellaceae	31977	Veillonella	29465	Veillonella atypica	39777	Veillonella atypica ACS-134-V-Col7a	866778	Veillonella atypica ACS-134-V-Col7a contig00013, whole genome shotgun sequence
CYYV01000002.1	291015	3653886	bacteria_draft_20190205	5	Bacteria	2	UNKNOWN	UNKNOWN	Firmicutes	1239	Clostridia	186801	Clostridiales	186802	Lachnospiraceae	186803	Fusicatenibacter	1407607	Fusicatenibacter saccharivorans	1150298	UNKNOWN	UNKNOWN	Fusicatenibacter saccharivorans strain 2789STDY5608849 genome assembly, contig: SCcontig000002, whole genome shotgun sequence
3300007111_____Ga0102634_102215	9166	UNKNOWN	IMGVR_20190128	11	UNKNOWN	UNKNOWN	UNKNOWN	UNKNOWN	UNKNOWN	UNKNOWN	UNKNOWN	UNKNOWN	UNKNOWN	UNKNOWN	UNKNOWN	UNKNOWN	UNKNOWN	UNKNOWN	UNKNOWN	UNKNOWN	UNKNOWN	UNKNOWN	UNKNOWN
gi|301333676|ref|NZ_GG773277.1|	3568	4777465	HumanMicrobiome_20140702	4	Bacteria	2	UNKNOWN	UNKNOWN	Proteobacteria	1224	Gammaproteobacteria	1236	Enterobacterales	91347	Enterobacteriaceae	543	Escherichia	561	Escherichia coli	562	Escherichia coli MS 78-1	749532	Escherichia coli MS 78-1 genomic scaffold Scfld231, whole genome shotgun sequence
JNKJ01000050.1	26430	6679327	bacteria_draft_20190205	5	Bacteria	2	UNKNOWN	UNKNOWN	Firmicutes	1239	Clostridia	186801	Clostridiales	186802	Lachnospiraceae	186803	Blautia	572511	Blautia schinkii	180164	DSM 10518	1410649	Blautia schinkii DSM 10518 T506DRAFT_scaffold00047.47_C, whole genome shotgun sequence
BAIS01000132.1	1633	2797134	bacteria_draft_20190205	5	Bacteria	2	UNKNOWN	UNKNOWN	Bacteroidetes	976	Bacteroidia	200643	Bacteroidales	171549	Prevotellaceae	171552	Prevotella	838	Prevotella disiens	28130	JCM 6334	1235811	Prevotella disiens JCM 6334 = ATCC 29426 DNA, contig: JCM6334.contig00132, whole genome shotgun sequence
gi|282879001|ref|NZ_ADEG01000091.1|	1033	3033961	HumanMicrobiome_20140702	4	Bacteria	2	UNKNOWN	UNKNOWN	Bacteroidetes	976	Bacteroidia	200643	Bacteroidales	171549	Prevotellaceae	171552	Prevotella	838	Prevotella buccalis	28127	Prevotella buccalis ATCC 35310	679190	Prevotella buccalis ATCC 35310 contig00132, whole genome shotgun sequence
7000000712_____SRS057478_LANL_scaffold_19596	6161	UNKNOWN	IMGVR_20190128	11	UNKNOWN	UNKNOWN	UNKNOWN	UNKNOWN	UNKNOWN	UNKNOWN	UNKNOWN	UNKNOWN	UNKNOWN	UNKNOWN	UNKNOWN	UNKNOWN	UNKNOWN	UNKNOWN	UNKNOWN	UNKNOWN	UNKNOWN	UNKNOWN	UNKNOWN
CP023389.1	74094	5133746	plasmid_20190205	9	Bacteria	2	UNKNOWN	UNKNOWN	Proteobacteria	1224	Gammaproteobacteria	1236	Enterobacterales	91347	Enterobacteriaceae	543	Escherichia	561	Escherichia coli	562	UNKNOWN	UNKNOWN	Escherichia coli strain 1105 plasmid p74, complete sequence
3300014938_____Ga0134444_100258	39079	UNKNOWN	IMGVR_20190128	11	UNKNOWN	UNKNOWN	UNKNOWN	UNKNOWN	UNKNOWN	UNKNOWN	UNKNOWN	UNKNOWN	UNKNOWN	UNKNOWN	UNKNOWN	UNKNOWN	UNKNOWN	UNKNOWN	UNKNOWN	UNKNOWN	UNKNOWN	UNKNOWN	UNKNOWN
7000000502_____C2254345	7889	UNKNOWN	IMGVR_20190128	11	UNKNOWN	UNKNOWN	UNKNOWN	UNKNOWN	UNKNOWN	UNKNOWN	UNKNOWN	UNKNOWN	UNKNOWN	UNKNOWN	UNKNOWN	UNKNOWN	UNKNOWN	UNKNOWN	UNKNOWN	UNKNOWN	UNKNOWN	UNKNOWN	UNKNOWN
AVPG01000093.1	261	3204236	bacteria_draft_20190205	5	Bacteria	2	UNKNOWN	UNKNOWN	Firmicutes	1239	Bacilli	91061	Bacillales	1385	Bacillaceae	186817	Pontibacillus	289201	Pontibacillus litoralis	516703	JSM 072002	1385512	Pontibacillus litoralis JSM 072002 contig104, whole genome shotgun sequence
KE140956.1	781	65669694	protozoa_20190213	8	Eukaryota	2759	UNKNOWN	UNKNOWN	Apicomplexa	5794	Conoidasida	1280412	Eucoccidiorida	75739	Sarcocystidae	5809	Toxoplasma	5810	Toxoplasma gondii	5811	ME49	508771	Toxoplasma gondii ME49 unplaced genomic scaffold scaffold02641, whole genome shotgun sequence
MGS433_scaffold38	659	1347407	MetaHitAssembly_20140701	3	Bacteria	2	UNKNOWN	UNKNOWN	Firmicutes	1239	Clostridia	186801	Clostridiales	186802	Clostridiaceae	31979	Clostridium	1485	Clostridium sp. CAG:433	1262806	UNKNOWN	UNKNOWN	name:'Clostridium sp. MGS:433' taxid:1262806 sample:MH0096
gi|445126689|ref|NZ_ADGJ01000129.1|	645	3021735	HumanMicrobiome_20140702	4	Bacteria	2	UNKNOWN	UNKNOWN	Bacteroidetes	976	Bacteroidia	200643	Bacteroidales	171549	Prevotellaceae	171552	Prevotella	838	Prevotella nigrescens	28133	Prevotella nigrescens F0103	702439	Prevotella nigrescens F0103 abVga-supercont1.129, whole genome shotgun sequence
FLTE01004363.1	550	62220117	protozoa_20190213	8	Eukaryota	2759	UNKNOWN	UNKNOWN	UNKNOWN	UNKNOWN	UNKNOWN	UNKNOWN	UNKNOWN	UNKNOWN	UNKNOWN	UNKNOWN	Synstelium	2065790	Synstelium polycarpum	361085	UNKNOWN	UNKNOWN	Dictyostelium polycarpum genome assembly, contig: contig_4363, whole genome shotgun sequence
3300014547_____Ga0134415_100160	44230	UNKNOWN	IMGVR_20190128	11	UNKNOWN	UNKNOWN	UNKNOWN	UNKNOWN	UNKNOWN	UNKNOWN	UNKNOWN	UNKNOWN	UNKNOWN	UNKNOWN	UNKNOWN	UNKNOWN	UNKNOWN	UNKNOWN	UNKNOWN	UNKNOWN	UNKNOWN	UNKNOWN	UNKNOWN
MGS1061_scaffold42	8852	2029090	MetaHitAssembly_20140701	3	Bacteria	2	UNKNOWN	UNKNOWN	Bacteroidetes	976	Bacteroidia	200643	Bacteroidales	171549	Porphyromonadaceae	171551	Porphyromonas	836	Porphyromonas sp. CAG:1061	1262916	UNKNOWN	UNKNOWN	name:'Porphyromonas sp. MGS:1061' taxid:1262916 sample:V1.UC26-0
3300009669_____Ga0116148_1005905	10094	UNKNOWN	IMGVR_20190128	11	UNKNOWN	UNKNOWN	UNKNOWN	UNKNOWN	UNKNOWN	UNKNOWN	UNKNOWN	UNKNOWN	UNKNOWN	UNKNOWN	UNKNOWN	UNKNOWN	UNKNOWN	UNKNOWN	UNKNOWN	UNKNOWN	UNKNOWN	UNKNOWN	UNKNOWN
MGS624_scaffold62	3991	2198385	MetaHitAssembly_20140701	3	Bacteria	2	UNKNOWN	UNKNOWN	Firmicutes	1239	Clostridia	186801	Clostridiales	186802	Ruminococcaceae	541000	Ruminococcus	1263	Ruminococcus sp. CAG:624	1262965	UNKNOWN	UNKNOWN	name:'Ruminococcus sp. MGS:624' taxid:1262965 sample:O2.UC51-0
AHGT01000143.1	7056	10703894	parasite_cge_20190404	12	Eukaryota	2759	UNKNOWN	UNKNOWN	UNKNOWN	UNKNOWN	UNKNOWN	UNKNOWN	Diplomonadida	5738	Hexamitidae	5739	Giardia	5740	Giardia intestinalis	5741	UNKNOWN	UNKNOWN	Giardia intestinalis strain DH DH_A2_0170, whole genome shotgun sequence
MGS521_scaffold76	182689	1829798	MetaHitAssembly_20140701	3	Bacteria	2	UNKNOWN	UNKNOWN	Proteobacteria	1224	Betaproteobacteria	28216	Burkholderiales	80840	Sutterellaceae	995019	Sutterella	40544	Sutterella sp. CAG:521	1262977	UNKNOWN	UNKNOWN	name:'Sutterella sp. MGS:521' taxid:1262977 sample:V1.UC2-4
JZRJ01000434.1	2306	12693100	protozoa_20190213	8	Eukaryota	2759	UNKNOWN	UNKNOWN	UNKNOWN	UNKNOWN	UNKNOWN	UNKNOWN	UNKNOWN	UNKNOWN	Blastocystidae	2547934	Blastocystis	12967	Blastocystis sp. subtype 2	944160	UNKNOWN	UNKNOWN	Blastocystis sp. subtype 2 isolate Flemming ST2_BLS4_contig_451, whole genome shotgun sequence
MGS345_scaffold4	27821	1634196	MetaHitAssembly_20140701	3	Bacteria	2	UNKNOWN	UNKNOWN	Firmicutes	1239	UNKNOWN	UNKNOWN	UNKNOWN	UNKNOWN	UNKNOWN	UNKNOWN	UNKNOWN	UNKNOWN	Firmicutes bacterium CAG:345	1263020	UNKNOWN	UNKNOWN	name:'Firmicutes bacterium MGS:345' taxid:1263020 sample:MH0038
BAKG01000011.1	98887	2546609	bacteria_draft_20190205	5	Bacteria	2	UNKNOWN	UNKNOWN	Bacteroidetes	976	Bacteroidia	200643	Bacteroidales	171549	Prevotellaceae	171552	Prevotella	838	Prevotella dentasini	589537	JCM 15908	1236509	Prevotella dentasini JCM 15908 DNA, contig: JCM15908.contig00011, whole genome shotgun sequence
MGS877_scaffold24	86300	1408829	MetaHitAssembly_20140701	3	Bacteria	2	UNKNOWN	UNKNOWN	Tenericutes	544448	Mollicutes	31969	Mycoplasmatales	2085	Mycoplasmataceae	2092	Mycoplasma	2093	Mycoplasma sp. CAG:877	1262907	UNKNOWN	UNKNOWN	name:'Mycoplasma sp. MGS:877' taxid:1262907 sample:MH0090
MGS116_scaffold63	196787	3652220	MetaHitAssembly_20140701	3	Bacteria	2	UNKNOWN	UNKNOWN	Bacteroidetes	976	Bacteroidia	200643	Bacteroidales	171549	Prevotellaceae	171552	Paraprevotella	577309	Paraprevotella clara CAG:116	1263095	UNKNOWN	UNKNOWN	name:'Paraprevotella clara MGS:116' taxid:1263095 sample:MH0006
7000000186_____SRS022524_Baylor_scaffold_76671	7085	UNKNOWN	IMGVR_20190128	11	UNKNOWN	UNKNOWN	UNKNOWN	UNKNOWN	UNKNOWN	UNKNOWN	UNKNOWN	UNKNOWN	UNKNOWN	UNKNOWN	UNKNOWN	UNKNOWN	UNKNOWN	UNKNOWN	UNKNOWN	UNKNOWN	UNKNOWN	UNKNOWN	UNKNOWN
MGS344_scaffold37	527	3024253	MetaHitAssembly_20140701	3	Bacteria	2	UNKNOWN	UNKNOWN	Verrucomicrobia	74201	Verrucomicrobiae	203494	Verrucomicrobiales	48461	Akkermansiaceae	1647988	Akkermansia	239934	Akkermansia sp. CAG:344	1262691	UNKNOWN	UNKNOWN	name:'Akkermansia sp. MGS:344' taxid:1262691 sample:V1.CD7-4
AHJF01011517.1	1247	64332776	protozoa_20190213	8	Eukaryota	2759	UNKNOWN	UNKNOWN	UNKNOWN	UNKNOWN	Oomycetes	4762	Peronosporales	4776	Peronosporaceae	4777	Pseudoperonospora	143452	Pseudoperonospora cubensis	143453	UNKNOWN	UNKNOWN	Pseudoperonospora cubensis isolate MSU-1 psc_contig_12395, whole genome shotgun sequence
MGS1092_scaffold57	3995	3095055	MetaHitAssembly_20140701	3	Bacteria	2	UNKNOWN	UNKNOWN	Bacteroidetes	976	Bacteroidia	200643	Bacteroidales	171549	Prevotellaceae	171552	Prevotella	838	Prevotella sp. CAG:1092	1262919	UNKNOWN	UNKNOWN	name:'Prevotella sp. MGS:1092' taxid:1262919 sample:MH0165
gi|288930245|ref|NZ_GG740132.1|	506	4099098	HumanMicrobiome_20140702	4	Bacteria	2	UNKNOWN	UNKNOWN	Bacteroidetes	976	Bacteroidia	200643	Bacteroidales	171549	Prevotellaceae	171552	Prevotella	838	Prevotella sp. oral taxon 317	652721	Prevotella sp. oral taxon 317 str. F0108	575615	Prevotella sp. oral taxon 317 str. F0108 genomic scaffold supercont2.61, whole genome shotgun sequence
7000000188_____SRS053398_LANL_scaffold_34989	7791	UNKNOWN	IMGVR_20190128	11	UNKNOWN	UNKNOWN	UNKNOWN	UNKNOWN	UNKNOWN	UNKNOWN	UNKNOWN	UNKNOWN	UNKNOWN	UNKNOWN	UNKNOWN	UNKNOWN	UNKNOWN	UNKNOWN	UNKNOWN	UNKNOWN	UNKNOWN	UNKNOWN	UNKNOWN
MGS69_scaffold41	10865	2035113	MetaHitAssembly_20140701	3	Bacteria	2	UNKNOWN	UNKNOWN	Actinobacteria	201174	Actinobacteria	1760	Bifidobacteriales	85004	Bifidobacteriaceae	31953	Bifidobacterium	1678	Bifidobacterium longum CAG:69	1263059	UNKNOWN	UNKNOWN	name:'Bifidobacterium longum MGS:69' taxid:1263059 sample:V1.CD36-0
7000000647_____SRS020220_Baylor_scaffold_52389	20949	UNKNOWN	IMGVR_20190128	11	UNKNOWN	UNKNOWN	UNKNOWN	UNKNOWN	UNKNOWN	UNKNOWN	UNKNOWN	UNKNOWN	UNKNOWN	UNKNOWN	UNKNOWN	UNKNOWN	UNKNOWN	UNKNOWN	UNKNOWN	UNKNOWN	UNKNOWN	UNKNOWN	UNKNOWN
3300007108_____Ga0102731_101196	12460	UNKNOWN	IMGVR_20190128	11	UNKNOWN	UNKNOWN	UNKNOWN	UNKNOWN	UNKNOWN	UNKNOWN	UNKNOWN	UNKNOWN	UNKNOWN	UNKNOWN	UNKNOWN	UNKNOWN	UNKNOWN	UNKNOWN	UNKNOWN	UNKNOWN	UNKNOWN	UNKNOWN	UNKNOWN
MGS465_scaffold30	14620	1177475	MetaHitAssembly_20140701	3	Bacteria	2	UNKNOWN	UNKNOWN	Firmicutes	1239	Clostridia	186801	Clostridiales	186802	Clostridiaceae	31979	Clostridium	1485	Clostridium sp. CAG:465	1262811	UNKNOWN	UNKNOWN	name:'Clostridium sp. MGS:465' taxid:1262811 sample:V1.UC19-0
LBLN01015665.1	743	87617276	fungi_20190213	7	Eukaryota	4751	Fungi	4751	Basidiomycota	5204	Pucciniomycetes	162484	Pucciniales	5258	Pucciniaceae	5262	Puccinia	5296	Puccinia arachidis	333523	UNKNOWN	UNKNOWN	Puccinia arachidis strain MRf11 G_Rust_contig_15844, whole genome shotgun sequence
BAIS01000108.1	3494	2797134	bacteria_draft_20190205	5	Bacteria	2	UNKNOWN	UNKNOWN	Bacteroidetes	976	Bacteroidia	200643	Bacteroidales	171549	Prevotellaceae	171552	Prevotella	838	Prevotella disiens	28130	JCM 6334	1235811	Prevotella disiens JCM 6334 = ATCC 29426 DNA, contig: JCM6334.contig00108, whole genome shotgun sequence
gi|224580357|ref|NZ_DS996504.1|	744	4787097	HumanMicrobiome_20140702	4	Bacteria	2	UNKNOWN	UNKNOWN	Bacteroidetes	976	Bacteroidia	200643	Bacteroidales	171549	Tannerellaceae	2005525	Parabacteroides	375288	Parabacteroides johnsonii	387661	Parabacteroides johnsonii DSM 18315	537006	Parabacteroides johnsonii DSM 18315 Scfld94 genomic scaffold, whole genome shotgun sequence
MGS57_scaffold99	32043	2531194	MetaHitAssembly_20140701	3	Bacteria	2	UNKNOWN	UNKNOWN	Firmicutes	1239	Clostridia	186801	Clostridiales	186802	Ruminococcaceae	541000	Ruminococcus	1263	Ruminococcus sp. CAG:57	1262962	UNKNOWN	UNKNOWN	name:'Ruminococcus sp. MGS:57' taxid:1262962 sample:V1.UC55-0
gi|350567461|ref|NZ_JH165113.1|	1341	2237864	HumanMicrobiome_20140702	4	Bacteria	2	UNKNOWN	UNKNOWN	Firmicutes	1239	Tissierellia	1737404	Tissierellales	1737405	Peptoniphilaceae	1570339	Peptoniphilus	162289	Peptoniphilus indolicus	33030	Peptoniphilus indolicus ATCC 29427	997350	Peptoniphilus indolicus ATCC 29427 genomic scaffold SCAFFOLD53, whole genome shotgun sequence
7000000546_____SRS019910_WUGC_scaffold_74346	9025	UNKNOWN	IMGVR_20190128	11	UNKNOWN	UNKNOWN	UNKNOWN	UNKNOWN	UNKNOWN	UNKNOWN	UNKNOWN	UNKNOWN	UNKNOWN	UNKNOWN	UNKNOWN	UNKNOWN	UNKNOWN	UNKNOWN	UNKNOWN	UNKNOWN	UNKNOWN	UNKNOWN	UNKNOWN
7000000579_____C2738164	9719	UNKNOWN	IMGVR_20190128	11	UNKNOWN	UNKNOWN	UNKNOWN	UNKNOWN	UNKNOWN	UNKNOWN	UNKNOWN	UNKNOWN	UNKNOWN	UNKNOWN	UNKNOWN	UNKNOWN	UNKNOWN	UNKNOWN	UNKNOWN	UNKNOWN	UNKNOWN	UNKNOWN	UNKNOWN
MGS245_scaffold74	1478	1456949	MetaHitAssembly_20140701	3	Bacteria	2	UNKNOWN	UNKNOWN	Firmicutes	1239	Clostridia	186801	Clostridiales	186802	Clostridiaceae	31979	Clostridium	1485	Clostridium sp. CAG:245	1262784	UNKNOWN	UNKNOWN	name:'Clostridium sp. MGS:245' taxid:1262784 sample:O2.UC47-0
3300006257_____Ga0099346_101556	10186	UNKNOWN	IMGVR_20190128	11	UNKNOWN	UNKNOWN	UNKNOWN	UNKNOWN	UNKNOWN	UNKNOWN	UNKNOWN	UNKNOWN	UNKNOWN	UNKNOWN	UNKNOWN	UNKNOWN	UNKNOWN	UNKNOWN	UNKNOWN	UNKNOWN	UNKNOWN	UNKNOWN	UNKNOWN
MGS158_scaffold136	47249	5918640	MetaHitAssembly_20140701	3	Bacteria	2	UNKNOWN	UNKNOWN	Bacteroidetes	976	Bacteroidia	200643	Bacteroidales	171549	Bacteroidaceae	815	Bacteroides	816	Bacteroides cellulosilyticus CAG:158	1263038	UNKNOWN	UNKNOWN	name:'Bacteroides cellulosilyticus MGS:158' taxid:1263038 sample:MH0186
MGS815_scaffold30	36643	1839154	MetaHitAssembly_20140701	3	Bacteria	2	UNKNOWN	UNKNOWN	Fusobacteria	32066	Fusobacteriia	203490	Fusobacteriales	203491	Fusobacteriaceae	203492	Fusobacterium	848	Fusobacterium sp. CAG:815	1262901	UNKNOWN	UNKNOWN	name:'Fusobacterium sp. MGS:815' taxid:1262901 sample:MH0137
gi|237643297|ref|NZ_GG668194.1|	870	7163884	HumanMicrobiome_20140702	4	Bacteria	2	UNKNOWN	UNKNOWN	Firmicutes	1239	Clostridia	186801	Clostridiales	186802	Clostridiaceae	31979	Hungatella	1649459	Hungatella hathewayi	154046	Hungatella hathewayi DSM 13479	566550	Clostridium hathewayi DSM 13479 genomic scaffold Scfld600, whole genome shotgun sequence
2065487001_____bke_il_soap_contig_14912	14858	UNKNOWN	IMGVR_20190128	11	UNKNOWN	UNKNOWN	UNKNOWN	UNKNOWN	UNKNOWN	UNKNOWN	UNKNOWN	UNKNOWN	UNKNOWN	UNKNOWN	UNKNOWN	UNKNOWN	UNKNOWN	UNKNOWN	UNKNOWN	UNKNOWN	UNKNOWN	UNKNOWN	UNKNOWN
3300008551_____Ga0111058_100911	31211	UNKNOWN	IMGVR_20190128	11	UNKNOWN	UNKNOWN	UNKNOWN	UNKNOWN	UNKNOWN	UNKNOWN	UNKNOWN	UNKNOWN	UNKNOWN	UNKNOWN	UNKNOWN	UNKNOWN	UNKNOWN	UNKNOWN	UNKNOWN	UNKNOWN	UNKNOWN	UNKNOWN	UNKNOWN
REF:Gammaproteobacteria_gi_417754622-271370-295186	23816	UNKNOWN	IMGVR_20190128	11	UNKNOWN	UNKNOWN	UNKNOWN	UNKNOWN	UNKNOWN	UNKNOWN	UNKNOWN	UNKNOWN	UNKNOWN	UNKNOWN	UNKNOWN	UNKNOWN	UNKNOWN	UNKNOWN	UNKNOWN	UNKNOWN	UNKNOWN	UNKNOWN	UNKNOWN
MGS646_scaffold42	1136	2881161	MetaHitAssembly_20140701	3	Bacteria	2	UNKNOWN	UNKNOWN	Firmicutes	1239	UNKNOWN	UNKNOWN	UNKNOWN	UNKNOWN	UNKNOWN	UNKNOWN	UNKNOWN	UNKNOWN	Firmicutes bacterium CAG:646	1262995	UNKNOWN	UNKNOWN	name:'Firmicutes bacterium MGS:646' taxid:1262995 sample:V1.CD21-0
MGS914_scaffold3	1255	1256209	MetaHitAssembly_20140701	3	Bacteria	2	UNKNOWN	UNKNOWN	Firmicutes	1239	Clostridia	186801	Clostridiales	186802	Clostridiaceae	31979	Clostridium	1485	Clostridium sp. CAG:914	1262846	UNKNOWN	UNKNOWN	name:'Clostridium sp. MGS:914' taxid:1262846 sample:MH0143
AHJF01008295.1	1731	64332776	protozoa_20190213	8	Eukaryota	2759	UNKNOWN	UNKNOWN	UNKNOWN	UNKNOWN	Oomycetes	4762	Peronosporales	4776	Peronosporaceae	4777	Pseudoperonospora	143452	Pseudoperonospora cubensis	143453	UNKNOWN	UNKNOWN	Pseudoperonospora cubensis isolate MSU-1 psc_contig_8841, whole genome shotgun sequence
gi|300927561|ref|NZ_GG771951.1|	2327	5003342	HumanMicrobiome_20140702	4	Bacteria	2	UNKNOWN	UNKNOWN	Proteobacteria	1224	Gammaproteobacteria	1236	Enterobacterales	91347	Enterobacteriaceae	543	Escherichia	561	Escherichia coli	562	Escherichia coli MS 182-1	749545	Escherichia coli MS 182-1 genomic scaffold Scfld282, whole genome shotgun sequence
MGS118_scaffold34	12133	3797493	MetaHitAssembly_20140701	3	Bacteria	2	UNKNOWN	UNKNOWN	Bacteroidetes	976	Bacteroidia	200643	Bacteroidales	171549	Tannerellaceae	2005525	Tannerella	195950	Tannerella sp. CAG:118	1262978	UNKNOWN	UNKNOWN	name:'Tannerella sp. MGS:118' taxid:1262978 sample:V1.CD15-3
CP001106.1	626744	2831389	plasmid_20190205	9	Bacteria	2	UNKNOWN	UNKNOWN	Firmicutes	1239	Clostridia	186801	Clostridiales	186802	Eubacteriaceae	186806	Eubacterium	1730	[Eubacterium] eligens	39485	ATCC 27750	515620	[Eubacterium] eligens ATCC 27750 plasmid unnamed, complete sequence
PTJQ01193090.1	259	237275051	fungi_20190213	7	Eukaryota	4751	Fungi	4751	Basidiomycota	5204	Pucciniomycetes	162484	Pucciniales	5258	Pucciniaceae	5262	Uromyces	5263	Uromyces transversalis	462795	UNKNOWN	UNKNOWN	Uromyces transversalis strain FL11_1 FL11-1_193090, whole genome shotgun sequence
gi|313116174|ref|NZ_GL538288.1|	2187	2928734	HumanMicrobiome_20140702	4	Bacteria	2	UNKNOWN	UNKNOWN	Firmicutes	1239	Clostridia	186801	Clostridiales	186802	Ruminococcaceae	541000	Faecalibacterium	216851	Faecalibacterium prausnitzii	853	Faecalibacterium cf. prausnitzii KLE1255	748224	Faecalibacterium cf. prausnitzii KLE1255 genomic scaffold Scfld143, whole genome shotgun sequence
MGS390_scaffold40	645	2443329	MetaHitAssembly_20140701	3	Bacteria	2	UNKNOWN	UNKNOWN	Firmicutes	1239	Clostridia	186801	Clostridiales	186802	Ruminococcaceae	541000	Anaerotruncus	244127	Anaerotruncus sp. CAG:390	1262703	UNKNOWN	UNKNOWN	name:'Anaerotruncus sp. MGS:390' taxid:1262703 sample:MH0117
gi|300915571|ref|NZ_GG771369.1|	1426	5269973	HumanMicrobiome_20140702	4	Bacteria	2	UNKNOWN	UNKNOWN	Proteobacteria	1224	Gammaproteobacteria	1236	Enterobacterales	91347	Enterobacteriaceae	543	Escherichia	561	Escherichia coli	562	Escherichia coli MS 198-1	749549	Escherichia coli MS 198-1 genomic scaffold Scfld127, whole genome shotgun sequence
gi|422372413|ref|NZ_GG773577.1|	1044	4982157	HumanMicrobiome_20140702	4	Bacteria	2	UNKNOWN	UNKNOWN	Proteobacteria	1224	Gammaproteobacteria	1236	Enterobacterales	91347	Enterobacteriaceae	543	Escherichia	561	Escherichia coli	562	Escherichia coli MS 16-3	749542	Escherichia coli MS 16-3 genomic scaffold Scfld553, whole genome shotgun sequence
MGS5226_scaffold29	1504	2870611	MetaHitAssembly_20140701	3	Bacteria	2	UNKNOWN	UNKNOWN	Bacteroidetes	976	Bacteroidia	200643	Bacteroidales	171549	Prevotellaceae	171552	Prevotella	838	Prevotella sp. CAG:5226	1262930	UNKNOWN	UNKNOWN	name:'Prevotella sp. MGS:5226' taxid:1262930 sample:O2.UC43-0
3300006322_____Ga0099623_1000539	23174	UNKNOWN	IMGVR_20190128	11	UNKNOWN	UNKNOWN	UNKNOWN	UNKNOWN	UNKNOWN	UNKNOWN	UNKNOWN	UNKNOWN	UNKNOWN	UNKNOWN	UNKNOWN	UNKNOWN	UNKNOWN	UNKNOWN	UNKNOWN	UNKNOWN	UNKNOWN	UNKNOWN	UNKNOWN
7000000630_____SRS062427_LANL_scaffold_15286	10686	UNKNOWN	IMGVR_20190128	11	UNKNOWN	UNKNOWN	UNKNOWN	UNKNOWN	UNKNOWN	UNKNOWN	UNKNOWN	UNKNOWN	UNKNOWN	UNKNOWN	UNKNOWN	UNKNOWN	UNKNOWN	UNKNOWN	UNKNOWN	UNKNOWN	UNKNOWN	UNKNOWN	UNKNOWN
MGS470_scaffold58	38901	1579454	MetaHitAssembly_20140701	3	Bacteria	2	UNKNOWN	UNKNOWN	Firmicutes	1239	Clostridia	186801	Clostridiales	186802	Clostridiaceae	31979	Clostridium	1485	Clostridium sp. CAG:470	1262812	UNKNOWN	UNKNOWN	name:'Clostridium sp. MGS:470' taxid:1262812 sample:O2.UC37-2
MGS727_scaffold53	27158	1734676	MetaHitAssembly_20140701	3	Bacteria	2	UNKNOWN	UNKNOWN	Proteobacteria	1224	Alphaproteobacteria	28211	Rhodospirillales	204441	Acetobacteraceae	433	Acidiphilium	522	Acidiphilium sp. CAG:727	1262689	UNKNOWN	UNKNOWN	name:'Acidiphilium sp. MGS:727' taxid:1262689 sample:MH0130
JNJI01000009.1	2182	778966	bacteria_draft_20190205	5	Bacteria	2	UNKNOWN	UNKNOWN	Tenericutes	544448	Mollicutes	31969	Entomoplasmatales	186328	Entomoplasmataceae	33925	Mesoplasma	46239	Mesoplasma photuris	217731	ATCC 49581	1408448	Mesoplasma photuris ATCC 49581 T347DRAFT_scaffold00008.8_C, whole genome shotgun sequence
CP021933.1	61061	3387168	plasmid_20190205	9	Bacteria	2	UNKNOWN	UNKNOWN	Firmicutes	1239	Bacilli	91061	Lactobacillales	186826	Lactobacillaceae	33958	Lactobacillus	1578	Lactobacillus plantarum	1590	UNKNOWN	UNKNOWN	Lactobacillus plantarum strain TMW 1.1478 plasmid pL11478-1, complete sequence
MGS605_scaffold8	27040	1201573	MetaHitAssembly_20140701	3	Bacteria	2	UNKNOWN	UNKNOWN	Firmicutes	1239	Erysipelotrichia	526524	Erysipelotrichales	526525	Erysipelotrichaceae	128827	Coprobacillus	100883	Coprobacillus sp. CAG:605	1262855	UNKNOWN	UNKNOWN	name:'Coprobacillus sp. MGS:605' taxid:1262855 sample:MH0099
MGS386_scaffold139	974	2618993	MetaHitAssembly_20140701	3	Bacteria	2	UNKNOWN	UNKNOWN	Bacteroidetes	976	Bacteroidia	200643	Bacteroidales	171549	Prevotellaceae	171552	Prevotella	838	Prevotella sp. CAG:386	1262925	UNKNOWN	UNKNOWN	name:'Prevotella sp. MGS:386' taxid:1262925 sample:MH0009
AHJF01016505.1	846	64332776	protozoa_20190213	8	Eukaryota	2759	UNKNOWN	UNKNOWN	UNKNOWN	UNKNOWN	Oomycetes	4762	Peronosporales	4776	Peronosporaceae	4777	Pseudoperonospora	143452	Pseudoperonospora cubensis	143453	UNKNOWN	UNKNOWN	Pseudoperonospora cubensis isolate MSU-1 psc_contig_17948, whole genome shotgun sequence
3300008571_____Ga0111077_100286	57387	UNKNOWN	IMGVR_20190128	11	UNKNOWN	UNKNOWN	UNKNOWN	UNKNOWN	UNKNOWN	UNKNOWN	UNKNOWN	UNKNOWN	UNKNOWN	UNKNOWN	UNKNOWN	UNKNOWN	UNKNOWN	UNKNOWN	UNKNOWN	UNKNOWN	UNKNOWN	UNKNOWN	UNKNOWN
LXWW01000344.1	2554	16468307	protozoa_20190213	8	Eukaryota	2759	UNKNOWN	UNKNOWN	UNKNOWN	UNKNOWN	UNKNOWN	UNKNOWN	UNKNOWN	UNKNOWN	Blastocystidae	2547934	Blastocystis	12967	Blastocystis sp. subtype 1	944036	NandII	478820	Blastocystis sp. ATCC 50177/Nand II strain NandII AV274scaffold_467, whole genome shotgun sequence
REF:Gammaproteobacteria_gi_565892662	13369	UNKNOWN	IMGVR_20190128	11	UNKNOWN	UNKNOWN	UNKNOWN	UNKNOWN	UNKNOWN	UNKNOWN	UNKNOWN	UNKNOWN	UNKNOWN	UNKNOWN	UNKNOWN	UNKNOWN	UNKNOWN	UNKNOWN	UNKNOWN	UNKNOWN	UNKNOWN	UNKNOWN	UNKNOWN
MGS251_scaffold40	1643	1873859	MetaHitAssembly_20140701	3	Bacteria	2	UNKNOWN	UNKNOWN	Firmicutes	1239	Clostridia	186801	Clostridiales	186802	Eubacteriaceae	186806	Eubacterium	1730	Eubacterium sp. CAG:251	1262886	UNKNOWN	UNKNOWN	name:'Eubacterium sp. MGS:251' taxid:1262886 sample:O2.UC2-0
3300013902_____Ga0116620_1001252	6443	UNKNOWN	IMGVR_20190128	11	UNKNOWN	UNKNOWN	UNKNOWN	UNKNOWN	UNKNOWN	UNKNOWN	UNKNOWN	UNKNOWN	UNKNOWN	UNKNOWN	UNKNOWN	UNKNOWN	UNKNOWN	UNKNOWN	UNKNOWN	UNKNOWN	UNKNOWN	UNKNOWN	UNKNOWN
gi|406351871|ref|NZ_JH815258.1|	623	4836424	HumanMicrobiome_20140702	4	Bacteria	2	UNKNOWN	UNKNOWN	Proteobacteria	1224	Gammaproteobacteria	1236	Enterobacterales	91347	Enterobacteriaceae	543	Escherichia	561	Escherichia sp. 1_1_43	457400	UNKNOWN	UNKNOWN	Escherichia sp. 1_1_43 genomic scaffold supercont2.6, whole genome shotgun sequence
gi|365152833|ref|NZ_JH414839.1|	1039	5525042	HumanMicrobiome_20140702	4	Bacteria	2	UNKNOWN	UNKNOWN	Proteobacteria	1224	Gammaproteobacteria	1236	Enterobacterales	91347	Enterobacteriaceae	543	Klebsiella	570	Klebsiella sp. 4_1_44FAA	665944	UNKNOWN	UNKNOWN	Klebsiella sp. 4_1_44FAA genomic scaffold supercont1.42, whole genome shotgun sequence
FLTC01001126.1	26775	48621035	protozoa_20190213	8	Eukaryota	2759	UNKNOWN	UNKNOWN	UNKNOWN	UNKNOWN	UNKNOWN	UNKNOWN	Dictyosteliales	2058949	UNKNOWN	UNKNOWN	Coremiostelium	2065411	Coremiostelium polycephalum	142831	UNKNOWN	UNKNOWN	Dictyostelium polycephalum genome assembly, contig: contig_1126, whole genome shotgun sequence
MGS57_scaffold98	550	2531194	MetaHitAssembly_20140701	3	Bacteria	2	UNKNOWN	UNKNOWN	Firmicutes	1239	Clostridia	186801	Clostridiales	186802	Ruminococcaceae	541000	Ruminococcus	1263	Ruminococcus sp. CAG:57	1262962	UNKNOWN	UNKNOWN	name:'Ruminococcus sp. MGS:57' taxid:1262962 sample:V1.UC55-0
MGS333_scaffold64	31566	2888172	MetaHitAssembly_20140701	3	Bacteria	2	UNKNOWN	UNKNOWN	Bacteroidetes	976	Bacteroidia	200643	Bacteroidales	171549	Bacteroidaceae	815	Bacteroides	816	Bacteroides coprophilus CAG:333	1263041	UNKNOWN	UNKNOWN	name:'Bacteroides coprophilus MGS:333' taxid:1263041 sample:O2.UC27-0
3300013901_____Ga0116652_1001037	6614	UNKNOWN	IMGVR_20190128	11	UNKNOWN	UNKNOWN	UNKNOWN	UNKNOWN	UNKNOWN	UNKNOWN	UNKNOWN	UNKNOWN	UNKNOWN	UNKNOWN	UNKNOWN	UNKNOWN	UNKNOWN	UNKNOWN	UNKNOWN	UNKNOWN	UNKNOWN	UNKNOWN	UNKNOWN
QLPF01016298.1	468	77122045	fungi_20190213	7	Eukaryota	4751	Fungi	4751	Basidiomycota	5204	Agaricomycetes	155619	Agaricales	5338	Hygrophoraceae	51005	Hygrophorus	71941	Hygrophorus pudorinus	80590	UNKNOWN	UNKNOWN	Hygrophorus pudorinus strain MG65 scaffold32942_cov71, whole genome shotgun sequence
gi|224580315|ref|NZ_DS996462.1|	1527	4787097	HumanMicrobiome_20140702	4	Bacteria	2	UNKNOWN	UNKNOWN	Bacteroidetes	976	Bacteroidia	200643	Bacteroidales	171549	Tannerellaceae	2005525	Parabacteroides	375288	Parabacteroides johnsonii	387661	Parabacteroides johnsonii DSM 18315	537006	Parabacteroides johnsonii DSM 18315 Scfld27 genomic scaffold, whole genome shotgun sequence
7000000243_____C4024073	5260	UNKNOWN	IMGVR_20190128	11	UNKNOWN	UNKNOWN	UNKNOWN	UNKNOWN	UNKNOWN	UNKNOWN	UNKNOWN	UNKNOWN	UNKNOWN	UNKNOWN	UNKNOWN	UNKNOWN	UNKNOWN	UNKNOWN	UNKNOWN	UNKNOWN	UNKNOWN	UNKNOWN	UNKNOWN
MGS263_scaffold4	14861	2009589	MetaHitAssembly_20140701	3	Bacteria	2	UNKNOWN	UNKNOWN	Actinobacteria	201174	Actinobacteria	1760	Bifidobacteriales	85004	Bifidobacteriaceae	31953	Bifidobacterium	1678	Bifidobacterium pseudocatenulatum CAG:263	1263060	UNKNOWN	UNKNOWN	name:'Bifidobacterium pseudocatenulatum MGS:263' taxid:1263060 sample:V1.UC33-0
gi|223954456|ref|NZ_DS981452.1|	54474	4300117	HumanMicrobiome_20140702	4	Bacteria	2	UNKNOWN	UNKNOWN	Bacteroidetes	976	Bacteroidia	200643	Bacteroidales	171549	Bacteroidaceae	815	Bacteroides	816	Bacteroides coprocola	310298	Bacteroides coprocola DSM 17136	470145	Bacteroides coprocola DSM 17136 Scfld_02_25 genomic scaffold, whole genome shotgun sequence
3300011906_____Ga0122201_100207	30922	UNKNOWN	IMGVR_20190128	11	UNKNOWN	UNKNOWN	UNKNOWN	UNKNOWN	UNKNOWN	UNKNOWN	UNKNOWN	UNKNOWN	UNKNOWN	UNKNOWN	UNKNOWN	UNKNOWN	UNKNOWN	UNKNOWN	UNKNOWN	UNKNOWN	UNKNOWN	UNKNOWN	UNKNOWN
gi|313893691|ref|NZ_AENU01000017.1|	57770	2176752	HumanMicrobiome_20140702	4	Bacteria	2	UNKNOWN	UNKNOWN	Firmicutes	1239	Negativicutes	909932	Veillonellales	1843489	Veillonellaceae	31977	Veillonella	29465	Veillonella sp. oral taxon 158	671228	Veillonella sp. oral taxon 158 str. F0412	879309	Veillonella sp. oral taxon 158 str. F0412 ctg1126953305808, whole genome shotgun sequence
MGS137_scaffold208	2209	2752503	MetaHitAssembly_20140701	3	Bacteria	2	UNKNOWN	UNKNOWN	Firmicutes	1239	UNKNOWN	UNKNOWN	UNKNOWN	UNKNOWN	UNKNOWN	UNKNOWN	UNKNOWN	UNKNOWN	Firmicutes bacterium CAG:137	1263004	UNKNOWN	UNKNOWN	name:'Firmicutes bacterium MGS:137' taxid:1263004 sample:V1.UC55-0
3300008611_____Ga0111137_1000787	19793	UNKNOWN	IMGVR_20190128	11	UNKNOWN	UNKNOWN	UNKNOWN	UNKNOWN	UNKNOWN	UNKNOWN	UNKNOWN	UNKNOWN	UNKNOWN	UNKNOWN	UNKNOWN	UNKNOWN	UNKNOWN	UNKNOWN	UNKNOWN	UNKNOWN	UNKNOWN	UNKNOWN	UNKNOWN
MGS72_scaffold36	3463	2585433	MetaHitAssembly_20140701	3	Bacteria	2	UNKNOWN	UNKNOWN	Firmicutes	1239	Clostridia	186801	Clostridiales	186802	Eubacteriaceae	186806	Eubacterium	1730	Eubacterium eligens CAG:72	1263077	UNKNOWN	UNKNOWN	name:'Eubacterium eligens MGS:72' taxid:1263077 sample:O2.UC27-2
gi|313151251|ref|NZ_GG773709.1|	147834	4696414	HumanMicrobiome_20140702	4	Bacteria	2	UNKNOWN	UNKNOWN	Proteobacteria	1224	Gammaproteobacteria	1236	Enterobacterales	91347	Enterobacteriaceae	543	Escherichia	561	Escherichia coli	562	Escherichia coli MS 175-1	749544	Escherichia coli MS 175-1 genomic scaffold Scfld669, whole genome shotgun sequence
MGS449_scaffold140	27369	1968271	MetaHitAssembly_20140701	3	Bacteria	2	UNKNOWN	UNKNOWN	Firmicutes	1239	UNKNOWN	UNKNOWN	UNKNOWN	UNKNOWN	UNKNOWN	UNKNOWN	UNKNOWN	UNKNOWN	Firmicutes bacterium CAG:449	1263023	UNKNOWN	UNKNOWN	name:'Firmicutes bacterium MGS:449' taxid:1263023 sample:MH0168
gi|381149875|ref|NZ_JH604875.1|	8110	2376899	HumanMicrobiome_20140702	4	Bacteria	2	UNKNOWN	UNKNOWN	Proteobacteria	1224	Betaproteobacteria	28216	Burkholderiales	80840	Sutterellaceae	995019	Sutterella	40544	Sutterella parvirubra	437898	Sutterella parvirubra YIT 11816	762967	Sutterella parvirubra YIT 11816 genomic scaffold Scfld128, whole genome shotgun sequence
gi|300946321|ref|NZ_GG772777.1|	1323	5308986	HumanMicrobiome_20140702	4	Bacteria	2	UNKNOWN	UNKNOWN	Proteobacteria	1224	Gammaproteobacteria	1236	Enterobacterales	91347	Enterobacteriaceae	543	Escherichia	561	Escherichia coli	562	Escherichia coli MS 21-1	749527	Escherichia coli MS 21-1 genomic scaffold Scfld924, whole genome shotgun sequence
3300008589_____Ga0111083_101315	9113	UNKNOWN	IMGVR_20190128	11	UNKNOWN	UNKNOWN	UNKNOWN	UNKNOWN	UNKNOWN	UNKNOWN	UNKNOWN	UNKNOWN	UNKNOWN	UNKNOWN	UNKNOWN	UNKNOWN	UNKNOWN	UNKNOWN	UNKNOWN	UNKNOWN	UNKNOWN	UNKNOWN	UNKNOWN
7000000429_____C2070721	8580	UNKNOWN	IMGVR_20190128	11	UNKNOWN	UNKNOWN	UNKNOWN	UNKNOWN	UNKNOWN	UNKNOWN	UNKNOWN	UNKNOWN	UNKNOWN	UNKNOWN	UNKNOWN	UNKNOWN	UNKNOWN	UNKNOWN	UNKNOWN	UNKNOWN	UNKNOWN	UNKNOWN	UNKNOWN
MGS882_scaffold93	20068	2915815	MetaHitAssembly_20140701	3	Bacteria	2	UNKNOWN	UNKNOWN	Firmicutes	1239	UNKNOWN	UNKNOWN	UNKNOWN	UNKNOWN	UNKNOWN	UNKNOWN	UNKNOWN	UNKNOWN	Firmicutes bacterium CAG:882	1262991	UNKNOWN	UNKNOWN	name:'Firmicutes bacterium MGS:882' taxid:1262991 sample:V1.CD29-0
MGS1024_scaffold120	2829	2004532	MetaHitAssembly_20140701	3	Bacteria	2	UNKNOWN	UNKNOWN	Firmicutes	1239	Clostridia	186801	Clostridiales	186802	Clostridiaceae	31979	Clostridium	1485	Clostridium sp. CAG:1024	1262770	UNKNOWN	UNKNOWN	name:'Clostridium sp. MGS:1024' taxid:1262770 sample:MH0060
CP024506.1	2936	6025713	plasmid_20190205	9	Bacteria	2	UNKNOWN	UNKNOWN	Proteobacteria	1224	Gammaproteobacteria	1236	Enterobacterales	91347	Enterobacteriaceae	543	Klebsiella	570	Klebsiella pneumoniae	573	UNKNOWN	UNKNOWN	Klebsiella pneumoniae strain KSB2_1B plasmid unnamed10, complete sequence
AHJF01008362.1	1720	64332776	protozoa_20190213	8	Eukaryota	2759	UNKNOWN	UNKNOWN	UNKNOWN	UNKNOWN	Oomycetes	4762	Peronosporales	4776	Peronosporaceae	4777	Pseudoperonospora	143452	Pseudoperonospora cubensis	143453	UNKNOWN	UNKNOWN	Pseudoperonospora cubensis isolate MSU-1 psc_contig_8912, whole genome shotgun sequence
3300014667_____Ga0121291_10284	39982	UNKNOWN	IMGVR_20190128	11	UNKNOWN	UNKNOWN	UNKNOWN	UNKNOWN	UNKNOWN	UNKNOWN	UNKNOWN	UNKNOWN	UNKNOWN	UNKNOWN	UNKNOWN	UNKNOWN	UNKNOWN	UNKNOWN	UNKNOWN	UNKNOWN	UNKNOWN	UNKNOWN	UNKNOWN
gi|295398791|ref|NZ_ADNT01000130.1|	1463	2005853	HumanMicrobiome_20140702	4	Bacteria	2	UNKNOWN	UNKNOWN	Firmicutes	1239	Bacilli	91061	Lactobacillales	186826	Aerococcaceae	186827	Aerococcus	1375	Aerococcus viridans	1377	Aerococcus viridans ATCC 11563 = CCUG 4311	655812	Aerococcus viridans ATCC 11563 contig00178, whole genome shotgun sequence
7000000252_____C2206090	5809	UNKNOWN	IMGVR_20190128	11	UNKNOWN	UNKNOWN	UNKNOWN	UNKNOWN	UNKNOWN	UNKNOWN	UNKNOWN	UNKNOWN	UNKNOWN	UNKNOWN	UNKNOWN	UNKNOWN	UNKNOWN	UNKNOWN	UNKNOWN	UNKNOWN	UNKNOWN	UNKNOWN	UNKNOWN
gi|346306087|ref|NZ_JH114260.1|	1205	4618310	HumanMicrobiome_20140702	4	Bacteria	2	UNKNOWN	UNKNOWN	Proteobacteria	1224	Deltaproteobacteria	28221	Desulfovibrionales	213115	Desulfovibrionaceae	194924	Bilophila	35832	Bilophila sp. 4_1_30	693988	UNKNOWN	UNKNOWN	Bilophila sp. 4_1_30 genomic scaffold supercont1.30, whole genome shotgun sequence
3300007306_____Ga0104942_100125	12316	UNKNOWN	IMGVR_20190128	11	UNKNOWN	UNKNOWN	UNKNOWN	UNKNOWN	UNKNOWN	UNKNOWN	UNKNOWN	UNKNOWN	UNKNOWN	UNKNOWN	UNKNOWN	UNKNOWN	UNKNOWN	UNKNOWN	UNKNOWN	UNKNOWN	UNKNOWN	UNKNOWN	UNKNOWN
MGS277_scaffold46	77301	3015377	MetaHitAssembly_20140701	3	Bacteria	2	UNKNOWN	UNKNOWN	Firmicutes	1239	Clostridia	186801	Clostridiales	186802	Clostridiaceae	31979	Clostridium	1485	Clostridium sp. CAG:277	1262790	UNKNOWN	UNKNOWN	name:'Clostridium sp. MGS:277' taxid:1262790 sample:MH0035
MGS1061_scaffold127	44469	2029090	MetaHitAssembly_20140701	3	Bacteria	2	UNKNOWN	UNKNOWN	Bacteroidetes	976	Bacteroidia	200643	Bacteroidales	171549	Porphyromonadaceae	171551	Porphyromonas	836	Porphyromonas sp. CAG:1061	1262916	UNKNOWN	UNKNOWN	name:'Porphyromonas sp. MGS:1061' taxid:1262916 sample:V1.UC26-0
CYZQ01000035.1	15776	2612019	bacteria_draft_20190205	5	Bacteria	2	UNKNOWN	UNKNOWN	Firmicutes	1239	Erysipelotrichia	526524	Erysipelotrichales	526525	Erysipelotrichaceae	128827	Turicibacter	191303	Turicibacter sanguinis	154288	UNKNOWN	UNKNOWN	Turicibacter sanguinis strain 2789STDY5834851 genome assembly, contig: SCcontig000035, whole genome shotgun sequence
MGS234_scaffold24	3211	2124139	MetaHitAssembly_20140701	3	Bacteria	2	UNKNOWN	UNKNOWN	Actinobacteria	201174	Actinobacteria	1760	Bifidobacteriales	85004	Bifidobacteriaceae	31953	Bifidobacterium	1678	Bifidobacterium bifidum CAG:234	1263058	UNKNOWN	UNKNOWN	name:'Bifidobacterium bifidum MGS:234' taxid:1263058 sample:V1.CD36-0
gi|223956328|ref|NZ_DS995530.1|	2246	5566217	HumanMicrobiome_20140702	4	Bacteria	2	UNKNOWN	UNKNOWN	Bacteroidetes	976	Bacteroidia	200643	Bacteroidales	171549	Bacteroidaceae	815	Bacteroides	816	Bacteroides dorei	357276	Bacteroides dorei DSM 17855	483217	Bacteroides dorei DSM 17855 Scfld2 genomic scaffold, whole genome shotgun sequence
7000000583_____C3390982	19289	UNKNOWN	IMGVR_20190128	11	UNKNOWN	UNKNOWN	UNKNOWN	UNKNOWN	UNKNOWN	UNKNOWN	UNKNOWN	UNKNOWN	UNKNOWN	UNKNOWN	UNKNOWN	UNKNOWN	UNKNOWN	UNKNOWN	UNKNOWN	UNKNOWN	UNKNOWN	UNKNOWN	UNKNOWN
3300007530_____Ga0104842_100486	13519	UNKNOWN	IMGVR_20190128	11	UNKNOWN	UNKNOWN	UNKNOWN	UNKNOWN	UNKNOWN	UNKNOWN	UNKNOWN	UNKNOWN	UNKNOWN	UNKNOWN	UNKNOWN	UNKNOWN	UNKNOWN	UNKNOWN	UNKNOWN	UNKNOWN	UNKNOWN	UNKNOWN	UNKNOWN
CYXV01000019.1	51925	3567818	bacteria_draft_20190205	5	Bacteria	2	UNKNOWN	UNKNOWN	Firmicutes	1239	Clostridia	186801	Clostridiales	186802	Lachnospiraceae	186803	Roseburia	841	Roseburia faecis	301302	UNKNOWN	UNKNOWN	Roseburia faecis strain 2789STDY5608863 genome assembly, contig: SCcontig000019, whole genome shotgun sequence
KB849684.1	23299	2952354	bacteria_draft_20190205	5	Bacteria	2	UNKNOWN	UNKNOWN	Proteobacteria	1224	Gammaproteobacteria	1236	Pseudomonadales	72274	Moraxellaceae	468	Acinetobacter	469	Acinetobacter towneri	202956	CIP 107472	1120929	Acinetobacter towneri DSM 14962 = CIP 107472 genomic scaffold acMad-supercont1.31, whole genome shotgun sequence
MGS545_scaffold49	1211	2702747	MetaHitAssembly_20140701	3	Bacteria	2	UNKNOWN	UNKNOWN	Bacteroidetes	976	Bacteroidia	200643	Bacteroidales	171549	Bacteroidaceae	815	Bacteroides	816	Bacteroides sp. CAG:545	1262742	UNKNOWN	UNKNOWN	name:'Bacteroides sp. MGS:545' taxid:1262742 sample:MH0009
3300014705_____Ga0121490_100753	10323	UNKNOWN	IMGVR_20190128	11	UNKNOWN	UNKNOWN	UNKNOWN	UNKNOWN	UNKNOWN	UNKNOWN	UNKNOWN	UNKNOWN	UNKNOWN	UNKNOWN	UNKNOWN	UNKNOWN	UNKNOWN	UNKNOWN	UNKNOWN	UNKNOWN	UNKNOWN	UNKNOWN	UNKNOWN
MGS246_scaffold4	2419	3642086	MetaHitAssembly_20140701	3	Bacteria	2	UNKNOWN	UNKNOWN	Bacteroidetes	976	Bacteroidia	200643	Bacteroidales	171549	Tannerellaceae	2005525	Parabacteroides	375288	Parabacteroides johnsonii CAG:246	1263091	UNKNOWN	UNKNOWN	name:'Parabacteroides johnsonii MGS:246' taxid:1263091 sample:MH0016
3300005461_____Ga0073906_1003864	16072	UNKNOWN	IMGVR_20190128	11	UNKNOWN	UNKNOWN	UNKNOWN	UNKNOWN	UNKNOWN	UNKNOWN	UNKNOWN	UNKNOWN	UNKNOWN	UNKNOWN	UNKNOWN	UNKNOWN	UNKNOWN	UNKNOWN	UNKNOWN	UNKNOWN	UNKNOWN	UNKNOWN	UNKNOWN
7000000012_____SRS018313_Baylor_scaffold_12566	11254	UNKNOWN	IMGVR_20190128	11	UNKNOWN	UNKNOWN	UNKNOWN	UNKNOWN	UNKNOWN	UNKNOWN	UNKNOWN	UNKNOWN	UNKNOWN	UNKNOWN	UNKNOWN	UNKNOWN	UNKNOWN	UNKNOWN	UNKNOWN	UNKNOWN	UNKNOWN	UNKNOWN	UNKNOWN
MGS279_scaffold16	25704	2424020	MetaHitAssembly_20140701	3	Bacteria	2	UNKNOWN	UNKNOWN	Bacteroidetes	976	Bacteroidia	200643	Bacteroidales	171549	Prevotellaceae	171552	Prevotella	838	Prevotella sp. CAG:279	1262924	UNKNOWN	UNKNOWN	name:'Prevotella sp. MGS:279' taxid:1262924 sample:MH0020
AHJF01009467.1	1521	64332776	protozoa_20190213	8	Eukaryota	2759	UNKNOWN	UNKNOWN	UNKNOWN	UNKNOWN	Oomycetes	4762	Peronosporales	4776	Peronosporaceae	4777	Pseudoperonospora	143452	Pseudoperonospora cubensis	143453	UNKNOWN	UNKNOWN	Pseudoperonospora cubensis isolate MSU-1 psc_contig_10119, whole genome shotgun sequence
QPHH01003828.1	277	33169175	fungi_20190213	7	Eukaryota	4751	Fungi	4751	Ascomycota	4890	Eurotiomycetes	147545	Eurotiales	5042	Aspergillaceae	1131492	Aspergillus	5052	Aspergillus spinulosporus	1810908	UNKNOWN	UNKNOWN	Aspergillus spinulosporus strain NRRL 2395 NODE_4270_length_277_cov_0.195652_ID_2232671, whole genome shotgun sequence
3300007098_____Ga0102540_100657	22849	UNKNOWN	IMGVR_20190128	11	UNKNOWN	UNKNOWN	UNKNOWN	UNKNOWN	UNKNOWN	UNKNOWN	UNKNOWN	UNKNOWN	UNKNOWN	UNKNOWN	UNKNOWN	UNKNOWN	UNKNOWN	UNKNOWN	UNKNOWN	UNKNOWN	UNKNOWN	UNKNOWN	UNKNOWN
3300014971_____Ga0134442_1003577	6161	UNKNOWN	IMGVR_20190128	11	UNKNOWN	UNKNOWN	UNKNOWN	UNKNOWN	UNKNOWN	UNKNOWN	UNKNOWN	UNKNOWN	UNKNOWN	UNKNOWN	UNKNOWN	UNKNOWN	UNKNOWN	UNKNOWN	UNKNOWN	UNKNOWN	UNKNOWN	UNKNOWN	UNKNOWN
KI440787.1	250778	3413912	bacteria_draft_20190205	5	Bacteria	2	UNKNOWN	UNKNOWN	Bacteroidetes	976	Bacteroidia	200643	Bacteroidales	171549	Barnesiellaceae	2005519	Coprobacter	1348911	Coprobacter fastidiosus	1099853	NSB1	1349822	Coprobacter fastidiosus NSB1 genomic scaffold scaffoldcontig18, whole genome shotgun sequence
KB908350.1	17203	3314235	bacteria_draft_20190205	5	Bacteria	2	UNKNOWN	UNKNOWN	Bacteroidetes	976	Bacteroidia	200643	Bacteroidales	171549	Prevotellaceae	171552	Prevotella	838	Prevotella maculosa	439703	DSM 19339	1122986	Prevotella maculosa DSM 19339 genomic scaffold H164DRAFT_scaffold00032.32, whole genome shotgun sequence
FLTG01009004.1	2639	57256845	protozoa_20190213	8	Eukaryota	2759	UNKNOWN	UNKNOWN	UNKNOWN	UNKNOWN	UNKNOWN	UNKNOWN	Acytosteliales	2058181	Acytosteliaceae	2058183	Acytostelium	133407	Acytostelium leptosomum	133408	UNKNOWN	UNKNOWN	Acytostelium leptosomum genome assembly, contig: contig_9004, whole genome shotgun sequence
2124908013_____t300_2982478	5040	UNKNOWN	IMGVR_20190128	11	UNKNOWN	UNKNOWN	UNKNOWN	UNKNOWN	UNKNOWN	UNKNOWN	UNKNOWN	UNKNOWN	UNKNOWN	UNKNOWN	UNKNOWN	UNKNOWN	UNKNOWN	UNKNOWN	UNKNOWN	UNKNOWN	UNKNOWN	UNKNOWN	UNKNOWN
MGS57_scaffold114	58929	2531194	MetaHitAssembly_20140701	3	Bacteria	2	UNKNOWN	UNKNOWN	Firmicutes	1239	Clostridia	186801	Clostridiales	186802	Ruminococcaceae	541000	Ruminococcus	1263	Ruminococcus sp. CAG:57	1262962	UNKNOWN	UNKNOWN	name:'Ruminococcus sp. MGS:57' taxid:1262962 sample:V1.UC55-0
AHJF01012009.1	1197	64332776	protozoa_20190213	8	Eukaryota	2759	UNKNOWN	UNKNOWN	UNKNOWN	UNKNOWN	Oomycetes	4762	Peronosporales	4776	Peronosporaceae	4777	Pseudoperonospora	143452	Pseudoperonospora cubensis	143453	UNKNOWN	UNKNOWN	Pseudoperonospora cubensis isolate MSU-1 psc_contig_12945, whole genome shotgun sequence
3300014794_____Ga0134448_1000531	25100	UNKNOWN	IMGVR_20190128	11	UNKNOWN	UNKNOWN	UNKNOWN	UNKNOWN	UNKNOWN	UNKNOWN	UNKNOWN	UNKNOWN	UNKNOWN	UNKNOWN	UNKNOWN	UNKNOWN	UNKNOWN	UNKNOWN	UNKNOWN	UNKNOWN	UNKNOWN	UNKNOWN	UNKNOWN
3300007657_____Ga0105536_102632	10814	UNKNOWN	IMGVR_20190128	11	UNKNOWN	UNKNOWN	UNKNOWN	UNKNOWN	UNKNOWN	UNKNOWN	UNKNOWN	UNKNOWN	UNKNOWN	UNKNOWN	UNKNOWN	UNKNOWN	UNKNOWN	UNKNOWN	UNKNOWN	UNKNOWN	UNKNOWN	UNKNOWN	UNKNOWN
MGS14_scaffold157	17805	3962892	MetaHitAssembly_20140701	3	Bacteria	2	UNKNOWN	UNKNOWN	Bacteroidetes	976	Bacteroidia	200643	Bacteroidales	171549	Odoribacteraceae	1853231	Odoribacter	283168	Odoribacter splanchnicus CAG:14	1263090	UNKNOWN	UNKNOWN	name:'Odoribacter splanchnicus MGS:14' taxid:1263090 sample:MH0012
JZRK01000016.1	38693	11651387	protozoa_20190213	8	Eukaryota	2759	UNKNOWN	UNKNOWN	UNKNOWN	UNKNOWN	UNKNOWN	UNKNOWN	UNKNOWN	UNKNOWN	Blastocystidae	2547934	Blastocystis	12967	Blastocystis sp. subtype 3	944168	UNKNOWN	UNKNOWN	Blastocystis sp. subtype 3 strain ZGR ST3_BLS3_contig_19, whole genome shotgun sequence
MGS270_scaffold70	5040	1776627	MetaHitAssembly_20140701	3	Bacteria	2	UNKNOWN	UNKNOWN	Firmicutes	1239	UNKNOWN	UNKNOWN	UNKNOWN	UNKNOWN	UNKNOWN	UNKNOWN	UNKNOWN	UNKNOWN	Firmicutes bacterium CAG:270	1263014	UNKNOWN	UNKNOWN	name:'Firmicutes bacterium MGS:270' taxid:1263014 sample:O2.UC22-2
MGS303_scaffold33	17230	2705708	MetaHitAssembly_20140701	3	Bacteria	2	UNKNOWN	UNKNOWN	Firmicutes	1239	Clostridia	186801	Clostridiales	186802	Lachnospiraceae	186803	Roseburia	841	Roseburia sp. CAG:303	1262944	UNKNOWN	UNKNOWN	name:'Roseburia sp. MGS:303' taxid:1262944 sample:V1.CD29-0
MGS98_scaffold31	62973	3320774	MetaHitAssembly_20140701	3	Bacteria	2	UNKNOWN	UNKNOWN	Bacteroidetes	976	Bacteroidia	200643	Bacteroidales	171549	Bacteroidaceae	815	Bacteroides	816	Bacteroides sp. CAG:98	1262754	UNKNOWN	UNKNOWN	name:'Bacteroides sp. MGS:98' taxid:1262754 sample:MH0073
KN848306.1	5601	1889556	bacteria_20190205	1	Bacteria	2	UNKNOWN	UNKNOWN	Firmicutes	1239	Bacilli	91061	Lactobacillales	186826	Streptococcaceae	1300	Streptococcus	1301	Streptococcus thermophilus	1308	TH1477	1436725	Streptococcus thermophilus TH1477 genomic scaffold scaffold44, whole genome shotgun sequence
MGS921_scaffold118	15367	1466627	MetaHitAssembly_20140701	3	Bacteria	2	UNKNOWN	UNKNOWN	Firmicutes	1239	Clostridia	186801	Clostridiales	186802	Clostridiaceae	31979	Clostridium	1485	Clostridium sp. CAG:921	1262847	UNKNOWN	UNKNOWN	name:'Clostridium sp. MGS:921' taxid:1262847 sample:MH0144
gi|242364142|ref|NZ_GG692780.1|	5473	4411375	HumanMicrobiome_20140702	4	Bacteria	2	UNKNOWN	UNKNOWN	Firmicutes	1239	Clostridia	186801	Clostridiales	186802	Lachnospiraceae	186803	Roseburia	841	Roseburia intestinalis	166486	Roseburia intestinalis L1-82	536231	Roseburia intestinalis L1-82 genomic scaffold Scfld67, whole genome shotgun sequence
CYZR01000009.1	40214	2457263	bacteria_draft_20190205	5	Bacteria	2	UNKNOWN	UNKNOWN	Firmicutes	1239	Clostridia	186801	Clostridiales	186802	Clostridiaceae	31979	Clostridium	1485	Clostridium ventriculi	1267	UNKNOWN	UNKNOWN	Clostridium ventriculi strain 2789STDY5834858 genome assembly, contig: SCcontig000009, whole genome shotgun sequence
7000000348_____C1924184	23299	UNKNOWN	IMGVR_20190128	11	UNKNOWN	UNKNOWN	UNKNOWN	UNKNOWN	UNKNOWN	UNKNOWN	UNKNOWN	UNKNOWN	UNKNOWN	UNKNOWN	UNKNOWN	UNKNOWN	UNKNOWN	UNKNOWN	UNKNOWN	UNKNOWN	UNKNOWN	UNKNOWN	UNKNOWN
AHJF01003129.1	4082	64332776	protozoa_20190213	8	Eukaryota	2759	UNKNOWN	UNKNOWN	UNKNOWN	UNKNOWN	Oomycetes	4762	Peronosporales	4776	Peronosporaceae	4777	Pseudoperonospora	143452	Pseudoperonospora cubensis	143453	UNKNOWN	UNKNOWN	Pseudoperonospora cubensis isolate MSU-1 psc_contig_3253, whole genome shotgun sequence
MGS48_scaffold205	12760	3616177	MetaHitAssembly_20140701	3	Bacteria	2	UNKNOWN	UNKNOWN	Bacteroidetes	976	Bacteroidia	200643	Bacteroidales	171549	Tannerellaceae	2005525	Parabacteroides	375288	Parabacteroides merdae CAG:48	1263094	UNKNOWN	UNKNOWN	name:'Parabacteroides merdae MGS:48' taxid:1263094 sample:MH0067
MGS122_scaffold104	4952	3078457	MetaHitAssembly_20140701	3	Bacteria	2	UNKNOWN	UNKNOWN	Firmicutes	1239	Clostridia	186801	Clostridiales	186802	Clostridiaceae	31979	Clostridium	1485	Clostridium sp. CAG:122	1262773	UNKNOWN	UNKNOWN	name:'Clostridium sp. MGS:122' taxid:1262773 sample:V1.UC23-0
MGS315_scaffold45	3272	4776589	MetaHitAssembly_20140701	3	Bacteria	2	UNKNOWN	UNKNOWN	Bacteroidetes	976	Bacteroidia	200643	Bacteroidales	171549	Bacteroidaceae	815	Bacteroides	816	Bacteroides intestinalis CAG:315	1263048	UNKNOWN	UNKNOWN	name:'Bacteroides intestinalis MGS:315' taxid:1263048 sample:MH0074
3300014791_____Ga0134447_1002587	6075	UNKNOWN	IMGVR_20190128	11	UNKNOWN	UNKNOWN	UNKNOWN	UNKNOWN	UNKNOWN	UNKNOWN	UNKNOWN	UNKNOWN	UNKNOWN	UNKNOWN	UNKNOWN	UNKNOWN	UNKNOWN	UNKNOWN	UNKNOWN	UNKNOWN	UNKNOWN	UNKNOWN	UNKNOWN
MGS448_scaffold110	3367	2282282	MetaHitAssembly_20140701	3	Bacteria	2	UNKNOWN	UNKNOWN	Firmicutes	1239	Clostridia	186801	Clostridiales	186802	Clostridiaceae	31979	Clostridium	1485	Clostridium sp. CAG:448	1262808	UNKNOWN	UNKNOWN	name:'Clostridium sp. MGS:448' taxid:1262808 sample:MH0012
7000000087_____SRS018427_Baylor_scaffold_6765	10416	UNKNOWN	IMGVR_20190128	11	UNKNOWN	UNKNOWN	UNKNOWN	UNKNOWN	UNKNOWN	UNKNOWN	UNKNOWN	UNKNOWN	UNKNOWN	UNKNOWN	UNKNOWN	UNKNOWN	UNKNOWN	UNKNOWN	UNKNOWN	UNKNOWN	UNKNOWN	UNKNOWN	UNKNOWN
FLTG01002601.1	18462	57256845	protozoa_20190213	8	Eukaryota	2759	UNKNOWN	UNKNOWN	UNKNOWN	UNKNOWN	UNKNOWN	UNKNOWN	Acytosteliales	2058181	Acytosteliaceae	2058183	Acytostelium	133407	Acytostelium leptosomum	133408	UNKNOWN	UNKNOWN	Acytostelium leptosomum genome assembly, contig: contig_2601, whole genome shotgun sequence
3300008520_____Ga0111044_102407	15214	UNKNOWN	IMGVR_20190128	11	UNKNOWN	UNKNOWN	UNKNOWN	UNKNOWN	UNKNOWN	UNKNOWN	UNKNOWN	UNKNOWN	UNKNOWN	UNKNOWN	UNKNOWN	UNKNOWN	UNKNOWN	UNKNOWN	UNKNOWN	UNKNOWN	UNKNOWN	UNKNOWN	UNKNOWN
MGS354_scaffold48	8331	1667207	MetaHitAssembly_20140701	3	Bacteria	2	UNKNOWN	UNKNOWN	Firmicutes	1239	Clostridia	186801	Clostridiales	186802	Clostridiaceae	31979	Clostridium	1485	Clostridium sp. CAG:354	1262799	UNKNOWN	UNKNOWN	name:'Clostridium sp. MGS:354' taxid:1262799 sample:MH0025
FLTG01008690.1	708	57256845	protozoa_20190213	8	Eukaryota	2759	UNKNOWN	UNKNOWN	UNKNOWN	UNKNOWN	UNKNOWN	UNKNOWN	Acytosteliales	2058181	Acytosteliaceae	2058183	Acytostelium	133407	Acytostelium leptosomum	133408	UNKNOWN	UNKNOWN	Acytostelium leptosomum genome assembly, contig: contig_8690, whole genome shotgun sequence
REF:2706795735_____2706857940	32182	UNKNOWN	IMGVR_20190128	11	UNKNOWN	UNKNOWN	UNKNOWN	UNKNOWN	UNKNOWN	UNKNOWN	UNKNOWN	UNKNOWN	UNKNOWN	UNKNOWN	UNKNOWN	UNKNOWN	UNKNOWN	UNKNOWN	UNKNOWN	UNKNOWN	UNKNOWN	UNKNOWN	UNKNOWN
PTJQ01252955.1	273	237275051	fungi_20190213	7	Eukaryota	4751	Fungi	4751	Basidiomycota	5204	Pucciniomycetes	162484	Pucciniales	5258	Pucciniaceae	5262	Uromyces	5263	Uromyces transversalis	462795	UNKNOWN	UNKNOWN	Uromyces transversalis strain FL11_1 FL11-1_252955, whole genome shotgun sequence
AAHK01032283.1	296	89937456	protozoa_20190213	8	Eukaryota	2759	UNKNOWN	UNKNOWN	UNKNOWN	UNKNOWN	UNKNOWN	UNKNOWN	Kinetoplastida	5653	Trypanosomatidae	5654	Trypanosoma	5690	Trypanosoma cruzi	5693	UNKNOWN	UNKNOWN	Trypanosoma cruzi strain CL Brener tcruzi_1047053442061, whole genome shotgun sequence
3300008149_____Ga0114293_101822	8527	UNKNOWN	IMGVR_20190128	11	UNKNOWN	UNKNOWN	UNKNOWN	UNKNOWN	UNKNOWN	UNKNOWN	UNKNOWN	UNKNOWN	UNKNOWN	UNKNOWN	UNKNOWN	UNKNOWN	UNKNOWN	UNKNOWN	UNKNOWN	UNKNOWN	UNKNOWN	UNKNOWN	UNKNOWN
MGS86_scaffold80	30630	2448431	MetaHitAssembly_20140701	3	Bacteria	2	UNKNOWN	UNKNOWN	Firmicutes	1239	Clostridia	186801	Clostridiales	186802	Eubacteriaceae	186806	Eubacterium	1730	Eubacterium sp. CAG:86	1262895	UNKNOWN	UNKNOWN	name:'Eubacterium sp. MGS:86' taxid:1262895 sample:V1.CD4-0
MGS661_scaffold11	4888	3170595	MetaHitAssembly_20140701	3	Bacteria	2	UNKNOWN	UNKNOWN	Bacteroidetes	976	Bacteroidia	200643	Bacteroidales	171549	Bacteroidaceae	815	Bacteroides	816	Bacteroides sp. CAG:661	1262746	UNKNOWN	UNKNOWN	name:'Bacteroides sp. MGS:661' taxid:1262746 sample:MH0011
3300008136_____Ga0113979_101533	18575	UNKNOWN	IMGVR_20190128	11	UNKNOWN	UNKNOWN	UNKNOWN	UNKNOWN	UNKNOWN	UNKNOWN	UNKNOWN	UNKNOWN	UNKNOWN	UNKNOWN	UNKNOWN	UNKNOWN	UNKNOWN	UNKNOWN	UNKNOWN	UNKNOWN	UNKNOWN	UNKNOWN	UNKNOWN
3300014752_____Ga0169821_100598	23284	UNKNOWN	IMGVR_20190128	11	UNKNOWN	UNKNOWN	UNKNOWN	UNKNOWN	UNKNOWN	UNKNOWN	UNKNOWN	UNKNOWN	UNKNOWN	UNKNOWN	UNKNOWN	UNKNOWN	UNKNOWN	UNKNOWN	UNKNOWN	UNKNOWN	UNKNOWN	UNKNOWN	UNKNOWN
gi|298481029|ref|NZ_GG774801.1|	256402	6344045	HumanMicrobiome_20140702	4	Bacteria	2	UNKNOWN	UNKNOWN	Bacteroidetes	976	Bacteroidia	200643	Bacteroidales	171549	Bacteroidaceae	815	Bacteroides	816	Bacteroides sp. D22	585544	UNKNOWN	UNKNOWN	Bacteroides sp. D22 genomic scaffold supercont1.7, whole genome shotgun sequence
3300014558_____Ga0134417_100528	26548	UNKNOWN	IMGVR_20190128	11	UNKNOWN	UNKNOWN	UNKNOWN	UNKNOWN	UNKNOWN	UNKNOWN	UNKNOWN	UNKNOWN	UNKNOWN	UNKNOWN	UNKNOWN	UNKNOWN	UNKNOWN	UNKNOWN	UNKNOWN	UNKNOWN	UNKNOWN	UNKNOWN	UNKNOWN
3300013958_____Ga0117815_1002508	10048	UNKNOWN	IMGVR_20190128	11	UNKNOWN	UNKNOWN	UNKNOWN	UNKNOWN	UNKNOWN	UNKNOWN	UNKNOWN	UNKNOWN	UNKNOWN	UNKNOWN	UNKNOWN	UNKNOWN	UNKNOWN	UNKNOWN	UNKNOWN	UNKNOWN	UNKNOWN	UNKNOWN	UNKNOWN
MGS719_scaffold21	9864	1816655	MetaHitAssembly_20140701	3	Bacteria	2	UNKNOWN	UNKNOWN	Firmicutes	1239	Bacilli	91061	Lactobacillales	186826	Lactobacillaceae	33958	Lactobacillus	1578	Lactobacillus amylovorus CAG:719	1263084	UNKNOWN	UNKNOWN	name:'Lactobacillus amylovorus MGS:719' taxid:1263084 sample:O2.UC34-0
gi|228471452|ref|NZ_ACLR01000240.1|	1964	2242885	HumanMicrobiome_20140702	4	Bacteria	2	UNKNOWN	UNKNOWN	Bacteroidetes	976	Bacteroidia	200643	Bacteroidales	171549	Porphyromonadaceae	171551	Porphyromonas	836	Porphyromonas uenonis	281920	Porphyromonas uenonis 60-3	596327	Porphyromonas uenonis 60-3 ctg1118640599728, whole genome shotgun sequence
JZRJ01000159.1	15488	12693100	protozoa_20190213	8	Eukaryota	2759	UNKNOWN	UNKNOWN	UNKNOWN	UNKNOWN	UNKNOWN	UNKNOWN	UNKNOWN	UNKNOWN	Blastocystidae	2547934	Blastocystis	12967	Blastocystis sp. subtype 2	944160	UNKNOWN	UNKNOWN	Blastocystis sp. subtype 2 isolate Flemming ST2_BLS4_contig_162, whole genome shotgun sequence
3300014552_____Ga0134450_101569	7853	UNKNOWN	IMGVR_20190128	11	UNKNOWN	UNKNOWN	UNKNOWN	UNKNOWN	UNKNOWN	UNKNOWN	UNKNOWN	UNKNOWN	UNKNOWN	UNKNOWN	UNKNOWN	UNKNOWN	UNKNOWN	UNKNOWN	UNKNOWN	UNKNOWN	UNKNOWN	UNKNOWN	UNKNOWN
MGS56_scaffold144	1174	2582502	MetaHitAssembly_20140701	3	Bacteria	2	UNKNOWN	UNKNOWN	Firmicutes	1239	UNKNOWN	UNKNOWN	UNKNOWN	UNKNOWN	UNKNOWN	UNKNOWN	UNKNOWN	UNKNOWN	Firmicutes bacterium CAG:56	1263031	UNKNOWN	UNKNOWN	name:'Firmicutes bacterium MGS:56' taxid:1263031 sample:V1.UC28-0
MGS39_scaffold134	5172	2607950	MetaHitAssembly_20140701	3	Bacteria	2	UNKNOWN	UNKNOWN	Firmicutes	1239	Clostridia	186801	Clostridiales	186802	Ruminococcaceae	541000	Ruminococcus	1263	Ruminococcus obeum CAG:39	1263107	UNKNOWN	UNKNOWN	name:'Ruminococcus obeum MGS:39' taxid:1263107 sample:V1.UC13-3
MGS45_scaffold25	591	2537258	MetaHitAssembly_20140701	3	Bacteria	2	UNKNOWN	UNKNOWN	Firmicutes	1239	Clostridia	186801	Clostridiales	186802	Lachnospiraceae	186803	Roseburia	841	Roseburia sp. CAG:45	1262947	UNKNOWN	UNKNOWN	name:'Roseburia sp. MGS:45' taxid:1262947 sample:MH0115
7000000111_____SRS019601_WUGC_scaffold_12436	11141	UNKNOWN	IMGVR_20190128	11	UNKNOWN	UNKNOWN	UNKNOWN	UNKNOWN	UNKNOWN	UNKNOWN	UNKNOWN	UNKNOWN	UNKNOWN	UNKNOWN	UNKNOWN	UNKNOWN	UNKNOWN	UNKNOWN	UNKNOWN	UNKNOWN	UNKNOWN	UNKNOWN	UNKNOWN
CP024258.1	96607	5078362	plasmid_20190205	9	Bacteria	2	UNKNOWN	UNKNOWN	Proteobacteria	1224	Gammaproteobacteria	1236	Enterobacterales	91347	Enterobacteriaceae	543	Escherichia	561	Escherichia coli	562	F5505-C1	2048780	Escherichia coli O25:H16 strain F5505-C1 plasmid unnamed1, complete sequence
REF:Gammaproteobacteria_gi_452231127	34485	UNKNOWN	IMGVR_20190128	11	UNKNOWN	UNKNOWN	UNKNOWN	UNKNOWN	UNKNOWN	UNKNOWN	UNKNOWN	UNKNOWN	UNKNOWN	UNKNOWN	UNKNOWN	UNKNOWN	UNKNOWN	UNKNOWN	UNKNOWN	UNKNOWN	UNKNOWN	UNKNOWN	UNKNOWN
MGS61_scaffold89	56852	2363514	MetaHitAssembly_20140701	3	Bacteria	2	UNKNOWN	UNKNOWN	Firmicutes	1239	Clostridia	186801	Clostridiales	186802	Ruminococcaceae	541000	Ruminococcus	1263	[Ruminococcus] torques CAG:61	1263108	UNKNOWN	UNKNOWN	name:'Ruminococcus torques MGS:61' taxid:1263108 sample:V1.UC16-0
gi|223045192|ref|NZ_ACEP01000142.1|	4968	3290996	HumanMicrobiome_20140702	4	Bacteria	2	UNKNOWN	UNKNOWN	Firmicutes	1239	Clostridia	186801	Clostridiales	186802	Lachnospiraceae	186803	Anaerobutyricum	2569097	Anaerobutyricum hallii	39488	Anaerobutyricum hallii DSM 3353	411469	Eubacterium hallii DSM 3353 E_hallii-1.0_Cont438.1, whole genome shotgun sequence
gi|301030719|ref|NZ_GG774000.1|	2991	5253182	HumanMicrobiome_20140702	4	Bacteria	2	UNKNOWN	UNKNOWN	Proteobacteria	1224	Gammaproteobacteria	1236	Enterobacterales	91347	Enterobacteriaceae	543	Escherichia	561	Escherichia coli	562	Escherichia coli MS 196-1	749548	Escherichia coli MS 196-1 genomic scaffold Scfld803, whole genome shotgun sequence
MGS18_scaffold137	30389	2601517	MetaHitAssembly_20140701	3	Bacteria	2	UNKNOWN	UNKNOWN	Firmicutes	1239	Clostridia	186801	Clostridiales	186802	Lachnospiraceae	186803	Roseburia	841	Roseburia sp. CAG:18	1262941	UNKNOWN	UNKNOWN	name:'Roseburia sp. MGS:18' taxid:1262941 sample:O2.UC11-0
gi|223667764|ref|NZ_DS264584.1|	1147684	6465369	HumanMicrobiome_20140702	4	Bacteria	2	UNKNOWN	UNKNOWN	Bacteroidetes	976	Bacteroidia	200643	Bacteroidales	171549	Bacteroidaceae	815	Bacteroides	816	Bacteroides ovatus	28116	Bacteroides ovatus ATCC 8483	411476	Bacteroides ovatus ATCC 8483 Scfld0231 genomic scaffold, whole genome shotgun sequence
REF:Gammaproteobacteria_gi_545246213-3227386-3241508	14122	UNKNOWN	IMGVR_20190128	11	UNKNOWN	UNKNOWN	UNKNOWN	UNKNOWN	UNKNOWN	UNKNOWN	UNKNOWN	UNKNOWN	UNKNOWN	UNKNOWN	UNKNOWN	UNKNOWN	UNKNOWN	UNKNOWN	UNKNOWN	UNKNOWN	UNKNOWN	UNKNOWN	UNKNOWN
FMUV01000073.1	2860	2539482	bacteria_draft_20190205	5	Bacteria	2	UNKNOWN	UNKNOWN	Firmicutes	1239	Clostridia	186801	Clostridiales	186802	Ruminococcaceae	541000	Ruminococcus	1263	Ruminococcus bromii	40518	UNKNOWN	UNKNOWN	Ruminococcus bromii strain YE282 genome assembly, contig: IE32DRAFT_scaffold00073.73, whole genome shotgun sequence
MGS330_scaffold126	7133	2474598	MetaHitAssembly_20140701	3	Bacteria	2	UNKNOWN	UNKNOWN	Firmicutes	1239	Clostridia	186801	Clostridiales	186802	Ruminococcaceae	541000	Ruminococcus	1263	Ruminococcus sp. CAG:330	1262954	UNKNOWN	UNKNOWN	name:'Ruminococcus sp. MGS:330' taxid:1262954 sample:V1.UC12-4
MGS68_scaffold127	36374	2862985	MetaHitAssembly_20140701	3	Bacteria	2	UNKNOWN	UNKNOWN	Bacteroidetes	976	Bacteroidia	200643	Bacteroidales	171549	Rikenellaceae	171550	Alistipes	239759	Alistipes finegoldii CAG:68	1263035	UNKNOWN	UNKNOWN	name:'Alistipes finegoldii MGS:68' taxid:1263035 sample:MH0006
gi|357059646|ref|NZ_JH376812.1|	757	2413634	HumanMicrobiome_20140702	4	Bacteria	2	UNKNOWN	UNKNOWN	Firmicutes	1239	Negativicutes	909932	Selenomonadales	909929	Selenomonadaceae	1843491	Selenomonas	970	Selenomonas infelix	135082	Selenomonas infelix ATCC 43532	679201	Selenomonas infelix ATCC 43532 genomic scaffold supercont1.16, whole genome shotgun sequence
MGS110_scaffold82	1617	2502913	MetaHitAssembly_20140701	3	Bacteria	2	UNKNOWN	UNKNOWN	Firmicutes	1239	UNKNOWN	UNKNOWN	UNKNOWN	UNKNOWN	UNKNOWN	UNKNOWN	UNKNOWN	UNKNOWN	Firmicutes bacterium CAG:110	1263000	UNKNOWN	UNKNOWN	name:'Firmicutes bacterium MGS:110' taxid:1263000 sample:O2.UC18-2
MGS14_scaffold118	47749	3962892	MetaHitAssembly_20140701	3	Bacteria	2	UNKNOWN	UNKNOWN	Bacteroidetes	976	Bacteroidia	200643	Bacteroidales	171549	Odoribacteraceae	1853231	Odoribacter	283168	Odoribacter splanchnicus CAG:14	1263090	UNKNOWN	UNKNOWN	name:'Odoribacter splanchnicus MGS:14' taxid:1263090 sample:MH0012
MGS409_scaffold158	26787	3495237	MetaHitAssembly_20140701	3	Bacteria	2	UNKNOWN	UNKNOWN	Bacteroidetes	976	Bacteroidia	200643	Bacteroidales	171549	Tannerellaceae	2005525	Parabacteroides	375288	Parabacteroides sp. CAG:409	1262913	UNKNOWN	UNKNOWN	name:'Parabacteroides sp. MGS:409' taxid:1262913 sample:MH0124
BAKK01000123.1	996	4782583	bacteria_draft_20190205	5	Bacteria	2	UNKNOWN	UNKNOWN	Bacteroidetes	976	Bacteroidia	200643	Bacteroidales	171549	Bacteroidaceae	815	Bacteroides	816	Bacteroides faecichinchillae	871325	JCM 17102	1236513	Bacteroides faecichinchillae JCM 17102 DNA, contig: JCM17102.contig00123, whole genome shotgun sequence
3300007995_____Ga0111049_100031	44075	UNKNOWN	IMGVR_20190128	11	UNKNOWN	UNKNOWN	UNKNOWN	UNKNOWN	UNKNOWN	UNKNOWN	UNKNOWN	UNKNOWN	UNKNOWN	UNKNOWN	UNKNOWN	UNKNOWN	UNKNOWN	UNKNOWN	UNKNOWN	UNKNOWN	UNKNOWN	UNKNOWN	UNKNOWN
REF:Gammaproteobacteria_gi_418256307	11007	UNKNOWN	IMGVR_20190128	11	UNKNOWN	UNKNOWN	UNKNOWN	UNKNOWN	UNKNOWN	UNKNOWN	UNKNOWN	UNKNOWN	UNKNOWN	UNKNOWN	UNKNOWN	UNKNOWN	UNKNOWN	UNKNOWN	UNKNOWN	UNKNOWN	UNKNOWN	UNKNOWN	UNKNOWN
3300014696_____Ga0134405_100953	7517	UNKNOWN	IMGVR_20190128	11	UNKNOWN	UNKNOWN	UNKNOWN	UNKNOWN	UNKNOWN	UNKNOWN	UNKNOWN	UNKNOWN	UNKNOWN	UNKNOWN	UNKNOWN	UNKNOWN	UNKNOWN	UNKNOWN	UNKNOWN	UNKNOWN	UNKNOWN	UNKNOWN	UNKNOWN
gi|415881575|ref|NZ_ADWR01000110.1|	4566	4900086	HumanMicrobiome_20140702	4	Bacteria	2	UNKNOWN	UNKNOWN	Proteobacteria	1224	Gammaproteobacteria	1236	Enterobacterales	91347	Enterobacteriaceae	543	Escherichia	561	Escherichia coli	562	Escherichia coli MS 79-10	796392	Escherichia coli MS 79-10 E_coliMS79-10-1.0.1_Cont109.1, whole genome shotgun sequence
JDSI01000034.1	957	2617694	bacteria_draft_20190205	5	Bacteria	2	UNKNOWN	UNKNOWN	Bacteroidetes	976	Flavobacteriia	117743	Flavobacteriales	200644	Schleiferiaceae	1333713	Schleiferia	1333716	Schleiferia thermophila	884107	Yellowstone	1453500	Schleiferia thermophila str. Yellowstone isolate OS-Red contig00169, whole genome shotgun sequence
MGS68_scaffold12	10208	2862985	MetaHitAssembly_20140701	3	Bacteria	2	UNKNOWN	UNKNOWN	Bacteroidetes	976	Bacteroidia	200643	Bacteroidales	171549	Rikenellaceae	171550	Alistipes	239759	Alistipes finegoldii CAG:68	1263035	UNKNOWN	UNKNOWN	name:'Alistipes finegoldii MGS:68' taxid:1263035 sample:MH0006
3300007669_____Ga0105546_101822	13623	UNKNOWN	IMGVR_20190128	11	UNKNOWN	UNKNOWN	UNKNOWN	UNKNOWN	UNKNOWN	UNKNOWN	UNKNOWN	UNKNOWN	UNKNOWN	UNKNOWN	UNKNOWN	UNKNOWN	UNKNOWN	UNKNOWN	UNKNOWN	UNKNOWN	UNKNOWN	UNKNOWN	UNKNOWN
MGS617_scaffold4	1968	2284305	MetaHitAssembly_20140701	3	Bacteria	2	UNKNOWN	UNKNOWN	Bacteroidetes	976	Bacteroidia	200643	Bacteroidales	171549	Prevotellaceae	171552	Prevotella	838	Prevotella sp. CAG:617	1262933	UNKNOWN	UNKNOWN	name:'Prevotella sp. MGS:617' taxid:1262933 sample:MH0046
gi|307565653|ref|NZ_ADFQ01000069.1|	7368	2415558	HumanMicrobiome_20140702	4	Bacteria	2	UNKNOWN	UNKNOWN	Bacteroidetes	976	Bacteroidia	200643	Bacteroidales	171549	Prevotellaceae	171552	Prevotella	838	Prevotella amnii	419005	Prevotella amnii CRIS 21A-A	679191	Prevotella amnii CRIS 21A-A contig00102, whole genome shotgun sequence
MGS226_scaffold158	1368	2127882	MetaHitAssembly_20140701	3	Bacteria	2	UNKNOWN	UNKNOWN	Firmicutes	1239	Clostridia	186801	Clostridiales	186802	Clostridiaceae	31979	Clostridium	1485	Clostridium sp. CAG:226	1262781	UNKNOWN	UNKNOWN	name:'Clostridium sp. MGS:226' taxid:1262781 sample:MH0012
MGS727_scaffold48	31771	1734676	MetaHitAssembly_20140701	3	Bacteria	2	UNKNOWN	UNKNOWN	Proteobacteria	1224	Alphaproteobacteria	28211	Rhodospirillales	204441	Acetobacteraceae	433	Acidiphilium	522	Acidiphilium sp. CAG:727	1262689	UNKNOWN	UNKNOWN	name:'Acidiphilium sp. MGS:727' taxid:1262689 sample:MH0130
3300014204_____Ga0172381_10005940	12300	UNKNOWN	IMGVR_20190128	11	UNKNOWN	UNKNOWN	UNKNOWN	UNKNOWN	UNKNOWN	UNKNOWN	UNKNOWN	UNKNOWN	UNKNOWN	UNKNOWN	UNKNOWN	UNKNOWN	UNKNOWN	UNKNOWN	UNKNOWN	UNKNOWN	UNKNOWN	UNKNOWN	UNKNOWN
3300008301_____Ga0114871_100442	21207	UNKNOWN	IMGVR_20190128	11	UNKNOWN	UNKNOWN	UNKNOWN	UNKNOWN	UNKNOWN	UNKNOWN	UNKNOWN	UNKNOWN	UNKNOWN	UNKNOWN	UNKNOWN	UNKNOWN	UNKNOWN	UNKNOWN	UNKNOWN	UNKNOWN	UNKNOWN	UNKNOWN	UNKNOWN
7000000342_____SRS021954_Baylor_scaffold_237	6622	UNKNOWN	IMGVR_20190128	11	UNKNOWN	UNKNOWN	UNKNOWN	UNKNOWN	UNKNOWN	UNKNOWN	UNKNOWN	UNKNOWN	UNKNOWN	UNKNOWN	UNKNOWN	UNKNOWN	UNKNOWN	UNKNOWN	UNKNOWN	UNKNOWN	UNKNOWN	UNKNOWN	UNKNOWN
MGS39_scaffold71	13746	2607950	MetaHitAssembly_20140701	3	Bacteria	2	UNKNOWN	UNKNOWN	Firmicutes	1239	Clostridia	186801	Clostridiales	186802	Ruminococcaceae	541000	Ruminococcus	1263	Ruminococcus obeum CAG:39	1263107	UNKNOWN	UNKNOWN	name:'Ruminococcus obeum MGS:39' taxid:1263107 sample:V1.UC13-3
MGS605_scaffold25	95501	1201573	MetaHitAssembly_20140701	3	Bacteria	2	UNKNOWN	UNKNOWN	Firmicutes	1239	Erysipelotrichia	526524	Erysipelotrichales	526525	Erysipelotrichaceae	128827	Coprobacillus	100883	Coprobacillus sp. CAG:605	1262855	UNKNOWN	UNKNOWN	name:'Coprobacillus sp. MGS:605' taxid:1262855 sample:MH0099
QFET01005475.1	8632	171988133	fungi_20190213	7	Eukaryota	4751	Fungi	4751	Ascomycota	4890	Pezizomycetes	147549	Pezizales	5185	Tuberaceae	40289	Tuber	36048	Tuber calosporum	1894963	UNKNOWN	UNKNOWN	Tuber calosporum strain MG102 scaffold6518_cov78, whole genome shotgun sequence
MGS1061_scaffold29	2582	2029090	MetaHitAssembly_20140701	3	Bacteria	2	UNKNOWN	UNKNOWN	Bacteroidetes	976	Bacteroidia	200643	Bacteroidales	171549	Porphyromonadaceae	171551	Porphyromonas	836	Porphyromonas sp. CAG:1061	1262916	UNKNOWN	UNKNOWN	name:'Porphyromonas sp. MGS:1061' taxid:1262916 sample:V1.UC26-0
MGS41_scaffold69	11316	2757549	MetaHitAssembly_20140701	3	Bacteria	2	UNKNOWN	UNKNOWN	Firmicutes	1239	UNKNOWN	UNKNOWN	UNKNOWN	UNKNOWN	UNKNOWN	UNKNOWN	UNKNOWN	UNKNOWN	Firmicutes bacterium CAG:41	1263021	UNKNOWN	UNKNOWN	name:'Firmicutes bacterium MGS:41' taxid:1263021 sample:V1.UC4-5
MGS732_scaffold111	10413	2983014	MetaHitAssembly_20140701	3	Bacteria	2	UNKNOWN	UNKNOWN	Bacteroidetes	976	Bacteroidia	200643	Bacteroidales	171549	Prevotellaceae	171552	Prevotella	838	Prevotella sp. CAG:732	1262934	UNKNOWN	UNKNOWN	name:'Prevotella sp. MGS:732' taxid:1262934 sample:MH0030
7000000556_____SRS057205_LANL_scaffold_59780	14226	UNKNOWN	IMGVR_20190128	11	UNKNOWN	UNKNOWN	UNKNOWN	UNKNOWN	UNKNOWN	UNKNOWN	UNKNOWN	UNKNOWN	UNKNOWN	UNKNOWN	UNKNOWN	UNKNOWN	UNKNOWN	UNKNOWN	UNKNOWN	UNKNOWN	UNKNOWN	UNKNOWN	UNKNOWN
CP022460.1	67979	4929151	plasmid_20190205	9	Bacteria	2	UNKNOWN	UNKNOWN	Proteobacteria	1224	Gammaproteobacteria	1236	Enterobacterales	91347	Enterobacteriaceae	543	Shigella	620	Shigella sonnei	624	UNKNOWN	UNKNOWN	Shigella sonnei strain 2015C-3807 plasmid unnamed1, complete sequence
7000000289_____SRS024331_LANL_scaffold_43108	25598	UNKNOWN	IMGVR_20190128	11	UNKNOWN	UNKNOWN	UNKNOWN	UNKNOWN	UNKNOWN	UNKNOWN	UNKNOWN	UNKNOWN	UNKNOWN	UNKNOWN	UNKNOWN	UNKNOWN	UNKNOWN	UNKNOWN	UNKNOWN	UNKNOWN	UNKNOWN	UNKNOWN	UNKNOWN
3300008551_____Ga0111058_101009	29181	UNKNOWN	IMGVR_20190128	11	UNKNOWN	UNKNOWN	UNKNOWN	UNKNOWN	UNKNOWN	UNKNOWN	UNKNOWN	UNKNOWN	UNKNOWN	UNKNOWN	UNKNOWN	UNKNOWN	UNKNOWN	UNKNOWN	UNKNOWN	UNKNOWN	UNKNOWN	UNKNOWN	UNKNOWN
3300007641_____Ga0105527_102464	8155	UNKNOWN	IMGVR_20190128	11	UNKNOWN	UNKNOWN	UNKNOWN	UNKNOWN	UNKNOWN	UNKNOWN	UNKNOWN	UNKNOWN	UNKNOWN	UNKNOWN	UNKNOWN	UNKNOWN	UNKNOWN	UNKNOWN	UNKNOWN	UNKNOWN	UNKNOWN	UNKNOWN	UNKNOWN
gi|301014658|ref|NZ_GG773758.1|	1327	5069810	HumanMicrobiome_20140702	4	Bacteria	2	UNKNOWN	UNKNOWN	Proteobacteria	1224	Gammaproteobacteria	1236	Enterobacterales	91347	Enterobacteriaceae	543	Escherichia	561	Escherichia coli	562	Escherichia coli MS 200-1	749550	Escherichia coli MS 200-1 genomic scaffold Scfld81, whole genome shotgun sequence
7000000422_____SRS057791_LANL_scaffold_38076	9336	UNKNOWN	IMGVR_20190128	11	UNKNOWN	UNKNOWN	UNKNOWN	UNKNOWN	UNKNOWN	UNKNOWN	UNKNOWN	UNKNOWN	UNKNOWN	UNKNOWN	UNKNOWN	UNKNOWN	UNKNOWN	UNKNOWN	UNKNOWN	UNKNOWN	UNKNOWN	UNKNOWN	UNKNOWN
CP022823.1	5540188	5946706	bacteria_20190205	1	Bacteria	2	UNKNOWN	UNKNOWN	Proteobacteria	1224	Gammaproteobacteria	1236	Enterobacterales	91347	Enterobacteriaceae	543	Klebsiella	570	Klebsiella quasivariicola	2026240	UNKNOWN	UNKNOWN	Klebsiella quasivariicola strain KPN1705 chromosome, complete genome
QLPK01024768.1	461	131127230	fungi_20190213	7	Eukaryota	4751	Fungi	4751	Basidiomycota	5204	Agaricomycetes	155619	Cantharellales	36064	Cantharellaceae	57201	Cantharellus	36065	Cantharellus appalachiensis	409893	UNKNOWN	UNKNOWN	Cantharellus appalachiensis strain MG38 scaffold43033_cov60, whole genome shotgun sequence
QLPO01000284.1	1664	50413917	fungi_20190213	7	Eukaryota	4751	Fungi	4751	Basidiomycota	5204	Agaricomycetes	155619	Agaricales	5338	Strophariaceae	40562	Stropharia	68745	Stropharia rugosoannulata	68746	UNKNOWN	UNKNOWN	Stropharia rugosoannulata strain MG69 scaffold335_cov22, whole genome shotgun sequence
7000000519_____SRS018357_Baylor_scaffold_45554	19178	UNKNOWN	IMGVR_20190128	11	UNKNOWN	UNKNOWN	UNKNOWN	UNKNOWN	UNKNOWN	UNKNOWN	UNKNOWN	UNKNOWN	UNKNOWN	UNKNOWN	UNKNOWN	UNKNOWN	UNKNOWN	UNKNOWN	UNKNOWN	UNKNOWN	UNKNOWN	UNKNOWN	UNKNOWN
gi|330017280|ref|NZ_GL882707.1|	7921	5646513	HumanMicrobiome_20140702	4	Bacteria	2	UNKNOWN	UNKNOWN	Proteobacteria	1224	Gammaproteobacteria	1236	Enterobacterales	91347	Enterobacteriaceae	543	Klebsiella	570	Klebsiella sp. MS 92-3	749535	UNKNOWN	UNKNOWN	Klebsiella sp. MS 92-3 genomic scaffold Scaffold24, whole genome shotgun sequence
FLTG01016017.1	3187	57256845	protozoa_20190213	8	Eukaryota	2759	UNKNOWN	UNKNOWN	UNKNOWN	UNKNOWN	UNKNOWN	UNKNOWN	Acytosteliales	2058181	Acytosteliaceae	2058183	Acytostelium	133407	Acytostelium leptosomum	133408	UNKNOWN	UNKNOWN	Acytostelium leptosomum genome assembly, contig: contig_16017, whole genome shotgun sequence
MGS224_scaffold91	8346	5587080	MetaHitAssembly_20140701	3	Bacteria	2	UNKNOWN	UNKNOWN	Firmicutes	1239	Clostridia	186801	Clostridiales	186802	Clostridiaceae	31979	Clostridium	1485	Clostridium hathewayi CAG:224	1263067	UNKNOWN	UNKNOWN	name:'Clostridium hathewayi MGS:224' taxid:1263067 sample:V1.UC14-1
3300014824_____Ga0134492_1000428	63360	UNKNOWN	IMGVR_20190128	11	UNKNOWN	UNKNOWN	UNKNOWN	UNKNOWN	UNKNOWN	UNKNOWN	UNKNOWN	UNKNOWN	UNKNOWN	UNKNOWN	UNKNOWN	UNKNOWN	UNKNOWN	UNKNOWN	UNKNOWN	UNKNOWN	UNKNOWN	UNKNOWN	UNKNOWN
CP008812.1	27124	2000424	plasmid_20190205	9	Bacteria	2	UNKNOWN	UNKNOWN	Proteobacteria	1224	Epsilonproteobacteria	29547	Campylobacterales	213849	Campylobacteraceae	72294	Campylobacter	194	Campylobacter fetus	196	97/608	1093099	Campylobacter fetus subsp. venerealis 97/608 plasmid pCFV97608-2, complete sequence
MGS524_scaffold6	980	1280819	MetaHitAssembly_20140701	3	Bacteria	2	UNKNOWN	UNKNOWN	Firmicutes	1239	Clostridia	186801	Clostridiales	186802	Clostridiaceae	31979	Clostridium	1485	Clostridium sp. CAG:524	1262817	UNKNOWN	UNKNOWN	name:'Clostridium sp. MGS:524' taxid:1262817 sample:MH0097
FMXA01000003.1	260785	1700551	bacteria_draft_20190205	5	Bacteria	2	UNKNOWN	UNKNOWN	Firmicutes	1239	Negativicutes	909932	Veillonellales	1843489	Veillonellaceae	31977	Allisonella	209879	Allisonella histaminiformans	209880	UNKNOWN	UNKNOWN	Allisonella histaminiformans strain DSM 15230 genome assembly, contig: IE56DRAFT_scaffold00001.1, whole genome shotgun sequence
3300014961_____Ga0134526_1001419	12415	UNKNOWN	IMGVR_20190128	11	UNKNOWN	UNKNOWN	UNKNOWN	UNKNOWN	UNKNOWN	UNKNOWN	UNKNOWN	UNKNOWN	UNKNOWN	UNKNOWN	UNKNOWN	UNKNOWN	UNKNOWN	UNKNOWN	UNKNOWN	UNKNOWN	UNKNOWN	UNKNOWN	UNKNOWN
MGS15_scaffold13	8058	2959051	MetaHitAssembly_20140701	3	Bacteria	2	UNKNOWN	UNKNOWN	Firmicutes	1239	Clostridia	186801	Clostridiales	186802	Lachnospiraceae	186803	Roseburia	841	Roseburia inulinivorans CAG:15	1263105	UNKNOWN	UNKNOWN	name:'Roseburia inulinivorans MGS:15' taxid:1263105 sample:MH0067
MGS164_scaffold52	22899	2836664	MetaHitAssembly_20140701	3	Bacteria	2	UNKNOWN	UNKNOWN	Bacteroidetes	976	Bacteroidia	200643	Bacteroidales	171549	Prevotellaceae	171552	Prevotella	838	Prevotella copri CAG:164	1263102	UNKNOWN	UNKNOWN	name:'Prevotella copri MGS:164' taxid:1263102 sample:V1.UC56-0
LXWW01000146.1	29589	16468307	protozoa_20190213	8	Eukaryota	2759	UNKNOWN	UNKNOWN	UNKNOWN	UNKNOWN	UNKNOWN	UNKNOWN	UNKNOWN	UNKNOWN	Blastocystidae	2547934	Blastocystis	12967	Blastocystis sp. subtype 1	944036	NandII	478820	Blastocystis sp. ATCC 50177/Nand II strain NandII AV274scaffold_237, whole genome shotgun sequence
AHJF01003496.1	3712	64332776	protozoa_20190213	8	Eukaryota	2759	UNKNOWN	UNKNOWN	UNKNOWN	UNKNOWN	Oomycetes	4762	Peronosporales	4776	Peronosporaceae	4777	Pseudoperonospora	143452	Pseudoperonospora cubensis	143453	UNKNOWN	UNKNOWN	Pseudoperonospora cubensis isolate MSU-1 psc_contig_3652, whole genome shotgun sequence
CP006263.1	98066	5559008	plasmid_20190205	9	Bacteria	2	UNKNOWN	UNKNOWN	Proteobacteria	1224	Gammaproteobacteria	1236	Enterobacterales	91347	Enterobacteriaceae	543	Escherichia	561	Escherichia coli	562	RM13516	1248915	Escherichia coli O145:H28 str. RM13516 plasmid pO145-13516, complete sequence
7000000171_____SRS052697_LANL_scaffold_30926	5594	UNKNOWN	IMGVR_20190128	11	UNKNOWN	UNKNOWN	UNKNOWN	UNKNOWN	UNKNOWN	UNKNOWN	UNKNOWN	UNKNOWN	UNKNOWN	UNKNOWN	UNKNOWN	UNKNOWN	UNKNOWN	UNKNOWN	UNKNOWN	UNKNOWN	UNKNOWN	UNKNOWN	UNKNOWN
MGS65_scaffold140	5969	2785893	MetaHitAssembly_20140701	3	UNKNOWN	UNKNOWN	UNKNOWN	UNKNOWN	UNKNOWN	UNKNOWN	UNKNOWN	UNKNOWN	UNKNOWN	UNKNOWN	UNKNOWN	UNKNOWN	UNKNOWN	UNKNOWN	UNKNOWN	UNKNOWN	UNKNOWN	UNKNOWN	name:'Firmicutes bacterium MGS:65' taxid:1262994262994 sample:MH0030
AOOJ01000088.1	1700	4730712	bacteria_20190205	1	Bacteria	2	UNKNOWN	UNKNOWN	Proteobacteria	1224	Gammaproteobacteria	1236	Enterobacterales	91347	Pectobacteriaceae	1903410	Dickeya	204037	Dickeya chrysanthemi	556	NCPPB 3533	1224148	Dickeya chrysanthemi NCPPB 3533 DCH3533_contig88, whole genome shotgun sequence
MGS197_scaffold104	26814	2613178	MetaHitAssembly_20140701	3	Bacteria	2	UNKNOWN	UNKNOWN	Firmicutes	1239	Clostridia	186801	Clostridiales	186802	Lachnospiraceae	186803	Roseburia	841	Roseburia sp. CAG:197	1262943	UNKNOWN	UNKNOWN	name:'Roseburia sp. MGS:197' taxid:1262943 sample:MH0143
7000000460_____SRS051031_LANL_scaffold_73040	8391	UNKNOWN	IMGVR_20190128	11	UNKNOWN	UNKNOWN	UNKNOWN	UNKNOWN	UNKNOWN	UNKNOWN	UNKNOWN	UNKNOWN	UNKNOWN	UNKNOWN	UNKNOWN	UNKNOWN	UNKNOWN	UNKNOWN	UNKNOWN	UNKNOWN	UNKNOWN	UNKNOWN	UNKNOWN
3300013940_____Ga0117807_1001563	7524	UNKNOWN	IMGVR_20190128	11	UNKNOWN	UNKNOWN	UNKNOWN	UNKNOWN	UNKNOWN	UNKNOWN	UNKNOWN	UNKNOWN	UNKNOWN	UNKNOWN	UNKNOWN	UNKNOWN	UNKNOWN	UNKNOWN	UNKNOWN	UNKNOWN	UNKNOWN	UNKNOWN	UNKNOWN
MGS265_scaffold54	35462	2518779	MetaHitAssembly_20140701	3	Bacteria	2	UNKNOWN	UNKNOWN	Firmicutes	1239	Clostridia	186801	Clostridiales	186802	Clostridiaceae	31979	Clostridium	1485	Clostridium sp. CAG:265	1262787	UNKNOWN	UNKNOWN	name:'Clostridium sp. MGS:265' taxid:1262787 sample:V1.CD41-0
BCTM01000076.1	2126	5044663	bacteria_draft_20190205	5	Bacteria	2	UNKNOWN	UNKNOWN	Proteobacteria	1224	Gammaproteobacteria	1236	Enterobacterales	91347	Enterobacteriaceae	543	Kluyvera	579	Kluyvera cryocrescens	580	NBRC 102467	1218112	Kluyvera cryocrescens NBRC 102467 DNA, contig: KCR01S_CON0074_0001, whole genome shotgun sequence
gi|224486080|ref|NZ_GG657628.1|	1278	6417332	HumanMicrobiome_20140702	4	Bacteria	2	UNKNOWN	UNKNOWN	Firmicutes	1239	Clostridia	186801	Clostridiales	186802	Lachnospiraceae	186803	Lachnoclostridium	1506553	[Clostridium] asparagiforme	333367	[Clostridium] asparagiforme DSM 15981	518636	Clostridium asparagiforme DSM 15981 genomic scaffold Scfld67, whole genome shotgun sequence
3300014806_____Ga0134388_1000493	32983	UNKNOWN	IMGVR_20190128	11	UNKNOWN	UNKNOWN	UNKNOWN	UNKNOWN	UNKNOWN	UNKNOWN	UNKNOWN	UNKNOWN	UNKNOWN	UNKNOWN	UNKNOWN	UNKNOWN	UNKNOWN	UNKNOWN	UNKNOWN	UNKNOWN	UNKNOWN	UNKNOWN	UNKNOWN
LBNG01000162.1	32650	13991476	fungi_20190213	7	Eukaryota	4751	Fungi	4751	Ascomycota	4890	Saccharomycetes	4891	Saccharomycetales	4892	Debaryomycetaceae	766764	Candida	1535326	Candida sp. LDI48194	1759314	UNKNOWN	UNKNOWN	Candida sp. LDI48194 Contig_352_mapping, whole genome shotgun sequence
3300007714_____Ga0105661_1002424	9943	UNKNOWN	IMGVR_20190128	11	UNKNOWN	UNKNOWN	UNKNOWN	UNKNOWN	UNKNOWN	UNKNOWN	UNKNOWN	UNKNOWN	UNKNOWN	UNKNOWN	UNKNOWN	UNKNOWN	UNKNOWN	UNKNOWN	UNKNOWN	UNKNOWN	UNKNOWN	UNKNOWN	UNKNOWN
JXRI01011713.1	603	543425876	protozoa_20190213	8	Eukaryota	2759	UNKNOWN	UNKNOWN	UNKNOWN	UNKNOWN	Phaeophyceae	2870	Laminariales	2886	Laminariaceae	33636	Saccharina	309357	Saccharina japonica	88149	UNKNOWN	UNKNOWN	Saccharina japonica cultivar Ja scaffold13933, whole genome shotgun sequence
JZRK01000042.1	14722	11651387	protozoa_20190213	8	Eukaryota	2759	UNKNOWN	UNKNOWN	UNKNOWN	UNKNOWN	UNKNOWN	UNKNOWN	UNKNOWN	UNKNOWN	Blastocystidae	2547934	Blastocystis	12967	Blastocystis sp. subtype 3	944168	UNKNOWN	UNKNOWN	Blastocystis sp. subtype 3 strain ZGR ST3_BLS3_contig_48, whole genome shotgun sequence
MGS90_scaffold68	43498	2323630	MetaHitAssembly_20140701	3	Bacteria	2	UNKNOWN	UNKNOWN	Firmicutes	1239	Clostridia	186801	Clostridiales	186802	Ruminococcaceae	541000	Ruminococcus	1263	Ruminococcus sp. CAG:90	1262968	UNKNOWN	UNKNOWN	name:'Ruminococcus sp. MGS:90' taxid:1262968 sample:V1.UC55-0
MGS25_scaffold122	1937	2396989	MetaHitAssembly_20140701	3	Bacteria	2	UNKNOWN	UNKNOWN	Firmicutes	1239	Clostridia	186801	Clostridiales	186802	Lachnospiraceae	186803	UNKNOWN	UNKNOWN	Lachnospiraceae bacterium CAG:25	1262984	UNKNOWN	UNKNOWN	name:'Lachnospiraceae bacterium MGS:25' taxid:1262984 sample:O2.UC9-0
MGS81_scaffold50	1458	2832137	MetaHitAssembly_20140701	3	Bacteria	2	UNKNOWN	UNKNOWN	Firmicutes	1239	Clostridia	186801	Clostridiales	186802	Clostridiaceae	31979	Clostridium	1485	Clostridium sp. CAG:81	1262842	UNKNOWN	UNKNOWN	name:'Clostridium sp. MGS:81' taxid:1262842 sample:V1.CD18-3
3300011829_____Ga0120796_100211	19651	UNKNOWN	IMGVR_20190128	11	UNKNOWN	UNKNOWN	UNKNOWN	UNKNOWN	UNKNOWN	UNKNOWN	UNKNOWN	UNKNOWN	UNKNOWN	UNKNOWN	UNKNOWN	UNKNOWN	UNKNOWN	UNKNOWN	UNKNOWN	UNKNOWN	UNKNOWN	UNKNOWN	UNKNOWN
MGS267_scaffold42	1973	1723311	MetaHitAssembly_20140701	3	Bacteria	2	UNKNOWN	UNKNOWN	Proteobacteria	1224	Alphaproteobacteria	28211	Rhodospirillales	204441	Acetobacteraceae	433	Acetobacter	434	Acetobacter sp. CAG:267	1262684	UNKNOWN	UNKNOWN	name:'Acetobacter sp. MGS:267' taxid:1262684 sample:MH0142
JRKO01000081.1	17203	5500748	bacteria_draft_20190205	5	Bacteria	2	UNKNOWN	UNKNOWN	Proteobacteria	1224	Alphaproteobacteria	28211	Rhodobacterales	204455	Rhodobacteraceae	31989	Paracoccus	265	Paracoccus versutus	34007	UNKNOWN	UNKNOWN	Paracoccus versutus strain DSM 582 Contig_83, whole genome shotgun sequence
CYZU01000070.1	22889	5545490	bacteria_draft_20190205	5	Bacteria	2	UNKNOWN	UNKNOWN	Firmicutes	1239	Clostridia	186801	Clostridiales	186802	Lachnospiraceae	186803	Faecalicatena	2005359	Faecalicatena contorta	39482	UNKNOWN	UNKNOWN	[Eubacterium] contortum strain 2789STDY5834876 genome assembly, contig: SCcontig000070, whole genome shotgun sequence
AP007160.1	18226	37912014	fungi_20190213	7	Eukaryota	4751	Fungi	4751	Ascomycota	4890	Eurotiomycetes	147545	Eurotiales	5042	Aspergillaceae	1131492	Aspergillus	5052	Aspergillus oryzae	5062	RIB40	510516	Aspergillus oryzae RIB40 DNA, 47Q_0173
3300014972_____Ga0169768_100354	18748	UNKNOWN	IMGVR_20190128	11	UNKNOWN	UNKNOWN	UNKNOWN	UNKNOWN	UNKNOWN	UNKNOWN	UNKNOWN	UNKNOWN	UNKNOWN	UNKNOWN	UNKNOWN	UNKNOWN	UNKNOWN	UNKNOWN	UNKNOWN	UNKNOWN	UNKNOWN	UNKNOWN	UNKNOWN
3300008744_____Ga0114025_1001540	18893	UNKNOWN	IMGVR_20190128	11	UNKNOWN	UNKNOWN	UNKNOWN	UNKNOWN	UNKNOWN	UNKNOWN	UNKNOWN	UNKNOWN	UNKNOWN	UNKNOWN	UNKNOWN	UNKNOWN	UNKNOWN	UNKNOWN	UNKNOWN	UNKNOWN	UNKNOWN	UNKNOWN	UNKNOWN
MGS202_scaffold94	14471	1974118	MetaHitAssembly_20140701	3	Bacteria	2	UNKNOWN	UNKNOWN	Firmicutes	1239	Clostridia	186801	Clostridiales	186802	Eubacteriaceae	186806	Eubacterium	1730	Eubacterium sp. CAG:202	1262884	UNKNOWN	UNKNOWN	name:'Eubacterium sp. MGS:202' taxid:1262884 sample:O2.UC52-2
3300014778_____Ga0134408_101298	15015	UNKNOWN	IMGVR_20190128	11	UNKNOWN	UNKNOWN	UNKNOWN	UNKNOWN	UNKNOWN	UNKNOWN	UNKNOWN	UNKNOWN	UNKNOWN	UNKNOWN	UNKNOWN	UNKNOWN	UNKNOWN	UNKNOWN	UNKNOWN	UNKNOWN	UNKNOWN	UNKNOWN	UNKNOWN
MGS81_scaffold36	2219	2832137	MetaHitAssembly_20140701	3	Bacteria	2	UNKNOWN	UNKNOWN	Firmicutes	1239	Clostridia	186801	Clostridiales	186802	Clostridiaceae	31979	Clostridium	1485	Clostridium sp. CAG:81	1262842	UNKNOWN	UNKNOWN	name:'Clostridium sp. MGS:81' taxid:1262842 sample:V1.CD18-3
3300008089_____Ga0104978_1001372	13279	UNKNOWN	IMGVR_20190128	11	UNKNOWN	UNKNOWN	UNKNOWN	UNKNOWN	UNKNOWN	UNKNOWN	UNKNOWN	UNKNOWN	UNKNOWN	UNKNOWN	UNKNOWN	UNKNOWN	UNKNOWN	UNKNOWN	UNKNOWN	UNKNOWN	UNKNOWN	UNKNOWN	UNKNOWN
MGS95_scaffold153	10824	3089321	MetaHitAssembly_20140701	3	Bacteria	2	UNKNOWN	UNKNOWN	Firmicutes	1239	UNKNOWN	UNKNOWN	UNKNOWN	UNKNOWN	UNKNOWN	UNKNOWN	UNKNOWN	UNKNOWN	Firmicutes bacterium CAG:95	1262988	UNKNOWN	UNKNOWN	name:'Firmicutes bacterium MGS:95' taxid:1262988 sample:MH0006
FLTF01005361.1	862	45801537	protozoa_20190213	8	Eukaryota	2759	UNKNOWN	UNKNOWN	UNKNOWN	UNKNOWN	UNKNOWN	UNKNOWN	Acytosteliales	2058181	Cavenderiaceae	2058184	Cavenderia	2058187	Cavenderia deminutiva	361123	UNKNOWN	UNKNOWN	Dictyostelium deminutivum genome assembly, contig: contig_5361, whole genome shotgun sequence
gi|422354395|ref|NZ_GG772935.1|	27870	5035484	HumanMicrobiome_20140702	4	Bacteria	2	UNKNOWN	UNKNOWN	Proteobacteria	1224	Gammaproteobacteria	1236	Enterobacterales	91347	Enterobacteriaceae	543	Escherichia	561	Escherichia coli	562	Escherichia coli MS 117-3	749539	Escherichia coli MS 117-3 genomic scaffold Scfld983, whole genome shotgun sequence
MGS103_scaffold48	3492	1878902	MetaHitAssembly_20140701	3	Bacteria	2	UNKNOWN	UNKNOWN	Firmicutes	1239	UNKNOWN	UNKNOWN	UNKNOWN	UNKNOWN	UNKNOWN	UNKNOWN	UNKNOWN	UNKNOWN	Firmicutes bacterium CAG:103	1262999	UNKNOWN	UNKNOWN	name:'Firmicutes bacterium MGS:103' taxid:1262999 sample:MH0007
MGS259_scaffold58	737	2090320	MetaHitAssembly_20140701	3	Bacteria	2	UNKNOWN	UNKNOWN	Firmicutes	1239	Clostridia	186801	Clostridiales	186802	Lachnospiraceae	186803	Butyrivibrio	830	Butyrivibrio crossotus CAG:259	1263062	UNKNOWN	UNKNOWN	name:'Butyrivibrio crossotus MGS:259' taxid:1263062 sample:MH0075
MGS164_scaffold3	8458	2836664	MetaHitAssembly_20140701	3	Bacteria	2	UNKNOWN	UNKNOWN	Bacteroidetes	976	Bacteroidia	200643	Bacteroidales	171549	Prevotellaceae	171552	Prevotella	838	Prevotella copri CAG:164	1263102	UNKNOWN	UNKNOWN	name:'Prevotella copri MGS:164' taxid:1263102 sample:V1.UC56-0
7000000430_____SRS015799_WUGC_scaffold_10519	18306	UNKNOWN	IMGVR_20190128	11	UNKNOWN	UNKNOWN	UNKNOWN	UNKNOWN	UNKNOWN	UNKNOWN	UNKNOWN	UNKNOWN	UNKNOWN	UNKNOWN	UNKNOWN	UNKNOWN	UNKNOWN	UNKNOWN	UNKNOWN	UNKNOWN	UNKNOWN	UNKNOWN	UNKNOWN
gi|312868995|ref|NZ_AEKL01000022.1|	61714	2115990	HumanMicrobiome_20140702	4	Bacteria	2	UNKNOWN	UNKNOWN	Firmicutes	1239	Bacilli	91061	Lactobacillales	186826	Lactobacillaceae	33958	Lactobacillus	1578	Lactobacillus oris	1632	Lactobacillus oris PB013-T2-3	908339	Lactobacillus oris PB013-T2-3 contig00032, whole genome shotgun sequence
7000000406_____SRS024381_LANL_scaffold_65077	26893	UNKNOWN	IMGVR_20190128	11	UNKNOWN	UNKNOWN	UNKNOWN	UNKNOWN	UNKNOWN	UNKNOWN	UNKNOWN	UNKNOWN	UNKNOWN	UNKNOWN	UNKNOWN	UNKNOWN	UNKNOWN	UNKNOWN	UNKNOWN	UNKNOWN	UNKNOWN	UNKNOWN	UNKNOWN
MGS386_scaffold91	2672	2618993	MetaHitAssembly_20140701	3	Bacteria	2	UNKNOWN	UNKNOWN	Bacteroidetes	976	Bacteroidia	200643	Bacteroidales	171549	Prevotellaceae	171552	Prevotella	838	Prevotella sp. CAG:386	1262925	UNKNOWN	UNKNOWN	name:'Prevotella sp. MGS:386' taxid:1262925 sample:MH0009
3300007313_____Ga0104961_10769	10079	UNKNOWN	IMGVR_20190128	11	UNKNOWN	UNKNOWN	UNKNOWN	UNKNOWN	UNKNOWN	UNKNOWN	UNKNOWN	UNKNOWN	UNKNOWN	UNKNOWN	UNKNOWN	UNKNOWN	UNKNOWN	UNKNOWN	UNKNOWN	UNKNOWN	UNKNOWN	UNKNOWN	UNKNOWN
gi|224485432|ref|NZ_EQ973167.1|	848	5622644	HumanMicrobiome_20140702	4	UNKNOWN	UNKNOWN	UNKNOWN	UNKNOWN	UNKNOWN	UNKNOWN	UNKNOWN	UNKNOWN	UNKNOWN	UNKNOWN	UNKNOWN	UNKNOWN	UNKNOWN	UNKNOWN	UNKNOWN	UNKNOWN	UNKNOWN	UNKNOWN	Bacteroides sp. 9_1_42FAA supercont1.43 genomic scaffold, whole genome shotgun sequence
3300008058_____Ga0114167_101720	10347	UNKNOWN	IMGVR_20190128	11	UNKNOWN	UNKNOWN	UNKNOWN	UNKNOWN	UNKNOWN	UNKNOWN	UNKNOWN	UNKNOWN	UNKNOWN	UNKNOWN	UNKNOWN	UNKNOWN	UNKNOWN	UNKNOWN	UNKNOWN	UNKNOWN	UNKNOWN	UNKNOWN	UNKNOWN
AUDP01000053.1	16141	4094708	bacteria_draft_20190205	5	Bacteria	2	UNKNOWN	UNKNOWN	Firmicutes	1239	Clostridia	186801	Clostridiales	186802	Ruminococcaceae	541000	Ruminococcus	1263	Ruminococcus gauvreauii	438033	DSM 19829	1123075	Ruminococcus gauvreauii DSM 19829 H604DRAFT_scaffold00052.52_C, whole genome shotgun sequence
FLTG01014577.1	208	57256845	protozoa_20190213	8	Eukaryota	2759	UNKNOWN	UNKNOWN	UNKNOWN	UNKNOWN	UNKNOWN	UNKNOWN	Acytosteliales	2058181	Acytosteliaceae	2058183	Acytostelium	133407	Acytostelium leptosomum	133408	UNKNOWN	UNKNOWN	Acytostelium leptosomum genome assembly, contig: contig_14577, whole genome shotgun sequence
3300006320_____Ga0099576_1000019	124327	UNKNOWN	IMGVR_20190128	11	UNKNOWN	UNKNOWN	UNKNOWN	UNKNOWN	UNKNOWN	UNKNOWN	UNKNOWN	UNKNOWN	UNKNOWN	UNKNOWN	UNKNOWN	UNKNOWN	UNKNOWN	UNKNOWN	UNKNOWN	UNKNOWN	UNKNOWN	UNKNOWN	UNKNOWN
3300014290_____Ga0134363_100110	25971	UNKNOWN	IMGVR_20190128	11	UNKNOWN	UNKNOWN	UNKNOWN	UNKNOWN	UNKNOWN	UNKNOWN	UNKNOWN	UNKNOWN	UNKNOWN	UNKNOWN	UNKNOWN	UNKNOWN	UNKNOWN	UNKNOWN	UNKNOWN	UNKNOWN	UNKNOWN	UNKNOWN	UNKNOWN
MGS309_scaffold123	1104	2447989	MetaHitAssembly_20140701	3	Bacteria	2	UNKNOWN	UNKNOWN	Firmicutes	1239	Clostridia	186801	Clostridiales	186802	Lachnospiraceae	186803	Roseburia	841	Roseburia sp. CAG:309	1262945	UNKNOWN	UNKNOWN	name:'Roseburia sp. MGS:309' taxid:1262945 sample:MH0086
QDFW01000157.1	7102	27554191	fungi_20190213	7	Eukaryota	4751	Fungi	4751	Ascomycota	4890	Eurotiomycetes	147545	Eurotiales	5042	Aspergillaceae	1131492	Aspergillus	5052	Aspergillus neoellipticus	91482	UNKNOWN	UNKNOWN	Aspergillus neoellipticus strain NRRL 5109 Scaffold4315, whole genome shotgun sequence
SCGP01000650.1	3479	6457454	fungi_20190213	7	Eukaryota	4751	Fungi	4751	Basidiomycota	5204	Malasseziomycetes	1538075	Malasseziales	162474	Malasseziaceae	742845	Malassezia	55193	Malassezia sp.	2011732	UNKNOWN	UNKNOWN	Malassezia sp. isolate S2_018_000R1 S2_018_000_R1_scaffold_5709, whole genome shotgun sequence
3300008404_____Ga0115185_101579	14132	UNKNOWN	IMGVR_20190128	11	UNKNOWN	UNKNOWN	UNKNOWN	UNKNOWN	UNKNOWN	UNKNOWN	UNKNOWN	UNKNOWN	UNKNOWN	UNKNOWN	UNKNOWN	UNKNOWN	UNKNOWN	UNKNOWN	UNKNOWN	UNKNOWN	UNKNOWN	UNKNOWN	UNKNOWN
3300006525_____Ga0101027_101341	19165	UNKNOWN	IMGVR_20190128	11	UNKNOWN	UNKNOWN	UNKNOWN	UNKNOWN	UNKNOWN	UNKNOWN	UNKNOWN	UNKNOWN	UNKNOWN	UNKNOWN	UNKNOWN	UNKNOWN	UNKNOWN	UNKNOWN	UNKNOWN	UNKNOWN	UNKNOWN	UNKNOWN	UNKNOWN
CDFI01034754.1	95	84769362	protozoa_20190213	8	Eukaryota	2759	UNKNOWN	UNKNOWN	UNKNOWN	UNKNOWN	UNKNOWN	UNKNOWN	Longamoebia	1485168	Acanthamoebidae	33677	Acanthamoeba	5754	Acanthamoeba divionensis	202919	UNKNOWN	UNKNOWN	Acanthamoeba divionensis genome assembly Acanthamoeba divionensis, scaffold 137103, whole genome shotgun sequence
MGS221_scaffold28	3583	3093482	MetaHitAssembly_20140701	3	Bacteria	2	UNKNOWN	UNKNOWN	Firmicutes	1239	Clostridia	186801	Clostridiales	186802	Clostridiaceae	31979	Clostridium	1485	Clostridium sp. CAG:221	1262780	UNKNOWN	UNKNOWN	name:'Clostridium sp. MGS:221' taxid:1262780 sample:O2.UC11-2
MGS665_scaffold76	258251	2799714	MetaHitAssembly_20140701	3	Bacteria	2	UNKNOWN	UNKNOWN	Firmicutes	1239	Clostridia	186801	Clostridiales	186802	Lachnospiraceae	186803	Coprococcus	33042	Coprococcus eutactus CAG:665	1263071	UNKNOWN	UNKNOWN	name:'Coprococcus eutactus MGS:665' taxid:1263071 sample:MH0115
REF:Gammaproteobacteria_gi_545297393-268107-342825	74718	UNKNOWN	IMGVR_20190128	11	UNKNOWN	UNKNOWN	UNKNOWN	UNKNOWN	UNKNOWN	UNKNOWN	UNKNOWN	UNKNOWN	UNKNOWN	UNKNOWN	UNKNOWN	UNKNOWN	UNKNOWN	UNKNOWN	UNKNOWN	UNKNOWN	UNKNOWN	UNKNOWN	UNKNOWN
REF:Gammaproteobacteria_gi_545248603-334941-378620	43679	UNKNOWN	IMGVR_20190128	11	UNKNOWN	UNKNOWN	UNKNOWN	UNKNOWN	UNKNOWN	UNKNOWN	UNKNOWN	UNKNOWN	UNKNOWN	UNKNOWN	UNKNOWN	UNKNOWN	UNKNOWN	UNKNOWN	UNKNOWN	UNKNOWN	UNKNOWN	UNKNOWN	UNKNOWN
gi|300952739|ref|NZ_GG773358.1|	2455	4863660	HumanMicrobiome_20140702	4	Bacteria	2	UNKNOWN	UNKNOWN	Proteobacteria	1224	Gammaproteobacteria	1236	Enterobacterales	91347	Enterobacteriaceae	543	Escherichia	561	Escherichia coli	562	Escherichia coli MS 116-1	749538	Escherichia coli MS 116-1 genomic scaffold Scfld68, whole genome shotgun sequence
LBNG01000276.1	24588	13991476	fungi_20190213	7	Eukaryota	4751	Fungi	4751	Ascomycota	4890	Saccharomycetes	4891	Saccharomycetales	4892	Debaryomycetaceae	766764	Candida	1535326	Candida sp. LDI48194	1759314	UNKNOWN	UNKNOWN	Candida sp. LDI48194 Contig_90_mapping, whole genome shotgun sequence
KI440833.1	128297	3413912	bacteria_draft_20190205	5	Bacteria	2	UNKNOWN	UNKNOWN	Bacteroidetes	976	Bacteroidia	200643	Bacteroidales	171549	Barnesiellaceae	2005519	Coprobacter	1348911	Coprobacter fastidiosus	1099853	NSB1	1349822	Coprobacter fastidiosus NSB1 genomic scaffold scaffoldcontig7, whole genome shotgun sequence
gi|301307429|ref|NZ_ADWT01000139.1|	3821	5394127	HumanMicrobiome_20140702	4	Bacteria	2	UNKNOWN	UNKNOWN	Proteobacteria	1224	Gammaproteobacteria	1236	Enterobacterales	91347	Enterobacteriaceae	543	Escherichia	561	Escherichia coli	562	Escherichia coli MS 124-1	679205	Escherichia coli MS 124-1 E_coliMS124-1-1.0.1_Cont138.1, whole genome shotgun sequence
gi|312869367|ref|NZ_AEKL01000037.1|	17473	2115990	HumanMicrobiome_20140702	4	Bacteria	2	UNKNOWN	UNKNOWN	Firmicutes	1239	Bacilli	91061	Lactobacillales	186826	Lactobacillaceae	33958	Lactobacillus	1578	Lactobacillus oris	1632	Lactobacillus oris PB013-T2-3	908339	Lactobacillus oris PB013-T2-3 contig00015, whole genome shotgun sequence
3300008268_____Ga0111491_1002267	14629	UNKNOWN	IMGVR_20190128	11	UNKNOWN	UNKNOWN	UNKNOWN	UNKNOWN	UNKNOWN	UNKNOWN	UNKNOWN	UNKNOWN	UNKNOWN	UNKNOWN	UNKNOWN	UNKNOWN	UNKNOWN	UNKNOWN	UNKNOWN	UNKNOWN	UNKNOWN	UNKNOWN	UNKNOWN
LAZP02001311.1	2317	23913698	fungi_20190213	7	Eukaryota	4751	Fungi	4751	Ascomycota	4890	Sordariomycetes	147550	Hypocreales	5125	Ophiocordycipitaceae	474942	Ophiocordyceps	474995	Ophiocordyceps unilateralis	268505	UNKNOWN	UNKNOWN	Ophiocordyceps unilateralis strain SC16a scaffold_1312, whole genome shotgun sequence
gi|445113878|ref|NZ_ADGJ01000009.1|	62663	3021735	HumanMicrobiome_20140702	4	Bacteria	2	UNKNOWN	UNKNOWN	Bacteroidetes	976	Bacteroidia	200643	Bacteroidales	171549	Prevotellaceae	171552	Prevotella	838	Prevotella nigrescens	28133	Prevotella nigrescens F0103	702439	Prevotella nigrescens F0103 abVga-supercont1.9, whole genome shotgun sequence
7000000508_____SRS018739_WUGC_scaffold_4095	22947	UNKNOWN	IMGVR_20190128	11	UNKNOWN	UNKNOWN	UNKNOWN	UNKNOWN	UNKNOWN	UNKNOWN	UNKNOWN	UNKNOWN	UNKNOWN	UNKNOWN	UNKNOWN	UNKNOWN	UNKNOWN	UNKNOWN	UNKNOWN	UNKNOWN	UNKNOWN	UNKNOWN	UNKNOWN
REF:2706796285_____2706858539	88403	UNKNOWN	IMGVR_20190128	11	UNKNOWN	UNKNOWN	UNKNOWN	UNKNOWN	UNKNOWN	UNKNOWN	UNKNOWN	UNKNOWN	UNKNOWN	UNKNOWN	UNKNOWN	UNKNOWN	UNKNOWN	UNKNOWN	UNKNOWN	UNKNOWN	UNKNOWN	UNKNOWN	UNKNOWN
7000000239_____SRS013951_WUGC_scaffold_37798	55714	UNKNOWN	IMGVR_20190128	11	UNKNOWN	UNKNOWN	UNKNOWN	UNKNOWN	UNKNOWN	UNKNOWN	UNKNOWN	UNKNOWN	UNKNOWN	UNKNOWN	UNKNOWN	UNKNOWN	UNKNOWN	UNKNOWN	UNKNOWN	UNKNOWN	UNKNOWN	UNKNOWN	UNKNOWN
3300014803_____Ga0134430_1002074	7235	UNKNOWN	IMGVR_20190128	11	UNKNOWN	UNKNOWN	UNKNOWN	UNKNOWN	UNKNOWN	UNKNOWN	UNKNOWN	UNKNOWN	UNKNOWN	UNKNOWN	UNKNOWN	UNKNOWN	UNKNOWN	UNKNOWN	UNKNOWN	UNKNOWN	UNKNOWN	UNKNOWN	UNKNOWN
7000000180_____SRS017013_Baylor_scaffold_22934	11884	UNKNOWN	IMGVR_20190128	11	UNKNOWN	UNKNOWN	UNKNOWN	UNKNOWN	UNKNOWN	UNKNOWN	UNKNOWN	UNKNOWN	UNKNOWN	UNKNOWN	UNKNOWN	UNKNOWN	UNKNOWN	UNKNOWN	UNKNOWN	UNKNOWN	UNKNOWN	UNKNOWN	UNKNOWN
BBAB01000045.1	3928	3215420	bacteria_draft_20190205	5	Bacteria	2	UNKNOWN	UNKNOWN	Firmicutes	1239	Clostridia	186801	Clostridiales	186802	Lachnospiraceae	186803	Lachnoclostridium	1506553	[Clostridium] glycyrrhizinilyticum	342942	JCM 13369	1291051	[Clostridium] glycyrrhizinilyticum JCM 13369 DNA, contig: JCM13369.contig00045, whole genome shotgun sequence
AONC01000053.1	5316	4766665	bacteria_draft_20190205	5	Bacteria	2	UNKNOWN	UNKNOWN	Proteobacteria	1224	Gammaproteobacteria	1236	Chromatiales	135613	Chromatiaceae	1046	Imhoffiella	2018671	Imhoffiella purpurea	1249627	UNKNOWN	UNKNOWN	Imhoffiella purpurea strain AK35 contig53, whole genome shotgun sequence
gi|336423920|ref|NZ_GL945268.1|	36858	3339557	HumanMicrobiome_20140702	4	Bacteria	2	UNKNOWN	UNKNOWN	Firmicutes	1239	Clostridia	186801	Clostridiales	186802	Lachnospiraceae	186803	UNKNOWN	UNKNOWN	Lachnospiraceae bacterium 5_1_57FAA	658085	UNKNOWN	UNKNOWN	Lachnospiraceae bacterium 5_1_57FAA genomic scaffold supercont1.26, whole genome shotgun sequence
7000000549_____SRS013521_LANL_scaffold_19124	10325	UNKNOWN	IMGVR_20190128	11	UNKNOWN	UNKNOWN	UNKNOWN	UNKNOWN	UNKNOWN	UNKNOWN	UNKNOWN	UNKNOWN	UNKNOWN	UNKNOWN	UNKNOWN	UNKNOWN	UNKNOWN	UNKNOWN	UNKNOWN	UNKNOWN	UNKNOWN	UNKNOWN	UNKNOWN
7000000218_____SRS023829_Baylor_scaffold_10086	6429	UNKNOWN	IMGVR_20190128	11	UNKNOWN	UNKNOWN	UNKNOWN	UNKNOWN	UNKNOWN	UNKNOWN	UNKNOWN	UNKNOWN	UNKNOWN	UNKNOWN	UNKNOWN	UNKNOWN	UNKNOWN	UNKNOWN	UNKNOWN	UNKNOWN	UNKNOWN	UNKNOWN	UNKNOWN
gi|422379704|ref|NZ_GG774437.1|	38430	4972736	HumanMicrobiome_20140702	4	Bacteria	2	UNKNOWN	UNKNOWN	Proteobacteria	1224	Gammaproteobacteria	1236	Enterobacterales	91347	Enterobacteriaceae	543	Escherichia	561	Escherichia coli	562	Escherichia coli MS 57-2	749529	Escherichia coli MS 57-2 genomic scaffold Scfld101, whole genome shotgun sequence
gi|365833707|ref|NZ_JH470426.1|	505884	3971771	HumanMicrobiome_20140702	4	Bacteria	2	UNKNOWN	UNKNOWN	Firmicutes	1239	Erysipelotrichia	526524	Erysipelotrichales	526525	Erysipelotrichaceae	128827	Coprobacillus	100883	Coprobacillus sp. 3_3_56FAA	665941	UNKNOWN	UNKNOWN	Coprobacillus sp. 3_3_56FAA genomic scaffold supercont1.3, whole genome shotgun sequence
3300008599_____Ga0111091_100966	22433	UNKNOWN	IMGVR_20190128	11	UNKNOWN	UNKNOWN	UNKNOWN	UNKNOWN	UNKNOWN	UNKNOWN	UNKNOWN	UNKNOWN	UNKNOWN	UNKNOWN	UNKNOWN	UNKNOWN	UNKNOWN	UNKNOWN	UNKNOWN	UNKNOWN	UNKNOWN	UNKNOWN	UNKNOWN
gi|319434529|ref|NZ_GL622668.1|	1015	2405990	HumanMicrobiome_20140702	4	Bacteria	2	UNKNOWN	UNKNOWN	Actinobacteria	201174	Actinobacteria	1760	Bifidobacteriales	85004	Bifidobacteriaceae	31953	Bifidobacterium	1678	Bifidobacterium longum	216816	UNKNOWN	UNKNOWN	Bifidobacterium sp. 12_1_47BFAA genomic scaffold supercont1.44, whole genome shotgun sequence
MGS665_scaffold54	9633	2799714	MetaHitAssembly_20140701	3	Bacteria	2	UNKNOWN	UNKNOWN	Firmicutes	1239	Clostridia	186801	Clostridiales	186802	Lachnospiraceae	186803	Coprococcus	33042	Coprococcus eutactus CAG:665	1263071	UNKNOWN	UNKNOWN	name:'Coprococcus eutactus MGS:665' taxid:1263071 sample:MH0115
3300006457_____Ga0100214_100655	10889	UNKNOWN	IMGVR_20190128	11	UNKNOWN	UNKNOWN	UNKNOWN	UNKNOWN	UNKNOWN	UNKNOWN	UNKNOWN	UNKNOWN	UNKNOWN	UNKNOWN	UNKNOWN	UNKNOWN	UNKNOWN	UNKNOWN	UNKNOWN	UNKNOWN	UNKNOWN	UNKNOWN	UNKNOWN
MGS353_scaffold96	1043	2546323	MetaHitAssembly_20140701	3	Bacteria	2	UNKNOWN	UNKNOWN	Firmicutes	1239	Clostridia	186801	Clostridiales	186802	Ruminococcaceae	541000	Ruminococcus	1263	Ruminococcus sp. CAG:353	1262955	UNKNOWN	UNKNOWN	name:'Ruminococcus sp. MGS:353' taxid:1262955 sample:O2.UC58-0
MGS12_scaffold122	7716	2722180	MetaHitAssembly_20140701	3	Bacteria	2	UNKNOWN	UNKNOWN	Firmicutes	1239	Clostridia	186801	Clostridiales	186802	Eubacteriaceae	186806	Eubacterium	1730	Eubacterium hallii CAG:12	1263078	UNKNOWN	UNKNOWN	name:'Eubacterium hallii MGS:12' taxid:1263078 sample:V1.UC16-0
gi|288927055|ref|NZ_GG739967.1|	18375	3357950	HumanMicrobiome_20140702	4	Bacteria	2	UNKNOWN	UNKNOWN	Bacteroidetes	976	Bacteroidia	200643	Bacteroidales	171549	Prevotellaceae	171552	Prevotella	838	Prevotella buccae	28126	Prevotella buccae D17	575611	Prevotella buccae D17 genomic scaffold supercont1.42, whole genome shotgun sequence
MGS144_scaffold3	1048	2467524	MetaHitAssembly_20140701	3	Bacteria	2	UNKNOWN	UNKNOWN	Bacteroidetes	976	Bacteroidia	200643	Bacteroidales	171549	Bacteroidaceae	815	Bacteroides	816	Bacteroides sp. CAG:144	1262736	UNKNOWN	UNKNOWN	name:'Bacteroides sp. MGS:144' taxid:1262736 sample:V1.UC4-5
LAYY01000072.1	1602	5182058	bacteria_draft_20190205	5	Bacteria	2	UNKNOWN	UNKNOWN	Firmicutes	1239	Bacilli	91061	Bacillales	1385	Bacillaceae	186817	Bacillus	1386	Bacillus campisalis	1408103	UNKNOWN	UNKNOWN	Bacillus campisalis strain SA2-6 scf7180000001153, whole genome shotgun sequence
CP026182.1	61178	6374553	plasmid_20190205	9	Bacteria	2	UNKNOWN	UNKNOWN	Proteobacteria	1224	Gammaproteobacteria	1236	Enterobacterales	91347	Enterobacteriaceae	543	Klebsiella	570	Klebsiella pneumoniae	573	UNKNOWN	UNKNOWN	Klebsiella pneumoniae strain KPNIH49 plasmid pKPN-0c4e, complete sequence
3300003856_____Ga0058692_1000867	11906	UNKNOWN	IMGVR_20190128	11	UNKNOWN	UNKNOWN	UNKNOWN	UNKNOWN	UNKNOWN	UNKNOWN	UNKNOWN	UNKNOWN	UNKNOWN	UNKNOWN	UNKNOWN	UNKNOWN	UNKNOWN	UNKNOWN	UNKNOWN	UNKNOWN	UNKNOWN	UNKNOWN	UNKNOWN
3300008272_____Ga0111092_1004095	7718	UNKNOWN	IMGVR_20190128	11	UNKNOWN	UNKNOWN	UNKNOWN	UNKNOWN	UNKNOWN	UNKNOWN	UNKNOWN	UNKNOWN	UNKNOWN	UNKNOWN	UNKNOWN	UNKNOWN	UNKNOWN	UNKNOWN	UNKNOWN	UNKNOWN	UNKNOWN	UNKNOWN	UNKNOWN
REF:Clostridia_gi_373121103-353147-435681	82534	UNKNOWN	IMGVR_20190128	11	UNKNOWN	UNKNOWN	UNKNOWN	UNKNOWN	UNKNOWN	UNKNOWN	UNKNOWN	UNKNOWN	UNKNOWN	UNKNOWN	UNKNOWN	UNKNOWN	UNKNOWN	UNKNOWN	UNKNOWN	UNKNOWN	UNKNOWN	UNKNOWN	UNKNOWN
7000000464_____SRS077730_LANL_scaffold_2464	14973	UNKNOWN	IMGVR_20190128	11	UNKNOWN	UNKNOWN	UNKNOWN	UNKNOWN	UNKNOWN	UNKNOWN	UNKNOWN	UNKNOWN	UNKNOWN	UNKNOWN	UNKNOWN	UNKNOWN	UNKNOWN	UNKNOWN	UNKNOWN	UNKNOWN	UNKNOWN	UNKNOWN	UNKNOWN
3300008581_____Ga0111080_100594	15605	UNKNOWN	IMGVR_20190128	11	UNKNOWN	UNKNOWN	UNKNOWN	UNKNOWN	UNKNOWN	UNKNOWN	UNKNOWN	UNKNOWN	UNKNOWN	UNKNOWN	UNKNOWN	UNKNOWN	UNKNOWN	UNKNOWN	UNKNOWN	UNKNOWN	UNKNOWN	UNKNOWN	UNKNOWN
gi|422495098|ref|NZ_GL383817.1|	5738	2535134	HumanMicrobiome_20140702	4	Bacteria	2	UNKNOWN	UNKNOWN	Actinobacteria	201174	Actinobacteria	1760	Propionibacteriales	85009	Propionibacteriaceae	31957	Cutibacterium	1912216	Cutibacterium acnes	1747	Cutibacterium acnes HL025PA1	765089	Propionibacterium acnes HL025PA1 genomic scaffold Scfld4, whole genome shotgun sequence
MGS448_scaffold79	12121	2282282	MetaHitAssembly_20140701	3	Bacteria	2	UNKNOWN	UNKNOWN	Firmicutes	1239	Clostridia	186801	Clostridiales	186802	Clostridiaceae	31979	Clostridium	1485	Clostridium sp. CAG:448	1262808	UNKNOWN	UNKNOWN	name:'Clostridium sp. MGS:448' taxid:1262808 sample:MH0012
CP011336.1	18052	5446006	plasmid_20190205	9	Bacteria	2	UNKNOWN	UNKNOWN	Proteobacteria	1224	Gammaproteobacteria	1236	Enterobacterales	91347	Enterobacteriaceae	543	Escherichia	561	Escherichia coli	562	C227-11	1048254	Escherichia coli O104:H4 str. C227-11 plasmid, complete sequence
KI929133.1	18930	2065457	bacteria_20190205	1	Bacteria	2	UNKNOWN	UNKNOWN	Firmicutes	1239	Bacilli	91061	Lactobacillales	186826	Streptococcaceae	1300	Streptococcus	1301	Streptococcus thermophilus	1308	M17PTZA496	1433289	Streptococcus thermophilus M17PTZA496 genomic scaffold scaffold68, whole genome shotgun sequence
LBNG01000141.1	23644	13991476	fungi_20190213	7	Eukaryota	4751	Fungi	4751	Ascomycota	4890	Saccharomycetes	4891	Saccharomycetales	4892	Debaryomycetaceae	766764	Candida	1535326	Candida sp. LDI48194	1759314	UNKNOWN	UNKNOWN	Candida sp. LDI48194 Contig_331_mapping, whole genome shotgun sequence
3300003848_____Ga0058694_1000741	14909	UNKNOWN	IMGVR_20190128	11	UNKNOWN	UNKNOWN	UNKNOWN	UNKNOWN	UNKNOWN	UNKNOWN	UNKNOWN	UNKNOWN	UNKNOWN	UNKNOWN	UNKNOWN	UNKNOWN	UNKNOWN	UNKNOWN	UNKNOWN	UNKNOWN	UNKNOWN	UNKNOWN	UNKNOWN
7000000628_____C3505069	25869	UNKNOWN	IMGVR_20190128	11	UNKNOWN	UNKNOWN	UNKNOWN	UNKNOWN	UNKNOWN	UNKNOWN	UNKNOWN	UNKNOWN	UNKNOWN	UNKNOWN	UNKNOWN	UNKNOWN	UNKNOWN	UNKNOWN	UNKNOWN	UNKNOWN	UNKNOWN	UNKNOWN	UNKNOWN
7000000197_____C3921815	23742	UNKNOWN	IMGVR_20190128	11	UNKNOWN	UNKNOWN	UNKNOWN	UNKNOWN	UNKNOWN	UNKNOWN	UNKNOWN	UNKNOWN	UNKNOWN	UNKNOWN	UNKNOWN	UNKNOWN	UNKNOWN	UNKNOWN	UNKNOWN	UNKNOWN	UNKNOWN	UNKNOWN	UNKNOWN
gi|223954477|ref|NZ_DS981473.1|	43078	4300117	HumanMicrobiome_20140702	4	Bacteria	2	UNKNOWN	UNKNOWN	Bacteroidetes	976	Bacteroidia	200643	Bacteroidales	171549	Bacteroidaceae	815	Bacteroides	816	Bacteroides coprocola	310298	Bacteroides coprocola DSM 17136	470145	Bacteroides coprocola DSM 17136 Scfld_02_46 genomic scaffold, whole genome shotgun sequence
MGS272_scaffold14	1067	2511147	MetaHitAssembly_20140701	3	Bacteria	2	UNKNOWN	UNKNOWN	Firmicutes	1239	UNKNOWN	UNKNOWN	UNKNOWN	UNKNOWN	UNKNOWN	UNKNOWN	UNKNOWN	UNKNOWN	Firmicutes bacterium CAG:272	1263015	UNKNOWN	UNKNOWN	name:'Firmicutes bacterium MGS:272' taxid:1263015 sample:V1.UC62-0
MGS754_scaffold176	95235	5417436	MetaHitAssembly_20140701	3	Bacteria	2	UNKNOWN	UNKNOWN	Bacteroidetes	976	Bacteroidia	200643	Bacteroidales	171549	Bacteroidaceae	815	Bacteroides	816	Bacteroides sp. CAG:754	1262750	UNKNOWN	UNKNOWN	name:'Bacteroides sp. MGS:754' taxid:1262750 sample:V1.CD38-0
gi|296042133|ref|NZ_ADBE01000096.1|	21301	2030958	HumanMicrobiome_20140702	4	Bacteria	2	UNKNOWN	UNKNOWN	Proteobacteria	1224	Betaproteobacteria	28216	Neisseriales	206351	Neisseriaceae	481	Neisseria	482	Neisseria polysaccharea	489	Neisseria polysaccharea ATCC 43768	546267	Neisseria polysaccharea ATCC 43768 N_polysaccharea-1.0.1_Cont152.1, whole genome shotgun sequence
MGS7_scaffold102	96609	3321570	MetaHitAssembly_20140701	3	Bacteria	2	UNKNOWN	UNKNOWN	Firmicutes	1239	Clostridia	186801	Clostridiales	186802	Clostridiaceae	31979	Clostridium	1485	Clostridium sp. CAG:7	1262832	UNKNOWN	UNKNOWN	name:'Clostridium sp. MGS:7' taxid:1262832 sample:MH0020
3300014788_____Ga0134381_1000482	28692	UNKNOWN	IMGVR_20190128	11	UNKNOWN	UNKNOWN	UNKNOWN	UNKNOWN	UNKNOWN	UNKNOWN	UNKNOWN	UNKNOWN	UNKNOWN	UNKNOWN	UNKNOWN	UNKNOWN	UNKNOWN	UNKNOWN	UNKNOWN	UNKNOWN	UNKNOWN	UNKNOWN	UNKNOWN
MGS197_scaffold34	13118	2613178	MetaHitAssembly_20140701	3	Bacteria	2	UNKNOWN	UNKNOWN	Firmicutes	1239	Clostridia	186801	Clostridiales	186802	Lachnospiraceae	186803	Roseburia	841	Roseburia sp. CAG:197	1262943	UNKNOWN	UNKNOWN	name:'Roseburia sp. MGS:197' taxid:1262943 sample:MH0143
7000000333_____SRS050925_LANL_scaffold_28286	24949	UNKNOWN	IMGVR_20190128	11	UNKNOWN	UNKNOWN	UNKNOWN	UNKNOWN	UNKNOWN	UNKNOWN	UNKNOWN	UNKNOWN	UNKNOWN	UNKNOWN	UNKNOWN	UNKNOWN	UNKNOWN	UNKNOWN	UNKNOWN	UNKNOWN	UNKNOWN	UNKNOWN	UNKNOWN
MGS32_scaffold3	11131	4768711	MetaHitAssembly_20140701	3	Bacteria	2	UNKNOWN	UNKNOWN	Bacteroidetes	976	Bacteroidia	200643	Bacteroidales	171549	Bacteroidaceae	815	Bacteroides	816	Bacteroides faecis CAG:32	1263044	UNKNOWN	UNKNOWN	name:'Bacteroides faecis MGS:32' taxid:1263044 sample:O2.UC37-0
MGS240_scaffold155	25494	1973564	MetaHitAssembly_20140701	3	Bacteria	2	UNKNOWN	UNKNOWN	Firmicutes	1239	UNKNOWN	UNKNOWN	UNKNOWN	UNKNOWN	UNKNOWN	UNKNOWN	UNKNOWN	UNKNOWN	Firmicutes bacterium CAG:240	1263013	UNKNOWN	UNKNOWN	name:'Firmicutes bacterium MGS:240' taxid:1263013 sample:MH0117
3300008360_____Ga0114875_1005092	6332	UNKNOWN	IMGVR_20190128	11	UNKNOWN	UNKNOWN	UNKNOWN	UNKNOWN	UNKNOWN	UNKNOWN	UNKNOWN	UNKNOWN	UNKNOWN	UNKNOWN	UNKNOWN	UNKNOWN	UNKNOWN	UNKNOWN	UNKNOWN	UNKNOWN	UNKNOWN	UNKNOWN	UNKNOWN
7000000107_____SRS042628_WUGC_scaffold_34922	12330	UNKNOWN	IMGVR_20190128	11	UNKNOWN	UNKNOWN	UNKNOWN	UNKNOWN	UNKNOWN	UNKNOWN	UNKNOWN	UNKNOWN	UNKNOWN	UNKNOWN	UNKNOWN	UNKNOWN	UNKNOWN	UNKNOWN	UNKNOWN	UNKNOWN	UNKNOWN	UNKNOWN	UNKNOWN
AUKY01000115.1	5455	2335946	bacteria_draft_20190205	5	Bacteria	2	UNKNOWN	UNKNOWN	Firmicutes	1239	Erysipelotrichia	526524	Erysipelotrichales	526525	Erysipelotrichaceae	128827	Solobacterium	123375	Solobacterium moorei	102148	DSM 22971	1123263	Solobacterium moorei DSM 22971 H345DRAFT_scaffold00114.114_C, whole genome shotgun sequence
AHJF01003459.1	3748	64332776	protozoa_20190213	8	Eukaryota	2759	UNKNOWN	UNKNOWN	UNKNOWN	UNKNOWN	Oomycetes	4762	Peronosporales	4776	Peronosporaceae	4777	Pseudoperonospora	143452	Pseudoperonospora cubensis	143453	UNKNOWN	UNKNOWN	Pseudoperonospora cubensis isolate MSU-1 psc_contig_3612, whole genome shotgun sequence
gi|224580994|ref|NZ_EQ999972.1|	510	3561737	HumanMicrobiome_20140702	4	UNKNOWN	UNKNOWN	UNKNOWN	UNKNOWN	UNKNOWN	UNKNOWN	UNKNOWN	UNKNOWN	UNKNOWN	UNKNOWN	UNKNOWN	UNKNOWN	UNKNOWN	UNKNOWN	UNKNOWN	UNKNOWN	UNKNOWN	UNKNOWN	Mollicutes bacterium D7 genomic scaffold supercont1.95, whole genome shotgun sequence
CP000972.1	8909	5215377	plasmid_20190205	9	Bacteria	2	UNKNOWN	UNKNOWN	Proteobacteria	1224	Gammaproteobacteria	1236	Enterobacterales	91347	Enterobacteriaceae	543	Escherichia	561	Escherichia coli	562	SMS-3-5	439855	Escherichia coli SMS-3-5 plasmid pSMS35_8, complete sequence
MGS156_scaffold50	43026	2450450	MetaHitAssembly_20140701	3	Bacteria	2	UNKNOWN	UNKNOWN	Firmicutes	1239	Clostridia	186801	Clostridiales	186802	Eubacteriaceae	186806	Eubacterium	1730	Eubacterium sp. CAG:156	1262880	UNKNOWN	UNKNOWN	name:'Eubacterium sp. MGS:156' taxid:1262880 sample:O2.UC35-0
MGS649_scaffold72	11689	2159799	MetaHitAssembly_20140701	3	Bacteria	2	UNKNOWN	UNKNOWN	Fusobacteria	32066	Fusobacteriia	203490	Fusobacteriales	203491	Fusobacteriaceae	203492	Fusobacterium	848	Fusobacterium sp. CAG:649	1262900	UNKNOWN	UNKNOWN	name:'Fusobacterium sp. MGS:649' taxid:1262900 sample:V1.CD35-0
7000000472_____SRS051244_LANL_scaffold_55937	7606	UNKNOWN	IMGVR_20190128	11	UNKNOWN	UNKNOWN	UNKNOWN	UNKNOWN	UNKNOWN	UNKNOWN	UNKNOWN	UNKNOWN	UNKNOWN	UNKNOWN	UNKNOWN	UNKNOWN	UNKNOWN	UNKNOWN	UNKNOWN	UNKNOWN	UNKNOWN	UNKNOWN	UNKNOWN
GL000214.1	137718	3253848404	human_20181105	6	Eukaryota	33208	Metazoa	33208	Chordata	7711	Mammalia	40674	Primates	9443	Hominidae	9604	Homo	9605	Homo sapiens	9606	UNKNOWN	UNKNOWN	Homo sapiens unplaced genomic contig, GRCh38 reference primary assembly
MGS891_scaffold90	11365	2624448	MetaHitAssembly_20140701	3	Bacteria	2	UNKNOWN	UNKNOWN	Bacteroidetes	976	Bacteroidia	200643	Bacteroidales	171549	Prevotellaceae	171552	Prevotella	838	Prevotella sp. CAG:891	1262937	UNKNOWN	UNKNOWN	name:'Prevotella sp. MGS:891' taxid:1262937 sample:MH0057
3300014540_____Ga0134446_101035	11163	UNKNOWN	IMGVR_20190128	11	UNKNOWN	UNKNOWN	UNKNOWN	UNKNOWN	UNKNOWN	UNKNOWN	UNKNOWN	UNKNOWN	UNKNOWN	UNKNOWN	UNKNOWN	UNKNOWN	UNKNOWN	UNKNOWN	UNKNOWN	UNKNOWN	UNKNOWN	UNKNOWN	UNKNOWN
gi|237643010|ref|NZ_GG667907.1|	2661	7163884	HumanMicrobiome_20140702	4	Bacteria	2	UNKNOWN	UNKNOWN	Firmicutes	1239	Clostridia	186801	Clostridiales	186802	Clostridiaceae	31979	Hungatella	1649459	Hungatella hathewayi	154046	Hungatella hathewayi DSM 13479	566550	Clostridium hathewayi DSM 13479 genomic scaffold Scfld300, whole genome shotgun sequence
7000000114_____SRS019976_Baylor_scaffold_1446	12698	UNKNOWN	IMGVR_20190128	11	UNKNOWN	UNKNOWN	UNKNOWN	UNKNOWN	UNKNOWN	UNKNOWN	UNKNOWN	UNKNOWN	UNKNOWN	UNKNOWN	UNKNOWN	UNKNOWN	UNKNOWN	UNKNOWN	UNKNOWN	UNKNOWN	UNKNOWN	UNKNOWN	UNKNOWN
7000000308_____SRS058770_LANL_scaffold_18810	8096	UNKNOWN	IMGVR_20190128	11	UNKNOWN	UNKNOWN	UNKNOWN	UNKNOWN	UNKNOWN	UNKNOWN	UNKNOWN	UNKNOWN	UNKNOWN	UNKNOWN	UNKNOWN	UNKNOWN	UNKNOWN	UNKNOWN	UNKNOWN	UNKNOWN	UNKNOWN	UNKNOWN	UNKNOWN
MGS56_scaffold26	572	2582502	MetaHitAssembly_20140701	3	Bacteria	2	UNKNOWN	UNKNOWN	Firmicutes	1239	UNKNOWN	UNKNOWN	UNKNOWN	UNKNOWN	UNKNOWN	UNKNOWN	UNKNOWN	UNKNOWN	Firmicutes bacterium CAG:56	1263031	UNKNOWN	UNKNOWN	name:'Firmicutes bacterium MGS:56' taxid:1263031 sample:V1.UC28-0
JZRK01000017.1	14642	11651387	protozoa_20190213	8	Eukaryota	2759	UNKNOWN	UNKNOWN	UNKNOWN	UNKNOWN	UNKNOWN	UNKNOWN	UNKNOWN	UNKNOWN	Blastocystidae	2547934	Blastocystis	12967	Blastocystis sp. subtype 3	944168	UNKNOWN	UNKNOWN	Blastocystis sp. subtype 3 strain ZGR ST3_BLS3_contig_20, whole genome shotgun sequence
3300008523_____Ga0115231_1002052	11978	UNKNOWN	IMGVR_20190128	11	UNKNOWN	UNKNOWN	UNKNOWN	UNKNOWN	UNKNOWN	UNKNOWN	UNKNOWN	UNKNOWN	UNKNOWN	UNKNOWN	UNKNOWN	UNKNOWN	UNKNOWN	UNKNOWN	UNKNOWN	UNKNOWN	UNKNOWN	UNKNOWN	UNKNOWN
gi|313116163|ref|NZ_GL538277.1|	8231	2928734	HumanMicrobiome_20140702	4	Bacteria	2	UNKNOWN	UNKNOWN	Firmicutes	1239	Clostridia	186801	Clostridiales	186802	Ruminococcaceae	541000	Faecalibacterium	216851	Faecalibacterium prausnitzii	853	Faecalibacterium cf. prausnitzii KLE1255	748224	Faecalibacterium cf. prausnitzii KLE1255 genomic scaffold Scfld103, whole genome shotgun sequence
3300014535_____Ga0169873_102514	7209	UNKNOWN	IMGVR_20190128	11	UNKNOWN	UNKNOWN	UNKNOWN	UNKNOWN	UNKNOWN	UNKNOWN	UNKNOWN	UNKNOWN	UNKNOWN	UNKNOWN	UNKNOWN	UNKNOWN	UNKNOWN	UNKNOWN	UNKNOWN	UNKNOWN	UNKNOWN	UNKNOWN	UNKNOWN
MGS202_scaffold15	15162	1974118	MetaHitAssembly_20140701	3	Bacteria	2	UNKNOWN	UNKNOWN	Firmicutes	1239	Clostridia	186801	Clostridiales	186802	Eubacteriaceae	186806	Eubacterium	1730	Eubacterium sp. CAG:202	1262884	UNKNOWN	UNKNOWN	name:'Eubacterium sp. MGS:202' taxid:1262884 sample:O2.UC52-2
gi|336423898|ref|NZ_GL945246.1|	236662	3339557	HumanMicrobiome_20140702	4	Bacteria	2	UNKNOWN	UNKNOWN	Firmicutes	1239	Clostridia	186801	Clostridiales	186802	Lachnospiraceae	186803	UNKNOWN	UNKNOWN	Lachnospiraceae bacterium 5_1_57FAA	658085	UNKNOWN	UNKNOWN	Lachnospiraceae bacterium 5_1_57FAA genomic scaffold supercont1.4, whole genome shotgun sequence
MGS67_scaffold48	170058	2155210	MetaHitAssembly_20140701	3	Bacteria	2	UNKNOWN	UNKNOWN	Bacteroidetes	976	Bacteroidia	200643	Bacteroidales	171549	Rikenellaceae	171550	Alistipes	239759	Alistipes putredinis CAG:67	1263036	UNKNOWN	UNKNOWN	name:'Alistipes putredinis MGS:67' taxid:1263036 sample:MH0012
gi|422361380|ref|NZ_GG773045.1|	2849	5071839	HumanMicrobiome_20140702	4	Bacteria	2	UNKNOWN	UNKNOWN	Proteobacteria	1224	Gammaproteobacteria	1236	Enterobacterales	91347	Enterobacteriaceae	543	Escherichia	561	Escherichia coli	562	Escherichia coli MS 110-3	749536	Escherichia coli MS 110-3 genomic scaffold Scfld725, whole genome shotgun sequence
7000000418_____C3796833	7682	UNKNOWN	IMGVR_20190128	11	UNKNOWN	UNKNOWN	UNKNOWN	UNKNOWN	UNKNOWN	UNKNOWN	UNKNOWN	UNKNOWN	UNKNOWN	UNKNOWN	UNKNOWN	UNKNOWN	UNKNOWN	UNKNOWN	UNKNOWN	UNKNOWN	UNKNOWN	UNKNOWN	UNKNOWN
MGS754_scaffold37	28431	5417436	MetaHitAssembly_20140701	3	Bacteria	2	UNKNOWN	UNKNOWN	Bacteroidetes	976	Bacteroidia	200643	Bacteroidales	171549	Bacteroidaceae	815	Bacteroides	816	Bacteroides sp. CAG:754	1262750	UNKNOWN	UNKNOWN	name:'Bacteroides sp. MGS:754' taxid:1262750 sample:V1.CD38-0
3300008077_____Ga0105964_1002382	13180	UNKNOWN	IMGVR_20190128	11	UNKNOWN	UNKNOWN	UNKNOWN	UNKNOWN	UNKNOWN	UNKNOWN	UNKNOWN	UNKNOWN	UNKNOWN	UNKNOWN	UNKNOWN	UNKNOWN	UNKNOWN	UNKNOWN	UNKNOWN	UNKNOWN	UNKNOWN	UNKNOWN	UNKNOWN
MGS144_scaffold94	76687	2467524	MetaHitAssembly_20140701	3	Bacteria	2	UNKNOWN	UNKNOWN	Bacteroidetes	976	Bacteroidia	200643	Bacteroidales	171549	Bacteroidaceae	815	Bacteroides	816	Bacteroides sp. CAG:144	1262736	UNKNOWN	UNKNOWN	name:'Bacteroides sp. MGS:144' taxid:1262736 sample:V1.UC4-5
3300006496_____Ga0100375_1000721	5491	UNKNOWN	IMGVR_20190128	11	UNKNOWN	UNKNOWN	UNKNOWN	UNKNOWN	UNKNOWN	UNKNOWN	UNKNOWN	UNKNOWN	UNKNOWN	UNKNOWN	UNKNOWN	UNKNOWN	UNKNOWN	UNKNOWN	UNKNOWN	UNKNOWN	UNKNOWN	UNKNOWN	UNKNOWN
3300008503_____Ga0111013_101565	10438	UNKNOWN	IMGVR_20190128	11	UNKNOWN	UNKNOWN	UNKNOWN	UNKNOWN	UNKNOWN	UNKNOWN	UNKNOWN	UNKNOWN	UNKNOWN	UNKNOWN	UNKNOWN	UNKNOWN	UNKNOWN	UNKNOWN	UNKNOWN	UNKNOWN	UNKNOWN	UNKNOWN	UNKNOWN
MGS786_scaffold36	3008	2673786	MetaHitAssembly_20140701	3	Bacteria	2	UNKNOWN	UNKNOWN	Firmicutes	1239	Clostridia	186801	Clostridiales	186802	Eubacteriaceae	186806	Eubacterium	1730	Eubacterium sp. CAG:786	1262893	UNKNOWN	UNKNOWN	name:'Eubacterium sp. MGS:786' taxid:1262893 sample:MH0086
gi|423069893|ref|NZ_JH376747.1|	6358	1934050	HumanMicrobiome_20140702	4	Bacteria	2	UNKNOWN	UNKNOWN	Firmicutes	1239	Bacilli	91061	Lactobacillales	186826	Streptococcaceae	1300	Streptococcus	1301	Streptococcus intermedius	1338	Streptococcus intermedius F0395	857292	Streptococcus intermedius F0395 genomic scaffold supercont1.5, whole genome shotgun sequence
MGS564_scaffold246	1901	3820088	MetaHitAssembly_20140701	3	Bacteria	2	UNKNOWN	UNKNOWN	Bacteroidetes	976	Bacteroidia	200643	Bacteroidales	171549	Bacteroidaceae	815	Bacteroides	816	Bacteroides intestinalis CAG:564	1263049	UNKNOWN	UNKNOWN	name:'Bacteroides intestinalis MGS:564' taxid:1263049 sample:MH0058
AHJF01013328.1	1072	64332776	protozoa_20190213	8	Eukaryota	2759	UNKNOWN	UNKNOWN	UNKNOWN	UNKNOWN	Oomycetes	4762	Peronosporales	4776	Peronosporaceae	4777	Pseudoperonospora	143452	Pseudoperonospora cubensis	143453	UNKNOWN	UNKNOWN	Pseudoperonospora cubensis isolate MSU-1 psc_contig_14407, whole genome shotgun sequence
MGS233_scaffold39	9786	2501735	MetaHitAssembly_20140701	3	Bacteria	2	UNKNOWN	UNKNOWN	Proteobacteria	1224	Betaproteobacteria	28216	Burkholderiales	80840	Sutterellaceae	995019	Parasutterella	577310	Parasutterella excrementihominis CAG:233	1263099	UNKNOWN	UNKNOWN	name:'Parasutterella excrementihominis MGS:233' taxid:1263099 sample:O2.UC34-2
REF:Gammaproteobacteria_gi_452702256	23073	UNKNOWN	IMGVR_20190128	11	UNKNOWN	UNKNOWN	UNKNOWN	UNKNOWN	UNKNOWN	UNKNOWN	UNKNOWN	UNKNOWN	UNKNOWN	UNKNOWN	UNKNOWN	UNKNOWN	UNKNOWN	UNKNOWN	UNKNOWN	UNKNOWN	UNKNOWN	UNKNOWN	UNKNOWN
3300006259_____Ga0099458_102685	8268	UNKNOWN	IMGVR_20190128	11	UNKNOWN	UNKNOWN	UNKNOWN	UNKNOWN	UNKNOWN	UNKNOWN	UNKNOWN	UNKNOWN	UNKNOWN	UNKNOWN	UNKNOWN	UNKNOWN	UNKNOWN	UNKNOWN	UNKNOWN	UNKNOWN	UNKNOWN	UNKNOWN	UNKNOWN
FO834906.1	5438894	5655684	bacteria_20190205	1	Bacteria	2	UNKNOWN	UNKNOWN	Proteobacteria	1224	Gammaproteobacteria	1236	Enterobacterales	91347	Enterobacteriaceae	543	Klebsiella	570	Klebsiella pneumoniae	573	UNKNOWN	UNKNOWN	Klebsiella pneumoniae str. Kp52.145, chromosome, complete genome
MGS124_scaffold50	43735	2538905	MetaHitAssembly_20140701	3	Bacteria	2	UNKNOWN	UNKNOWN	Firmicutes	1239	UNKNOWN	UNKNOWN	UNKNOWN	UNKNOWN	UNKNOWN	UNKNOWN	UNKNOWN	UNKNOWN	Firmicutes bacterium CAG:124	1263002	UNKNOWN	UNKNOWN	name:'Firmicutes bacterium MGS:124' taxid:1263002 sample:MH0003
MGS90_scaffold141	89007	2323630	MetaHitAssembly_20140701	3	Bacteria	2	UNKNOWN	UNKNOWN	Firmicutes	1239	Clostridia	186801	Clostridiales	186802	Ruminococcaceae	541000	Ruminococcus	1263	Ruminococcus sp. CAG:90	1262968	UNKNOWN	UNKNOWN	name:'Ruminococcus sp. MGS:90' taxid:1262968 sample:V1.UC55-0
gi|381149837|ref|NZ_JH604837.1|	3651	2376899	HumanMicrobiome_20140702	4	Bacteria	2	UNKNOWN	UNKNOWN	Proteobacteria	1224	Betaproteobacteria	28216	Burkholderiales	80840	Sutterellaceae	995019	Sutterella	40544	Sutterella parvirubra	437898	Sutterella parvirubra YIT 11816	762967	Sutterella parvirubra YIT 11816 genomic scaffold Scfld3, whole genome shotgun sequence
3300013899_____Ga0117808_100015	98537	UNKNOWN	IMGVR_20190128	11	UNKNOWN	UNKNOWN	UNKNOWN	UNKNOWN	UNKNOWN	UNKNOWN	UNKNOWN	UNKNOWN	UNKNOWN	UNKNOWN	UNKNOWN	UNKNOWN	UNKNOWN	UNKNOWN	UNKNOWN	UNKNOWN	UNKNOWN	UNKNOWN	UNKNOWN
3300010260_____Ga0129315_1002192	6260	UNKNOWN	IMGVR_20190128	11	UNKNOWN	UNKNOWN	UNKNOWN	UNKNOWN	UNKNOWN	UNKNOWN	UNKNOWN	UNKNOWN	UNKNOWN	UNKNOWN	UNKNOWN	UNKNOWN	UNKNOWN	UNKNOWN	UNKNOWN	UNKNOWN	UNKNOWN	UNKNOWN	UNKNOWN
REF:Gammaproteobacteria_gi_416495320	94480	UNKNOWN	IMGVR_20190128	11	UNKNOWN	UNKNOWN	UNKNOWN	UNKNOWN	UNKNOWN	UNKNOWN	UNKNOWN	UNKNOWN	UNKNOWN	UNKNOWN	UNKNOWN	UNKNOWN	UNKNOWN	UNKNOWN	UNKNOWN	UNKNOWN	UNKNOWN	UNKNOWN	UNKNOWN
3300007714_____Ga0105661_1000795	24044	UNKNOWN	IMGVR_20190128	11	UNKNOWN	UNKNOWN	UNKNOWN	UNKNOWN	UNKNOWN	UNKNOWN	UNKNOWN	UNKNOWN	UNKNOWN	UNKNOWN	UNKNOWN	UNKNOWN	UNKNOWN	UNKNOWN	UNKNOWN	UNKNOWN	UNKNOWN	UNKNOWN	UNKNOWN
7000000252_____C2209310	14899	UNKNOWN	IMGVR_20190128	11	UNKNOWN	UNKNOWN	UNKNOWN	UNKNOWN	UNKNOWN	UNKNOWN	UNKNOWN	UNKNOWN	UNKNOWN	UNKNOWN	UNKNOWN	UNKNOWN	UNKNOWN	UNKNOWN	UNKNOWN	UNKNOWN	UNKNOWN	UNKNOWN	UNKNOWN
JZRK01000744.1	14526	11651387	protozoa_20190213	8	Eukaryota	2759	UNKNOWN	UNKNOWN	UNKNOWN	UNKNOWN	UNKNOWN	UNKNOWN	UNKNOWN	UNKNOWN	Blastocystidae	2547934	Blastocystis	12967	Blastocystis sp. subtype 3	944168	UNKNOWN	UNKNOWN	Blastocystis sp. subtype 3 strain ZGR ST3_BLS3_contig_999, whole genome shotgun sequence
gi|423725329|ref|NZ_JH976530.1|	175002	4458741	HumanMicrobiome_20140702	4	Bacteria	2	UNKNOWN	UNKNOWN	Bacteroidetes	976	Bacteroidia	200643	Bacteroidales	171549	Tannerellaceae	2005525	Parabacteroides	375288	Parabacteroides merdae	46503	Parabacteroides merdae CL09T00C40	999421	Parabacteroides merdae CL09T00C40 genomic scaffold supercont1.7, whole genome shotgun sequence
gi|325845067|ref|NZ_AEXQ01000108.1|	1217	2947473	HumanMicrobiome_20140702	4	Bacteria	2	UNKNOWN	UNKNOWN	Firmicutes	1239	Erysipelotrichia	526524	Erysipelotrichales	526525	Erysipelotrichaceae	128827	Turicibacter	191303	Turicibacter sp. HGF1	910310	UNKNOWN	UNKNOWN	Turicibacter sp. HGF1 contig00240, whole genome shotgun sequence
AHJF01001863.1	6061	64332776	protozoa_20190213	8	Eukaryota	2759	UNKNOWN	UNKNOWN	UNKNOWN	UNKNOWN	Oomycetes	4762	Peronosporales	4776	Peronosporaceae	4777	Pseudoperonospora	143452	Pseudoperonospora cubensis	143453	UNKNOWN	UNKNOWN	Pseudoperonospora cubensis isolate MSU-1 psc_contig_1911, whole genome shotgun sequence
7000000243_____C4023851	5033	UNKNOWN	IMGVR_20190128	11	UNKNOWN	UNKNOWN	UNKNOWN	UNKNOWN	UNKNOWN	UNKNOWN	UNKNOWN	UNKNOWN	UNKNOWN	UNKNOWN	UNKNOWN	UNKNOWN	UNKNOWN	UNKNOWN	UNKNOWN	UNKNOWN	UNKNOWN	UNKNOWN	UNKNOWN
gi|307566315|ref|NZ_ADFQ01000104.1|	556	2415558	HumanMicrobiome_20140702	4	Bacteria	2	UNKNOWN	UNKNOWN	Bacteroidetes	976	Bacteroidia	200643	Bacteroidales	171549	Prevotellaceae	171552	Prevotella	838	Prevotella amnii	419005	Prevotella amnii CRIS 21A-A	679191	Prevotella amnii CRIS 21A-A contig00147, whole genome shotgun sequence
3300008750_____Ga0114087_100621	24893	UNKNOWN	IMGVR_20190128	11	UNKNOWN	UNKNOWN	UNKNOWN	UNKNOWN	UNKNOWN	UNKNOWN	UNKNOWN	UNKNOWN	UNKNOWN	UNKNOWN	UNKNOWN	UNKNOWN	UNKNOWN	UNKNOWN	UNKNOWN	UNKNOWN	UNKNOWN	UNKNOWN	UNKNOWN
gi|381149971|ref|NZ_JH604971.1|	3961	2376899	HumanMicrobiome_20140702	4	Bacteria	2	UNKNOWN	UNKNOWN	Proteobacteria	1224	Betaproteobacteria	28216	Burkholderiales	80840	Sutterellaceae	995019	Sutterella	40544	Sutterella parvirubra	437898	Sutterella parvirubra YIT 11816	762967	Sutterella parvirubra YIT 11816 genomic scaffold Scfld532, whole genome shotgun sequence
3300014558_____Ga0134417_100921	16379	UNKNOWN	IMGVR_20190128	11	UNKNOWN	UNKNOWN	UNKNOWN	UNKNOWN	UNKNOWN	UNKNOWN	UNKNOWN	UNKNOWN	UNKNOWN	UNKNOWN	UNKNOWN	UNKNOWN	UNKNOWN	UNKNOWN	UNKNOWN	UNKNOWN	UNKNOWN	UNKNOWN	UNKNOWN
gi|307604731|ref|NZ_GL454486.1|	1656	3187019	HumanMicrobiome_20140702	4	Bacteria	2	UNKNOWN	UNKNOWN	Firmicutes	1239	Bacilli	91061	Lactobacillales	186826	Enterococcaceae	81852	Enterococcus	1350	Enterococcus faecalis	1351	Enterococcus faecalis TX4248	749495	Enterococcus faecalis TX4248 genomic scaffold Scfld384, whole genome shotgun sequence
3300006568_____Ga0100215_103972	7992	UNKNOWN	IMGVR_20190128	11	UNKNOWN	UNKNOWN	UNKNOWN	UNKNOWN	UNKNOWN	UNKNOWN	UNKNOWN	UNKNOWN	UNKNOWN	UNKNOWN	UNKNOWN	UNKNOWN	UNKNOWN	UNKNOWN	UNKNOWN	UNKNOWN	UNKNOWN	UNKNOWN	UNKNOWN
MGS724_scaffold47	2718	1789369	MetaHitAssembly_20140701	3	Bacteria	2	UNKNOWN	UNKNOWN	Firmicutes	1239	Clostridia	186801	Clostridiales	186802	Ruminococcaceae	541000	Ruminococcus	1263	Ruminococcus sp. CAG:724	1262966	UNKNOWN	UNKNOWN	name:'Ruminococcus sp. MGS:724' taxid:1262966 sample:MH0096
LXWW01000045.1	111619	16468307	protozoa_20190213	8	Eukaryota	2759	UNKNOWN	UNKNOWN	UNKNOWN	UNKNOWN	UNKNOWN	UNKNOWN	UNKNOWN	UNKNOWN	Blastocystidae	2547934	Blastocystis	12967	Blastocystis sp. subtype 1	944036	NandII	478820	Blastocystis sp. ATCC 50177/Nand II strain NandII AV274scaffold_141, whole genome shotgun sequence
gi|397319975|ref|NZ_JH724317.1|	445226	5718278	HumanMicrobiome_20140702	4	Bacteria	2	UNKNOWN	UNKNOWN	Bacteroidetes	976	Bacteroidia	200643	Bacteroidales	171549	Bacteroidaceae	815	Bacteroides	816	Bacteroides nordii	291645	Bacteroides nordii CL02T12C05	997884	Bacteroides nordii CL02T12C05 genomic scaffold supercont1.4, whole genome shotgun sequence
MGS248_scaffold36	73354	2618909	MetaHitAssembly_20140701	3	Bacteria	2	UNKNOWN	UNKNOWN	Firmicutes	1239	Clostridia	186801	Clostridiales	186802	Eubacteriaceae	186806	Eubacterium	1730	Eubacterium sp. CAG:248	1262885	UNKNOWN	UNKNOWN	name:'Eubacterium sp. MGS:248' taxid:1262885 sample:MH0134
MGS6_scaffold110	81267	3839656	MetaHitAssembly_20140701	3	Bacteria	2	UNKNOWN	UNKNOWN	Bacteroidetes	976	Bacteroidia	200643	Bacteroidales	171549	Bacteroidaceae	815	Bacteroides	816	Bacteroides vulgatus CAG:6	1263056	UNKNOWN	UNKNOWN	name:'Bacteroides vulgatus MGS:6' taxid:1263056 sample:O2.UC34-2
MGS7_scaffold104	145866	3321570	MetaHitAssembly_20140701	3	Bacteria	2	UNKNOWN	UNKNOWN	Firmicutes	1239	Clostridia	186801	Clostridiales	186802	Clostridiaceae	31979	Clostridium	1485	Clostridium sp. CAG:7	1262832	UNKNOWN	UNKNOWN	name:'Clostridium sp. MGS:7' taxid:1262832 sample:MH0020
MGS629_scaffold143	21526	2448136	MetaHitAssembly_20140701	3	Bacteria	2	UNKNOWN	UNKNOWN	Bacteroidetes	976	Bacteroidia	200643	Bacteroidales	171549	Prevotellaceae	171552	Prevotella	838	Prevotella stercorea CAG:629	1263103	UNKNOWN	UNKNOWN	name:'Prevotella stercorea MGS:629' taxid:1263103 sample:O2.UC60-2
MGS166_scaffold130	9009	1909369	MetaHitAssembly_20140701	3	Bacteria	2	UNKNOWN	UNKNOWN	Actinobacteria	201174	Coriobacteriia	84998	Coriobacteriales	84999	Coriobacteriaceae	84107	Collinsella	102106	Collinsella sp. CAG:166	1262850	UNKNOWN	UNKNOWN	name:'Collinsella sp. MGS:166' taxid:1262850 sample:V1.CD31-0
7000000442_____SRS051791_LANL_scaffold_54213	28025	UNKNOWN	IMGVR_20190128	11	UNKNOWN	UNKNOWN	UNKNOWN	UNKNOWN	UNKNOWN	UNKNOWN	UNKNOWN	UNKNOWN	UNKNOWN	UNKNOWN	UNKNOWN	UNKNOWN	UNKNOWN	UNKNOWN	UNKNOWN	UNKNOWN	UNKNOWN	UNKNOWN	UNKNOWN
MGS279_scaffold62	3153	2424020	MetaHitAssembly_20140701	3	Bacteria	2	UNKNOWN	UNKNOWN	Bacteroidetes	976	Bacteroidia	200643	Bacteroidales	171549	Prevotellaceae	171552	Prevotella	838	Prevotella sp. CAG:279	1262924	UNKNOWN	UNKNOWN	name:'Prevotella sp. MGS:279' taxid:1262924 sample:MH0020
7000000429_____C2072389	30051	UNKNOWN	IMGVR_20190128	11	UNKNOWN	UNKNOWN	UNKNOWN	UNKNOWN	UNKNOWN	UNKNOWN	UNKNOWN	UNKNOWN	UNKNOWN	UNKNOWN	UNKNOWN	UNKNOWN	UNKNOWN	UNKNOWN	UNKNOWN	UNKNOWN	UNKNOWN	UNKNOWN	UNKNOWN
3300014571_____Ga0134369_101738	9158	UNKNOWN	IMGVR_20190128	11	UNKNOWN	UNKNOWN	UNKNOWN	UNKNOWN	UNKNOWN	UNKNOWN	UNKNOWN	UNKNOWN	UNKNOWN	UNKNOWN	UNKNOWN	UNKNOWN	UNKNOWN	UNKNOWN	UNKNOWN	UNKNOWN	UNKNOWN	UNKNOWN	UNKNOWN
AUFP01000021.1	33713	2668851	bacteria_draft_20190205	5	Bacteria	2	UNKNOWN	UNKNOWN	Bacteroidetes	976	Bacteroidia	200643	Bacteroidales	171549	Prevotellaceae	171552	Prevotella	838	Prevotella albensis	77768	DSM 11370	1122978	Prevotella albensis DSM 11370 = JCM 12258 strain DSM 11370 K333DRAFT_scaffold00018.18_C, whole genome shotgun sequence
3300008739_____Ga0114021_102290	9913	UNKNOWN	IMGVR_20190128	11	UNKNOWN	UNKNOWN	UNKNOWN	UNKNOWN	UNKNOWN	UNKNOWN	UNKNOWN	UNKNOWN	UNKNOWN	UNKNOWN	UNKNOWN	UNKNOWN	UNKNOWN	UNKNOWN	UNKNOWN	UNKNOWN	UNKNOWN	UNKNOWN	UNKNOWN
MGS290_scaffold110	501	2018079	MetaHitAssembly_20140701	3	Bacteria	2	UNKNOWN	UNKNOWN	Firmicutes	1239	Erysipelotrichia	526524	Erysipelotrichales	526525	Erysipelotrichaceae	128827	Catenibacterium	135858	Catenibacterium sp. CAG:290	1262767	UNKNOWN	UNKNOWN	name:'Catenibacterium sp. MGS:290' taxid:1262767 sample:MH0098
MGS486_scaffold98	3763	2193414	MetaHitAssembly_20140701	3	Bacteria	2	UNKNOWN	UNKNOWN	Firmicutes	1239	Negativicutes	909932	Veillonellales	1843489	Veillonellaceae	31977	Dialister	39948	Dialister sp. CAG:486	1262870	UNKNOWN	UNKNOWN	name:'Dialister sp. MGS:486' taxid:1262870 sample:MH0012
3300007802_____Ga0105667_100786	30821	UNKNOWN	IMGVR_20190128	11	UNKNOWN	UNKNOWN	UNKNOWN	UNKNOWN	UNKNOWN	UNKNOWN	UNKNOWN	UNKNOWN	UNKNOWN	UNKNOWN	UNKNOWN	UNKNOWN	UNKNOWN	UNKNOWN	UNKNOWN	UNKNOWN	UNKNOWN	UNKNOWN	UNKNOWN
gi|301030657|ref|NZ_GG773969.1|	6576	5253182	HumanMicrobiome_20140702	4	Bacteria	2	UNKNOWN	UNKNOWN	Proteobacteria	1224	Gammaproteobacteria	1236	Enterobacterales	91347	Enterobacteriaceae	543	Escherichia	561	Escherichia coli	562	Escherichia coli MS 196-1	749548	Escherichia coli MS 196-1 genomic scaffold Scfld611, whole genome shotgun sequence
MGS321_scaffold87	58658	1214829	MetaHitAssembly_20140701	3	Bacteria	2	UNKNOWN	UNKNOWN	Firmicutes	1239	UNKNOWN	UNKNOWN	UNKNOWN	UNKNOWN	UNKNOWN	UNKNOWN	UNKNOWN	UNKNOWN	Firmicutes bacterium CAG:321	1263018	UNKNOWN	UNKNOWN	name:'Firmicutes bacterium MGS:321' taxid:1263018 sample:MH0014
MGS377_scaffold58	83159	2006622	MetaHitAssembly_20140701	3	Bacteria	2	UNKNOWN	UNKNOWN	Firmicutes	1239	Negativicutes	909932	Selenomonadales	909929	Selenomonadaceae	1843491	Megamonas	158846	Megamonas funiformis CAG:377	1263086	UNKNOWN	UNKNOWN	name:'Megamonas funiformis MGS:377' taxid:1263086 sample:V1.UC4-5
MGS634_scaffold140	14981	5182156	MetaHitAssembly_20140701	3	Bacteria	2	UNKNOWN	UNKNOWN	Proteobacteria	1224	Gammaproteobacteria	1236	Enterobacterales	91347	Enterobacteriaceae	543	Klebsiella	570	Klebsiella variicola CAG:634	1263083	UNKNOWN	UNKNOWN	name:'Klebsiella variicola MGS:634' taxid:1263083 sample:O2.UC38-0
7000000403_____SRS024388_LANL_scaffold_1246	17090	UNKNOWN	IMGVR_20190128	11	UNKNOWN	UNKNOWN	UNKNOWN	UNKNOWN	UNKNOWN	UNKNOWN	UNKNOWN	UNKNOWN	UNKNOWN	UNKNOWN	UNKNOWN	UNKNOWN	UNKNOWN	UNKNOWN	UNKNOWN	UNKNOWN	UNKNOWN	UNKNOWN	UNKNOWN
3300014789_____Ga0134406_1000873	12788	UNKNOWN	IMGVR_20190128	11	UNKNOWN	UNKNOWN	UNKNOWN	UNKNOWN	UNKNOWN	UNKNOWN	UNKNOWN	UNKNOWN	UNKNOWN	UNKNOWN	UNKNOWN	UNKNOWN	UNKNOWN	UNKNOWN	UNKNOWN	UNKNOWN	UNKNOWN	UNKNOWN	UNKNOWN
gi|224514995|ref|NZ_DS499704.1|	28241	3622605	HumanMicrobiome_20140702	4	Bacteria	2	UNKNOWN	UNKNOWN	Firmicutes	1239	Clostridia	186801	Clostridiales	186802	Lachnospiraceae	186803	Lachnoclostridium	1506553	[Clostridium] scindens	29347	[Clostridium] scindens ATCC 35704	411468	Clostridium scindens ATCC 35704 Scfld_02_26 genomic scaffold, whole genome shotgun sequence
CEMH01001236.1	47	46746859	fungi_20190213	7	Eukaryota	4751	Fungi	4751	Basidiomycota	5204	Agaricomycetes	155619	Agaricales	5338	Tricholomataceae	5351	Macrocystidia	182054	Macrocystidia cucumis	182055	UNKNOWN	UNKNOWN	Macrocystidia cucumis genome assembly Macrocystidia_cucumis-8, contig 2340, whole genome shotgun sequence
MGS59_scaffold51	50158	5414560	MetaHitAssembly_20140701	3	Bacteria	2	UNKNOWN	UNKNOWN	Firmicutes	1239	Clostridia	186801	Clostridiales	186802	Clostridiaceae	31979	Clostridium	1485	Clostridium bolteae CAG:59	1263064	UNKNOWN	UNKNOWN	name:'Clostridium bolteae MGS:59' taxid:1263064 sample:V1.CD21-0
2051223007_____mhc6b_MHC6B_contig00916	5422	UNKNOWN	IMGVR_20190128	11	UNKNOWN	UNKNOWN	UNKNOWN	UNKNOWN	UNKNOWN	UNKNOWN	UNKNOWN	UNKNOWN	UNKNOWN	UNKNOWN	UNKNOWN	UNKNOWN	UNKNOWN	UNKNOWN	UNKNOWN	UNKNOWN	UNKNOWN	UNKNOWN	UNKNOWN
3300006879_____Ga0079226_10011194	6684	UNKNOWN	IMGVR_20190128	11	UNKNOWN	UNKNOWN	UNKNOWN	UNKNOWN	UNKNOWN	UNKNOWN	UNKNOWN	UNKNOWN	UNKNOWN	UNKNOWN	UNKNOWN	UNKNOWN	UNKNOWN	UNKNOWN	UNKNOWN	UNKNOWN	UNKNOWN	UNKNOWN	UNKNOWN
MGS617_scaffold82	102582	2284305	MetaHitAssembly_20140701	3	Bacteria	2	UNKNOWN	UNKNOWN	Bacteroidetes	976	Bacteroidia	200643	Bacteroidales	171549	Prevotellaceae	171552	Prevotella	838	Prevotella sp. CAG:617	1262933	UNKNOWN	UNKNOWN	name:'Prevotella sp. MGS:617' taxid:1262933 sample:MH0046
gi|422866797|ref|NZ_GL883985.1|	30151	3026279	HumanMicrobiome_20140702	4	UNKNOWN	UNKNOWN	UNKNOWN	UNKNOWN	UNKNOWN	UNKNOWN	UNKNOWN	UNKNOWN	UNKNOWN	UNKNOWN	UNKNOWN	UNKNOWN	UNKNOWN	UNKNOWN	UNKNOWN	UNKNOWN	UNKNOWN	UNKNOWN	Enterococcus faecalis TX1467 genomic scaffold Scfld53, whole genome shotgun sequence
CP027138.1	90735	4919661	plasmid_20190205	9	Bacteria	2	UNKNOWN	UNKNOWN	Proteobacteria	1224	Gammaproteobacteria	1236	Enterobacterales	91347	Enterobacteriaceae	543	Escherichia	561	Escherichia coli	562	UNKNOWN	UNKNOWN	Escherichia coli strain AR_0369 plasmid unnamed2
FLTG01008318.1	249	57256845	protozoa_20190213	8	Eukaryota	2759	UNKNOWN	UNKNOWN	UNKNOWN	UNKNOWN	UNKNOWN	UNKNOWN	Acytosteliales	2058181	Acytosteliaceae	2058183	Acytostelium	133407	Acytostelium leptosomum	133408	UNKNOWN	UNKNOWN	Acytostelium leptosomum genome assembly, contig: contig_8318, whole genome shotgun sequence
MGS203_scaffold53	17880	3530863	MetaHitAssembly_20140701	3	Bacteria	2	UNKNOWN	UNKNOWN	Bacteroidetes	976	Bacteroidia	200643	Bacteroidales	171549	Bacteroidaceae	815	Bacteroides	816	Bacteroides finegoldii CAG:203	1263045	UNKNOWN	UNKNOWN	name:'Bacteroides finegoldii MGS:203' taxid:1263045 sample:MH0037
gi|288927140|ref|NZ_GG739974.1|	12043	3357950	HumanMicrobiome_20140702	4	Bacteria	2	UNKNOWN	UNKNOWN	Bacteroidetes	976	Bacteroidia	200643	Bacteroidales	171549	Prevotellaceae	171552	Prevotella	838	Prevotella buccae	28126	Prevotella buccae D17	575611	Prevotella buccae D17 genomic scaffold supercont1.49, whole genome shotgun sequence
3300007097_____Ga0102537_100126	57146	UNKNOWN	IMGVR_20190128	11	UNKNOWN	UNKNOWN	UNKNOWN	UNKNOWN	UNKNOWN	UNKNOWN	UNKNOWN	UNKNOWN	UNKNOWN	UNKNOWN	UNKNOWN	UNKNOWN	UNKNOWN	UNKNOWN	UNKNOWN	UNKNOWN	UNKNOWN	UNKNOWN	UNKNOWN
3300008730_____Ga0113886_1000034	67794	UNKNOWN	IMGVR_20190128	11	UNKNOWN	UNKNOWN	UNKNOWN	UNKNOWN	UNKNOWN	UNKNOWN	UNKNOWN	UNKNOWN	UNKNOWN	UNKNOWN	UNKNOWN	UNKNOWN	UNKNOWN	UNKNOWN	UNKNOWN	UNKNOWN	UNKNOWN	UNKNOWN	UNKNOWN
JXXK01000037.1	34085	4111078	bacteria_draft_20190205	5	Bacteria	2	UNKNOWN	UNKNOWN	Firmicutes	1239	Clostridia	186801	Clostridiales	186802	Ruminococcaceae	541000	Ruthenibacterium	1905344	Ruthenibacterium lactatiformans	1550024	UNKNOWN	UNKNOWN	Ruthenibacterium lactatiformans strain 585-1 contig00037, whole genome shotgun sequence
3300014939_____Ga0134458_100031	57518	UNKNOWN	IMGVR_20190128	11	UNKNOWN	UNKNOWN	UNKNOWN	UNKNOWN	UNKNOWN	UNKNOWN	UNKNOWN	UNKNOWN	UNKNOWN	UNKNOWN	UNKNOWN	UNKNOWN	UNKNOWN	UNKNOWN	UNKNOWN	UNKNOWN	UNKNOWN	UNKNOWN	UNKNOWN
LN774770.1	55671	2503066	plasmid_20190205	9	Bacteria	2	UNKNOWN	UNKNOWN	Firmicutes	1239	Bacilli	91061	Lactobacillales	186826	Streptococcaceae	1300	Lactococcus	1357	Lactococcus piscium	1364	MKFS47	297352	Lactococcus piscium MKFS47 genome assembly L_piscium, plasmid : II
MGS95_scaffold42	2552	3089321	MetaHitAssembly_20140701	3	Bacteria	2	UNKNOWN	UNKNOWN	Firmicutes	1239	UNKNOWN	UNKNOWN	UNKNOWN	UNKNOWN	UNKNOWN	UNKNOWN	UNKNOWN	UNKNOWN	Firmicutes bacterium CAG:95	1262988	UNKNOWN	UNKNOWN	name:'Firmicutes bacterium MGS:95' taxid:1262988 sample:MH0006
gi|226597595|ref|NZ_GG663529.1|	934	2496039	HumanMicrobiome_20140702	4	Bacteria	2	UNKNOWN	UNKNOWN	Firmicutes	1239	Clostridia	186801	Clostridiales	186802	Lachnospiraceae	186803	Butyrivibrio	830	Butyrivibrio crossotus	45851	Butyrivibrio crossotus DSM 2876	511680	Butyrivibrio crossotus DSM 2876 genomic scaffold Scfld25, whole genome shotgun sequence
LT706948.1	965	3465670	bacteria_draft_20190205	5	Bacteria	2	UNKNOWN	UNKNOWN	Proteobacteria	1224	Deltaproteobacteria	28221	Desulfovibrionales	213115	Desulfovibrionaceae	194924	Mailhella	1981028	Mailhella massiliensis	1903261	UNKNOWN	UNKNOWN	Desulfovibrio sp. Marseille-P3199 strain Marseille-P3199T genome assembly, scaffold: scaffold00024, whole genome shotgun sequence
MGS309_scaffold80	32186	2447989	MetaHitAssembly_20140701	3	Bacteria	2	UNKNOWN	UNKNOWN	Firmicutes	1239	Clostridia	186801	Clostridiales	186802	Lachnospiraceae	186803	Roseburia	841	Roseburia sp. CAG:309	1262945	UNKNOWN	UNKNOWN	name:'Roseburia sp. MGS:309' taxid:1262945 sample:MH0086
MGS558_scaffold48	2624	4626036	MetaHitAssembly_20140701	3	Bacteria	2	UNKNOWN	UNKNOWN	Bacteroidetes	976	Bacteroidia	200643	Bacteroidales	171549	Bacteroidaceae	815	Bacteroides	816	Bacteroides fragilis CAG:558	1263047	UNKNOWN	UNKNOWN	name:'Bacteroides fragilis MGS:558' taxid:1263047 sample:V1.UC48-0
3300007210_____Ga0103359_101368	15567	UNKNOWN	IMGVR_20190128	11	UNKNOWN	UNKNOWN	UNKNOWN	UNKNOWN	UNKNOWN	UNKNOWN	UNKNOWN	UNKNOWN	UNKNOWN	UNKNOWN	UNKNOWN	UNKNOWN	UNKNOWN	UNKNOWN	UNKNOWN	UNKNOWN	UNKNOWN	UNKNOWN	UNKNOWN
LT599049.1	2603898	2730625	bacteria_20190205	1	Bacteria	2	UNKNOWN	UNKNOWN	Firmicutes	1239	Bacilli	91061	Lactobacillales	186826	Streptococcaceae	1300	Lactococcus	1357	Lactococcus lactis	1358	UNKNOWN	UNKNOWN	Lactococcus lactis subsp. lactis strain A12 genome assembly, chromosome: 1
7000000526_____SRS019397_WUGC_scaffold_26838	6894	UNKNOWN	IMGVR_20190128	11	UNKNOWN	UNKNOWN	UNKNOWN	UNKNOWN	UNKNOWN	UNKNOWN	UNKNOWN	UNKNOWN	UNKNOWN	UNKNOWN	UNKNOWN	UNKNOWN	UNKNOWN	UNKNOWN	UNKNOWN	UNKNOWN	UNKNOWN	UNKNOWN	UNKNOWN
MGS624_scaffold9	2557	2198385	MetaHitAssembly_20140701	3	Bacteria	2	UNKNOWN	UNKNOWN	Firmicutes	1239	Clostridia	186801	Clostridiales	186802	Ruminococcaceae	541000	Ruminococcus	1263	Ruminococcus sp. CAG:624	1262965	UNKNOWN	UNKNOWN	name:'Ruminococcus sp. MGS:624' taxid:1262965 sample:O2.UC51-0
BBDW01000007.1	157863	3259449	bacteria_draft_20190205	5	Bacteria	2	UNKNOWN	UNKNOWN	Firmicutes	1239	Clostridia	186801	Clostridiales	186802	Ruminococcaceae	541000	Ruminococcus	1263	Ruminococcus faecis	592978	JCM 15917	1298596	Ruminococcus faecis JCM 15917 DNA, contig: JCM15917.contig00007, whole genome shotgun sequence
AHJF01011498.1	1249	64332776	protozoa_20190213	8	Eukaryota	2759	UNKNOWN	UNKNOWN	UNKNOWN	UNKNOWN	Oomycetes	4762	Peronosporales	4776	Peronosporaceae	4777	Pseudoperonospora	143452	Pseudoperonospora cubensis	143453	UNKNOWN	UNKNOWN	Pseudoperonospora cubensis isolate MSU-1 psc_contig_12376, whole genome shotgun sequence
MGS126_scaffold29	13311	2727001	MetaHitAssembly_20140701	3	Bacteria	2	UNKNOWN	UNKNOWN	Firmicutes	1239	Clostridia	186801	Clostridiales	186802	Ruminococcaceae	541000	Ruminococcus	1263	[Ruminococcus] gnavus CAG:126	1263106	UNKNOWN	UNKNOWN	name:'Ruminococcus gnavus MGS:126' taxid:1263106 sample:MH0014
AQVC01000075.1	4882	2356678	bacteria_draft_20190205	5	Bacteria	2	UNKNOWN	UNKNOWN	Bacteroidetes	976	Bacteroidia	200643	Bacteroidales	171549	Porphyromonadaceae	171551	Porphyromonas	836	Porphyromonas somerae	322095	DSM 23386	1122975	Porphyromonas somerae DSM 23386 A3GKDRAFT_scaffold_74.75_C, whole genome shotgun sequence
gi|300915725|ref|NZ_GG771425.1|	4712	5269973	HumanMicrobiome_20140702	4	Bacteria	2	UNKNOWN	UNKNOWN	Proteobacteria	1224	Gammaproteobacteria	1236	Enterobacterales	91347	Enterobacteriaceae	543	Escherichia	561	Escherichia coli	562	Escherichia coli MS 198-1	749549	Escherichia coli MS 198-1 genomic scaffold Scfld289, whole genome shotgun sequence
JSYW01010093.1	704	38054542	fungi_20190213	7	Eukaryota	4751	Fungi	4751	Basidiomycota	5204	Agaricomycetes	155619	Polyporales	5303	Polyporaceae	5317	Lentinus	5357	Lentinus polychrous	292559	UNKNOWN	UNKNOWN	Lentinus polychrous strain BCC7694 contig10093, whole genome shotgun sequence
3300013414_____Ga0177923_1223923	11810	UNKNOWN	IMGVR_20190128	11	UNKNOWN	UNKNOWN	UNKNOWN	UNKNOWN	UNKNOWN	UNKNOWN	UNKNOWN	UNKNOWN	UNKNOWN	UNKNOWN	UNKNOWN	UNKNOWN	UNKNOWN	UNKNOWN	UNKNOWN	UNKNOWN	UNKNOWN	UNKNOWN	UNKNOWN
gi|422723879|ref|NZ_GL454123.1|	11220	2966876	HumanMicrobiome_20140702	4	Bacteria	2	UNKNOWN	UNKNOWN	Firmicutes	1239	Bacilli	91061	Lactobacillales	186826	Enterococcaceae	81852	Enterococcus	1350	Enterococcus faecalis	1351	Enterococcus faecalis TX2137	749491	Enterococcus faecalis TX2137 genomic scaffold Scfld224, whole genome shotgun sequence
JH711441.1	625	11999059	fungi_20190213	7	Eukaryota	4751	Fungi	4751	Ascomycota	4890	Saccharomycetes	4891	Saccharomycetales	4892	Saccharomycetaceae	4893	Saccharomyces	4930	Saccharomyces cerevisiae	4932	CEN.PK113-7D	889517	Saccharomyces cerevisiae CEN.PK113-7D unplaced genomic scaffold scaffold619, whole genome shotgun sequence
JTDB01000077.1	1225	7263741	bacteria_draft_20190205	5	Bacteria	2	UNKNOWN	UNKNOWN	Proteobacteria	1224	Betaproteobacteria	28216	Burkholderiales	80840	Burkholderiaceae	119060	Paraburkholderia	1822464	Paraburkholderia sacchari	159450	UNKNOWN	UNKNOWN	Paraburkholderia sacchari strain LMG 19450 contig00077, whole genome shotgun sequence
CYYV01000010.1	204662	3653886	bacteria_draft_20190205	5	Bacteria	2	UNKNOWN	UNKNOWN	Firmicutes	1239	Clostridia	186801	Clostridiales	186802	Lachnospiraceae	186803	Fusicatenibacter	1407607	Fusicatenibacter saccharivorans	1150298	UNKNOWN	UNKNOWN	Fusicatenibacter saccharivorans strain 2789STDY5608849 genome assembly, contig: SCcontig000010, whole genome shotgun sequence
REF:Gammaproteobacteria_gi_487636178	15329	UNKNOWN	IMGVR_20190128	11	UNKNOWN	UNKNOWN	UNKNOWN	UNKNOWN	UNKNOWN	UNKNOWN	UNKNOWN	UNKNOWN	UNKNOWN	UNKNOWN	UNKNOWN	UNKNOWN	UNKNOWN	UNKNOWN	UNKNOWN	UNKNOWN	UNKNOWN	UNKNOWN	UNKNOWN
BAMX01000021.1	710	2910689	bacteria_draft_20190205	5	Bacteria	2	UNKNOWN	UNKNOWN	Proteobacteria	1224	Alphaproteobacteria	28211	Rhodospirillales	204441	Acetobacteraceae	433	Acetobacter	434	Acetobacter orientalis	146474	21F-2	1231341	Acetobacter orientalis 21F-2 DNA, contig: Abor_021, whole genome shotgun sequence
MGS617_scaffold22	2907	2284305	MetaHitAssembly_20140701	3	Bacteria	2	UNKNOWN	UNKNOWN	Bacteroidetes	976	Bacteroidia	200643	Bacteroidales	171549	Prevotellaceae	171552	Prevotella	838	Prevotella sp. CAG:617	1262933	UNKNOWN	UNKNOWN	name:'Prevotella sp. MGS:617' taxid:1262933 sample:MH0046
QLOF01000628.1	1496	37095462	fungi_20190213	7	Eukaryota	4751	Fungi	4751	Ascomycota	4890	Eurotiomycetes	147545	Eurotiales	5042	Aspergillaceae	1131492	Aspergillus	5052	Aspergillus unguis	40381	UNKNOWN	UNKNOWN	Aspergillus unguis strain NII 08123 NODE_633_length_1496_cov_3.39226, whole genome shotgun sequence
3300007124_____Ga0102685_100248	43405	UNKNOWN	IMGVR_20190128	11	UNKNOWN	UNKNOWN	UNKNOWN	UNKNOWN	UNKNOWN	UNKNOWN	UNKNOWN	UNKNOWN	UNKNOWN	UNKNOWN	UNKNOWN	UNKNOWN	UNKNOWN	UNKNOWN	UNKNOWN	UNKNOWN	UNKNOWN	UNKNOWN	UNKNOWN
MGS3_scaffold48	1677	4270326	MetaHitAssembly_20140701	3	Bacteria	2	UNKNOWN	UNKNOWN	Bacteroidetes	976	Bacteroidia	200643	Bacteroidales	171549	Bacteroidaceae	815	Bacteroides	816	Bacteroides uniformis CAG:3	1263055	UNKNOWN	UNKNOWN	name:'Bacteroides uniformis MGS:3' taxid:1263055 sample:MH0002
AYTB01000033.1	1029	3548922	bacteria_draft_20190205	5	Bacteria	2	UNKNOWN	UNKNOWN	Firmicutes	1239	Bacilli	91061	Bacillales	1385	Planococcaceae	186818	Kurthia	1649	Kurthia huakuii	1421019	LAM0618	1334046	Kurthia huakuii LAM0618 Scaffold11_3, whole genome shotgun sequence
MGS287_scaffold23	44794	2395176	MetaHitAssembly_20140701	3	Bacteria	2	UNKNOWN	UNKNOWN	Firmicutes	1239	Negativicutes	909932	Acidaminococcales	1843488	Acidaminococcaceae	909930	Phascolarctobacterium	33024	Phascolarctobacterium succinatutens	626940	UNKNOWN	1263101	name:'Phascolarctobacterium succinatutens MGS:287' taxid:1263101 sample:MH0006
3300006349_____Ga0099714_100939	11510	UNKNOWN	IMGVR_20190128	11	UNKNOWN	UNKNOWN	UNKNOWN	UNKNOWN	UNKNOWN	UNKNOWN	UNKNOWN	UNKNOWN	UNKNOWN	UNKNOWN	UNKNOWN	UNKNOWN	UNKNOWN	UNKNOWN	UNKNOWN	UNKNOWN	UNKNOWN	UNKNOWN	UNKNOWN
MGS224_scaffold116	3470	5587080	MetaHitAssembly_20140701	3	Bacteria	2	UNKNOWN	UNKNOWN	Firmicutes	1239	Clostridia	186801	Clostridiales	186802	Clostridiaceae	31979	Clostridium	1485	Clostridium hathewayi CAG:224	1263067	UNKNOWN	UNKNOWN	name:'Clostridium hathewayi MGS:224' taxid:1263067 sample:V1.UC14-1
LXWW01000142.1	24401	16468307	protozoa_20190213	8	Eukaryota	2759	UNKNOWN	UNKNOWN	UNKNOWN	UNKNOWN	UNKNOWN	UNKNOWN	UNKNOWN	UNKNOWN	Blastocystidae	2547934	Blastocystis	12967	Blastocystis sp. subtype 1	944036	NandII	478820	Blastocystis sp. ATCC 50177/Nand II strain NandII AV274scaffold_233, whole genome shotgun sequence
gi|300927545|ref|NZ_GG771935.1|	10372	5003342	HumanMicrobiome_20140702	4	Bacteria	2	UNKNOWN	UNKNOWN	Proteobacteria	1224	Gammaproteobacteria	1236	Enterobacterales	91347	Enterobacteriaceae	543	Escherichia	561	Escherichia coli	562	Escherichia coli MS 182-1	749545	Escherichia coli MS 182-1 genomic scaffold Scfld219, whole genome shotgun sequence
3300006496_____Ga0100375_1000867	5070	UNKNOWN	IMGVR_20190128	11	UNKNOWN	UNKNOWN	UNKNOWN	UNKNOWN	UNKNOWN	UNKNOWN	UNKNOWN	UNKNOWN	UNKNOWN	UNKNOWN	UNKNOWN	UNKNOWN	UNKNOWN	UNKNOWN	UNKNOWN	UNKNOWN	UNKNOWN	UNKNOWN	UNKNOWN
MGS160_scaffold67	146132	3654610	MetaHitAssembly_20140701	3	Bacteria	2	UNKNOWN	UNKNOWN	Bacteroidetes	976	Bacteroidia	200643	Bacteroidales	171549	Bacteroidaceae	815	Bacteroides	816	Bacteroides clarus CAG:160	1263039	UNKNOWN	UNKNOWN	name:'Bacteroides clarus MGS:160' taxid:1263039 sample:MH0016
3300011222_____Ga0122768_100223	25504	UNKNOWN	IMGVR_20190128	11	UNKNOWN	UNKNOWN	UNKNOWN	UNKNOWN	UNKNOWN	UNKNOWN	UNKNOWN	UNKNOWN	UNKNOWN	UNKNOWN	UNKNOWN	UNKNOWN	UNKNOWN	UNKNOWN	UNKNOWN	UNKNOWN	UNKNOWN	UNKNOWN	UNKNOWN
LBLN01051697.1	430	87617276	fungi_20190213	7	Eukaryota	4751	Fungi	4751	Basidiomycota	5204	Pucciniomycetes	162484	Pucciniales	5258	Pucciniaceae	5262	Puccinia	5296	Puccinia arachidis	333523	UNKNOWN	UNKNOWN	Puccinia arachidis strain MRf11 G_Rust_contig_55666, whole genome shotgun sequence
gi|300819651|ref|NZ_ADWV01000035.1|	34911	4905150	HumanMicrobiome_20140702	4	Bacteria	2	UNKNOWN	UNKNOWN	Proteobacteria	1224	Gammaproteobacteria	1236	Enterobacterales	91347	Enterobacteriaceae	543	Escherichia	561	Escherichia coli	562	Escherichia coli MS 107-1	679207	Escherichia coli MS 107-1 E_coliMS107-1-1.0.1_Cont34.1, whole genome shotgun sequence
LBLN01055177.1	807	87617276	fungi_20190213	7	Eukaryota	4751	Fungi	4751	Basidiomycota	5204	Pucciniomycetes	162484	Pucciniales	5258	Pucciniaceae	5262	Puccinia	5296	Puccinia arachidis	333523	UNKNOWN	UNKNOWN	Puccinia arachidis strain MRf11 G_Rust_contig_59388, whole genome shotgun sequence
3300007210_____Ga0103359_100628	32159	UNKNOWN	IMGVR_20190128	11	UNKNOWN	UNKNOWN	UNKNOWN	UNKNOWN	UNKNOWN	UNKNOWN	UNKNOWN	UNKNOWN	UNKNOWN	UNKNOWN	UNKNOWN	UNKNOWN	UNKNOWN	UNKNOWN	UNKNOWN	UNKNOWN	UNKNOWN	UNKNOWN	UNKNOWN
3300008421_____Ga0115417_102133	6198	UNKNOWN	IMGVR_20190128	11	UNKNOWN	UNKNOWN	UNKNOWN	UNKNOWN	UNKNOWN	UNKNOWN	UNKNOWN	UNKNOWN	UNKNOWN	UNKNOWN	UNKNOWN	UNKNOWN	UNKNOWN	UNKNOWN	UNKNOWN	UNKNOWN	UNKNOWN	UNKNOWN	UNKNOWN
3300006566_____Ga0100365_1000467	27309	UNKNOWN	IMGVR_20190128	11	UNKNOWN	UNKNOWN	UNKNOWN	UNKNOWN	UNKNOWN	UNKNOWN	UNKNOWN	UNKNOWN	UNKNOWN	UNKNOWN	UNKNOWN	UNKNOWN	UNKNOWN	UNKNOWN	UNKNOWN	UNKNOWN	UNKNOWN	UNKNOWN	UNKNOWN
MGS924_scaffold127	1664	2791728	MetaHitAssembly_20140701	3	Bacteria	2	UNKNOWN	UNKNOWN	Bacteroidetes	976	Bacteroidia	200643	Bacteroidales	171549	Prevotellaceae	171552	Prevotella	838	Prevotella sp. CAG:924	1262938	UNKNOWN	UNKNOWN	name:'Prevotella sp. MGS:924' taxid:1262938 sample:MH0069
3300008361_____Ga0115082_101316	15876	UNKNOWN	IMGVR_20190128	11	UNKNOWN	UNKNOWN	UNKNOWN	UNKNOWN	UNKNOWN	UNKNOWN	UNKNOWN	UNKNOWN	UNKNOWN	UNKNOWN	UNKNOWN	UNKNOWN	UNKNOWN	UNKNOWN	UNKNOWN	UNKNOWN	UNKNOWN	UNKNOWN	UNKNOWN
3300014555_____Ga0134422_100248	39400	UNKNOWN	IMGVR_20190128	11	UNKNOWN	UNKNOWN	UNKNOWN	UNKNOWN	UNKNOWN	UNKNOWN	UNKNOWN	UNKNOWN	UNKNOWN	UNKNOWN	UNKNOWN	UNKNOWN	UNKNOWN	UNKNOWN	UNKNOWN	UNKNOWN	UNKNOWN	UNKNOWN	UNKNOWN
3300013902_____Ga0116620_1000645	15151	UNKNOWN	IMGVR_20190128	11	UNKNOWN	UNKNOWN	UNKNOWN	UNKNOWN	UNKNOWN	UNKNOWN	UNKNOWN	UNKNOWN	UNKNOWN	UNKNOWN	UNKNOWN	UNKNOWN	UNKNOWN	UNKNOWN	UNKNOWN	UNKNOWN	UNKNOWN	UNKNOWN	UNKNOWN
3300008282_____Ga0114156_1000113	88220	UNKNOWN	IMGVR_20190128	11	UNKNOWN	UNKNOWN	UNKNOWN	UNKNOWN	UNKNOWN	UNKNOWN	UNKNOWN	UNKNOWN	UNKNOWN	UNKNOWN	UNKNOWN	UNKNOWN	UNKNOWN	UNKNOWN	UNKNOWN	UNKNOWN	UNKNOWN	UNKNOWN	UNKNOWN
CDOI01000209.1	2868	2575891	bacteria_draft_20190205	5	Bacteria	2	UNKNOWN	UNKNOWN	Bacteroidetes	976	Flavobacteriia	117743	Flavobacteriales	200644	Flavobacteriaceae	49546	Capnocytophaga	1016	Capnocytophaga canis	1848903	UNKNOWN	UNKNOWN	Capnocytophaga canimorsus genome assembly CcanD38.1, contig CCAND38_Contig_92, whole genome shotgun sequence
3300007797_____Ga0105663_102204	11163	UNKNOWN	IMGVR_20190128	11	UNKNOWN	UNKNOWN	UNKNOWN	UNKNOWN	UNKNOWN	UNKNOWN	UNKNOWN	UNKNOWN	UNKNOWN	UNKNOWN	UNKNOWN	UNKNOWN	UNKNOWN	UNKNOWN	UNKNOWN	UNKNOWN	UNKNOWN	UNKNOWN	UNKNOWN
gi|282877556|ref|NZ_ADEG01000039.1|	224058	3033961	HumanMicrobiome_20140702	4	Bacteria	2	UNKNOWN	UNKNOWN	Bacteroidetes	976	Bacteroidia	200643	Bacteroidales	171549	Prevotellaceae	171552	Prevotella	838	Prevotella buccalis	28127	Prevotella buccalis ATCC 35310	679190	Prevotella buccalis ATCC 35310 contig00058, whole genome shotgun sequence
gi|228469433|ref|NZ_ACLR01000017.1|	540	2242885	HumanMicrobiome_20140702	4	Bacteria	2	UNKNOWN	UNKNOWN	Bacteroidetes	976	Bacteroidia	200643	Bacteroidales	171549	Porphyromonadaceae	171551	Porphyromonas	836	Porphyromonas uenonis	281920	Porphyromonas uenonis 60-3	596327	Porphyromonas uenonis 60-3 deg1118640599687, whole genome shotgun sequence
3300010283_____Ga0129312_1000693	25612	UNKNOWN	IMGVR_20190128	11	UNKNOWN	UNKNOWN	UNKNOWN	UNKNOWN	UNKNOWN	UNKNOWN	UNKNOWN	UNKNOWN	UNKNOWN	UNKNOWN	UNKNOWN	UNKNOWN	UNKNOWN	UNKNOWN	UNKNOWN	UNKNOWN	UNKNOWN	UNKNOWN	UNKNOWN
JZRJ01000485.1	13580	12693100	protozoa_20190213	8	Eukaryota	2759	UNKNOWN	UNKNOWN	UNKNOWN	UNKNOWN	UNKNOWN	UNKNOWN	UNKNOWN	UNKNOWN	Blastocystidae	2547934	Blastocystis	12967	Blastocystis sp. subtype 2	944160	UNKNOWN	UNKNOWN	Blastocystis sp. subtype 2 isolate Flemming ST2_BLS4_contig_509, whole genome shotgun sequence
MGS74_scaffold7	6175	2915957	MetaHitAssembly_20140701	3	Bacteria	2	UNKNOWN	UNKNOWN	Firmicutes	1239	Clostridia	186801	Clostridiales	186802	Ruminococcaceae	541000	Faecalibacterium	216851	Faecalibacterium sp. CAG:74	1262897	UNKNOWN	UNKNOWN	name:'Faecalibacterium sp. MGS:74' taxid:1262897 sample:MH0012
MGS891_scaffold166	12498	2624448	MetaHitAssembly_20140701	3	Bacteria	2	UNKNOWN	UNKNOWN	Bacteroidetes	976	Bacteroidia	200643	Bacteroidales	171549	Prevotellaceae	171552	Prevotella	838	Prevotella sp. CAG:891	1262937	UNKNOWN	UNKNOWN	name:'Prevotella sp. MGS:891' taxid:1262937 sample:MH0057
RRYC01008351.1	250	26219376	fungi_20190213	7	Eukaryota	4751	Fungi	4751	Basidiomycota	5204	Exobasidiomycetes	452283	Microstromatales	162475	Quambalariaceae	426519	Quambalaria	218126	Quambalaria eucalypti	363177	UNKNOWN	UNKNOWN	Quambalaria eucalypti isolate CMW1101 Contig0008462_, whole genome shotgun sequence
7000000568_____SRS051930_LANL_scaffold_53845	6289	UNKNOWN	IMGVR_20190128	11	UNKNOWN	UNKNOWN	UNKNOWN	UNKNOWN	UNKNOWN	UNKNOWN	UNKNOWN	UNKNOWN	UNKNOWN	UNKNOWN	UNKNOWN	UNKNOWN	UNKNOWN	UNKNOWN	UNKNOWN	UNKNOWN	UNKNOWN	UNKNOWN	UNKNOWN
3300014559_____Ga0134386_100581	16668	UNKNOWN	IMGVR_20190128	11	UNKNOWN	UNKNOWN	UNKNOWN	UNKNOWN	UNKNOWN	UNKNOWN	UNKNOWN	UNKNOWN	UNKNOWN	UNKNOWN	UNKNOWN	UNKNOWN	UNKNOWN	UNKNOWN	UNKNOWN	UNKNOWN	UNKNOWN	UNKNOWN	UNKNOWN
3300008551_____Ga0111058_103335	9860	UNKNOWN	IMGVR_20190128	11	UNKNOWN	UNKNOWN	UNKNOWN	UNKNOWN	UNKNOWN	UNKNOWN	UNKNOWN	UNKNOWN	UNKNOWN	UNKNOWN	UNKNOWN	UNKNOWN	UNKNOWN	UNKNOWN	UNKNOWN	UNKNOWN	UNKNOWN	UNKNOWN	UNKNOWN
gi|313116123|ref|NZ_GL538237.1|	135867	2928734	HumanMicrobiome_20140702	4	Bacteria	2	UNKNOWN	UNKNOWN	Firmicutes	1239	Clostridia	186801	Clostridiales	186802	Ruminococcaceae	541000	Faecalibacterium	216851	Faecalibacterium prausnitzii	853	Faecalibacterium cf. prausnitzii KLE1255	748224	Faecalibacterium cf. prausnitzii KLE1255 genomic scaffold Scfld34, whole genome shotgun sequence
MGS379_scaffold73	37625	2164906	MetaHitAssembly_20140701	3	Bacteria	2	UNKNOWN	UNKNOWN	Firmicutes	1239	Clostridia	186801	Clostridiales	186802	Ruminococcaceae	541000	Ruminococcus	1263	Ruminococcus sp. CAG:379	1262956	UNKNOWN	UNKNOWN	name:'Ruminococcus sp. MGS:379' taxid:1262956 sample:O2.UC31-0
7000000425_____SRS013476_Baylor_scaffold_6128	10510	UNKNOWN	IMGVR_20190128	11	UNKNOWN	UNKNOWN	UNKNOWN	UNKNOWN	UNKNOWN	UNKNOWN	UNKNOWN	UNKNOWN	UNKNOWN	UNKNOWN	UNKNOWN	UNKNOWN	UNKNOWN	UNKNOWN	UNKNOWN	UNKNOWN	UNKNOWN	UNKNOWN	UNKNOWN
MGS521_scaffold52	37811	1829798	MetaHitAssembly_20140701	3	Bacteria	2	UNKNOWN	UNKNOWN	Proteobacteria	1224	Betaproteobacteria	28216	Burkholderiales	80840	Sutterellaceae	995019	Sutterella	40544	Sutterella sp. CAG:521	1262977	UNKNOWN	UNKNOWN	name:'Sutterella sp. MGS:521' taxid:1262977 sample:V1.UC2-4
MGS226_scaffold130	626	2127882	MetaHitAssembly_20140701	3	Bacteria	2	UNKNOWN	UNKNOWN	Firmicutes	1239	Clostridia	186801	Clostridiales	186802	Clostridiaceae	31979	Clostridium	1485	Clostridium sp. CAG:226	1262781	UNKNOWN	UNKNOWN	name:'Clostridium sp. MGS:226' taxid:1262781 sample:MH0012
MGS921_scaffold39	12459	1466627	MetaHitAssembly_20140701	3	Bacteria	2	UNKNOWN	UNKNOWN	Firmicutes	1239	Clostridia	186801	Clostridiales	186802	Clostridiaceae	31979	Clostridium	1485	Clostridium sp. CAG:921	1262847	UNKNOWN	UNKNOWN	name:'Clostridium sp. MGS:921' taxid:1262847 sample:MH0144
gi|373121199|ref|NZ_JH590964.1|	512	5668091	HumanMicrobiome_20140702	4	Bacteria	2	UNKNOWN	UNKNOWN	Firmicutes	1239	Clostridia	186801	Clostridiales	186802	Lachnospiraceae	186803	UNKNOWN	UNKNOWN	Lachnospiraceae bacterium 7_1_58FAA	658087	UNKNOWN	UNKNOWN	Lachnospiraceae bacterium 7_1_58FAA genomic scaffold supercont1.99, whole genome shotgun sequence
AWTT01000084.1	1778	1904253	bacteria_draft_20190205	5	Bacteria	2	UNKNOWN	UNKNOWN	Firmicutes	1239	Bacilli	91061	Lactobacillales	186826	Lactobacillaceae	33958	Lactobacillus	1578	Lactobacillus wasatchensis	1335616	UNKNOWN	UNKNOWN	Lactobacillus wasatchensis strain WDC04 contig00084, whole genome shotgun sequence
7000000297_____SRS056259_LANL_scaffold_28519	11636	UNKNOWN	IMGVR_20190128	11	UNKNOWN	UNKNOWN	UNKNOWN	UNKNOWN	UNKNOWN	UNKNOWN	UNKNOWN	UNKNOWN	UNKNOWN	UNKNOWN	UNKNOWN	UNKNOWN	UNKNOWN	UNKNOWN	UNKNOWN	UNKNOWN	UNKNOWN	UNKNOWN	UNKNOWN
7000000582_____SRS019787_WUGC_scaffold_17279	28954	UNKNOWN	IMGVR_20190128	11	UNKNOWN	UNKNOWN	UNKNOWN	UNKNOWN	UNKNOWN	UNKNOWN	UNKNOWN	UNKNOWN	UNKNOWN	UNKNOWN	UNKNOWN	UNKNOWN	UNKNOWN	UNKNOWN	UNKNOWN	UNKNOWN	UNKNOWN	UNKNOWN	UNKNOWN
MGS68_scaffold53	63502	2862985	MetaHitAssembly_20140701	3	Bacteria	2	UNKNOWN	UNKNOWN	Bacteroidetes	976	Bacteroidia	200643	Bacteroidales	171549	Rikenellaceae	171550	Alistipes	239759	Alistipes finegoldii CAG:68	1263035	UNKNOWN	UNKNOWN	name:'Alistipes finegoldii MGS:68' taxid:1263035 sample:MH0006
MGS632_scaffold77	16542	2462470	MetaHitAssembly_20140701	3	Bacteria	2	UNKNOWN	UNKNOWN	Firmicutes	1239	Clostridia	186801	Clostridiales	186802	Clostridiaceae	31979	Clostridium	1485	Clostridium sp. CAG:632	1262830	UNKNOWN	UNKNOWN	name:'Clostridium sp. MGS:632' taxid:1262830 sample:MH0065
gi|224580930|ref|NZ_EQ999908.1|	8215	3561737	HumanMicrobiome_20140702	4	UNKNOWN	UNKNOWN	UNKNOWN	UNKNOWN	UNKNOWN	UNKNOWN	UNKNOWN	UNKNOWN	UNKNOWN	UNKNOWN	UNKNOWN	UNKNOWN	UNKNOWN	UNKNOWN	UNKNOWN	UNKNOWN	UNKNOWN	UNKNOWN	Mollicutes bacterium D7 genomic scaffold supercont1.31, whole genome shotgun sequence
JDFF01000002.1	28108	2040170	bacteria_draft_20190205	5	Bacteria	2	UNKNOWN	UNKNOWN	Bacteroidetes	976	Bacteroidia	200643	Bacteroidales	171549	Porphyromonadaceae	171551	Porphyromonas	836	Porphyromonas catoniae	41976	ATCC 51270	887901	Porphyromonas catoniae ATCC 51270 ctg7180000005754, whole genome shotgun sequence
LBLN01011119.1	2948	87617276	fungi_20190213	7	Eukaryota	4751	Fungi	4751	Basidiomycota	5204	Pucciniomycetes	162484	Pucciniales	5258	Pucciniaceae	5262	Puccinia	5296	Puccinia arachidis	333523	UNKNOWN	UNKNOWN	Puccinia arachidis strain MRf11 G_Rust_contig_11253, whole genome shotgun sequence
MGS39_scaffold88	4572	2607950	MetaHitAssembly_20140701	3	Bacteria	2	UNKNOWN	UNKNOWN	Firmicutes	1239	Clostridia	186801	Clostridiales	186802	Ruminococcaceae	541000	Ruminococcus	1263	Ruminococcus obeum CAG:39	1263107	UNKNOWN	UNKNOWN	name:'Ruminococcus obeum MGS:39' taxid:1263107 sample:V1.UC13-3
LXWW01000350.1	8838	16468307	protozoa_20190213	8	Eukaryota	2759	UNKNOWN	UNKNOWN	UNKNOWN	UNKNOWN	UNKNOWN	UNKNOWN	UNKNOWN	UNKNOWN	Blastocystidae	2547934	Blastocystis	12967	Blastocystis sp. subtype 1	944036	NandII	478820	Blastocystis sp. ATCC 50177/Nand II strain NandII AV274scaffold_473, whole genome shotgun sequence
3300006748_____Ga0101800_100870	16256	UNKNOWN	IMGVR_20190128	11	UNKNOWN	UNKNOWN	UNKNOWN	UNKNOWN	UNKNOWN	UNKNOWN	UNKNOWN	UNKNOWN	UNKNOWN	UNKNOWN	UNKNOWN	UNKNOWN	UNKNOWN	UNKNOWN	UNKNOWN	UNKNOWN	UNKNOWN	UNKNOWN	UNKNOWN
gi|357057336|ref|NZ_JH376872.1|	722831	5500475	HumanMicrobiome_20140702	4	Bacteria	2	UNKNOWN	UNKNOWN	Firmicutes	1239	Clostridia	186801	Clostridiales	186802	Lachnospiraceae	186803	Lachnoclostridium	1506553	[Clostridium] clostridioforme	1531	[Clostridium] clostridioforme 2_1_49FAA	742735	Clostridium clostridioforme 2_1_49FAA genomic scaffold supercont1.3, whole genome shotgun sequence
MGS9_scaffold128	31856	2865409	MetaHitAssembly_20140701	3	Bacteria	2	UNKNOWN	UNKNOWN	Firmicutes	1239	Clostridia	186801	Clostridiales	186802	Ruminococcaceae	541000	Ruminococcus	1263	Ruminococcus sp. CAG:9	1262967	UNKNOWN	UNKNOWN	name:'Ruminococcus sp. MGS:9' taxid:1262967 sample:V1.CD35-1
3300014791_____Ga0134447_1000684	18002	UNKNOWN	IMGVR_20190128	11	UNKNOWN	UNKNOWN	UNKNOWN	UNKNOWN	UNKNOWN	UNKNOWN	UNKNOWN	UNKNOWN	UNKNOWN	UNKNOWN	UNKNOWN	UNKNOWN	UNKNOWN	UNKNOWN	UNKNOWN	UNKNOWN	UNKNOWN	UNKNOWN	UNKNOWN
MGS45_scaffold57	99050	2537258	MetaHitAssembly_20140701	3	Bacteria	2	UNKNOWN	UNKNOWN	Firmicutes	1239	Clostridia	186801	Clostridiales	186802	Lachnospiraceae	186803	Roseburia	841	Roseburia sp. CAG:45	1262947	UNKNOWN	UNKNOWN	name:'Roseburia sp. MGS:45' taxid:1262947 sample:MH0115
MGS80_scaffold83	34467	2623534	MetaHitAssembly_20140701	3	Bacteria	2	UNKNOWN	UNKNOWN	Firmicutes	1239	Clostridia	186801	Clostridiales	186802	Eubacteriaceae	186806	Eubacterium	1730	Eubacterium siraeum CAG:80	1263080	UNKNOWN	UNKNOWN	name:'Eubacterium siraeum MGS:80' taxid:1263080 sample:MH0002
MGS488_scaffold20	3248	2206392	MetaHitAssembly_20140701	3	Bacteria	2	UNKNOWN	UNKNOWN	Firmicutes	1239	Clostridia	186801	Clostridiales	186802	Ruminococcaceae	541000	Ruminococcus	1263	Ruminococcus sp. CAG:488	1262959	UNKNOWN	UNKNOWN	name:'Ruminococcus sp. MGS:488' taxid:1262959 sample:V1.UC26-0
MGS330_scaffold83	29305	2474598	MetaHitAssembly_20140701	3	Bacteria	2	UNKNOWN	UNKNOWN	Firmicutes	1239	Clostridia	186801	Clostridiales	186802	Ruminococcaceae	541000	Ruminococcus	1263	Ruminococcus sp. CAG:330	1262954	UNKNOWN	UNKNOWN	name:'Ruminococcus sp. MGS:330' taxid:1262954 sample:V1.UC12-4
gi|224485618|ref|NZ_EQ973404.1|	911	7101224	HumanMicrobiome_20140702	4	Bacteria	2	UNKNOWN	UNKNOWN	Bacteroidetes	976	Bacteroidia	200643	Bacteroidales	171549	Bacteroidaceae	815	Bacteroides	816	Bacteroides sp. 2_2_4	469590	UNKNOWN	UNKNOWN	Bacteroides sp. 2_2_4 supercont1.50 genomic scaffold, whole genome shotgun sequence
JZRK01000585.1	3848	11651387	protozoa_20190213	8	Eukaryota	2759	UNKNOWN	UNKNOWN	UNKNOWN	UNKNOWN	UNKNOWN	UNKNOWN	UNKNOWN	UNKNOWN	Blastocystidae	2547934	Blastocystis	12967	Blastocystis sp. subtype 3	944168	UNKNOWN	UNKNOWN	Blastocystis sp. subtype 3 strain ZGR ST3_BLS3_contig_725, whole genome shotgun sequence
JZRJ01000905.1	5367	12693100	protozoa_20190213	8	Eukaryota	2759	UNKNOWN	UNKNOWN	UNKNOWN	UNKNOWN	UNKNOWN	UNKNOWN	UNKNOWN	UNKNOWN	Blastocystidae	2547934	Blastocystis	12967	Blastocystis sp. subtype 2	944160	UNKNOWN	UNKNOWN	Blastocystis sp. subtype 2 isolate Flemming ST2_BLS4_contig_1020, whole genome shotgun sequence
3300014793_____Ga0134407_1000778	20422	UNKNOWN	IMGVR_20190128	11	UNKNOWN	UNKNOWN	UNKNOWN	UNKNOWN	UNKNOWN	UNKNOWN	UNKNOWN	UNKNOWN	UNKNOWN	UNKNOWN	UNKNOWN	UNKNOWN	UNKNOWN	UNKNOWN	UNKNOWN	UNKNOWN	UNKNOWN	UNKNOWN	UNKNOWN
MGS252_scaffold97	2849	2833000	MetaHitAssembly_20140701	3	Bacteria	2	UNKNOWN	UNKNOWN	Firmicutes	1239	Clostridia	186801	Clostridiales	186802	Eubacteriaceae	186806	Eubacterium	1730	Eubacterium sp. CAG:252	1262887	UNKNOWN	UNKNOWN	name:'Eubacterium sp. MGS:252' taxid:1262887 sample:O2.UC36-2
MGS1219_scaffold11	7625	1065903	MetaHitAssembly_20140701	3	Bacteria	2	UNKNOWN	UNKNOWN	Firmicutes	1239	Clostridia	186801	Clostridiales	186802	Clostridiaceae	31979	Clostridium	1485	Clostridium sp. CAG:1219	1262772	UNKNOWN	UNKNOWN	name:'Clostridium sp. MGS:1219' taxid:1262772 sample:O2.UC24-2
FLTG01005997.1	827	57256845	protozoa_20190213	8	Eukaryota	2759	UNKNOWN	UNKNOWN	UNKNOWN	UNKNOWN	UNKNOWN	UNKNOWN	Acytosteliales	2058181	Acytosteliaceae	2058183	Acytostelium	133407	Acytostelium leptosomum	133408	UNKNOWN	UNKNOWN	Acytostelium leptosomum genome assembly, contig: contig_5997, whole genome shotgun sequence
gi|301030182|ref|NZ_GG772370.1|	30157	5220755	HumanMicrobiome_20140702	4	Bacteria	2	UNKNOWN	UNKNOWN	Proteobacteria	1224	Gammaproteobacteria	1236	Enterobacterales	91347	Enterobacteriaceae	543	Escherichia	561	Escherichia coli	562	Escherichia coli MS 69-1	749531	Escherichia coli MS 69-1 genomic scaffold Scfld132, whole genome shotgun sequence
AOSS01000312.1	14504	2128234	bacteria_draft_20190205	5	Bacteria	2	UNKNOWN	UNKNOWN	Actinobacteria	201174	Actinobacteria	1760	Propionibacteriales	85009	Propionibacteriaceae	31957	Cutibacterium	1912216	Cutibacterium granulosum	33011	DSM 20700	1160719	Cutibacterium granulosum DSM 20700 contig312, whole genome shotgun sequence
MGS194_scaffold26	22958	2591406	MetaHitAssembly_20140701	3	Bacteria	2	UNKNOWN	UNKNOWN	Firmicutes	1239	UNKNOWN	UNKNOWN	UNKNOWN	UNKNOWN	UNKNOWN	UNKNOWN	UNKNOWN	UNKNOWN	Firmicutes bacterium CAG:194	1263008	UNKNOWN	UNKNOWN	name:'Firmicutes bacterium MGS:194' taxid:1263008 sample:MH0006
BBDW01000002.1	333675	3259449	bacteria_draft_20190205	5	Bacteria	2	UNKNOWN	UNKNOWN	Firmicutes	1239	Clostridia	186801	Clostridiales	186802	Ruminococcaceae	541000	Ruminococcus	1263	Ruminococcus faecis	592978	JCM 15917	1298596	Ruminococcus faecis JCM 15917 DNA, contig: JCM15917.contig00002, whole genome shotgun sequence
7000000400_____SRS019071_WUGC_scaffold_40006	8077	UNKNOWN	IMGVR_20190128	11	UNKNOWN	UNKNOWN	UNKNOWN	UNKNOWN	UNKNOWN	UNKNOWN	UNKNOWN	UNKNOWN	UNKNOWN	UNKNOWN	UNKNOWN	UNKNOWN	UNKNOWN	UNKNOWN	UNKNOWN	UNKNOWN	UNKNOWN	UNKNOWN	UNKNOWN
MGS56_scaffold152	646	2582502	MetaHitAssembly_20140701	3	Bacteria	2	UNKNOWN	UNKNOWN	Firmicutes	1239	UNKNOWN	UNKNOWN	UNKNOWN	UNKNOWN	UNKNOWN	UNKNOWN	UNKNOWN	UNKNOWN	Firmicutes bacterium CAG:56	1263031	UNKNOWN	UNKNOWN	name:'Firmicutes bacterium MGS:56' taxid:1263031 sample:V1.UC28-0
gi|319430574|ref|NZ_GL622528.1|	909	4638757	HumanMicrobiome_20140702	4	Bacteria	2	UNKNOWN	UNKNOWN	Bacteroidetes	976	Bacteroidia	200643	Bacteroidales	171549	Bacteroidaceae	815	Bacteroides	816	Bacteroides sp. 4_1_36	457393	UNKNOWN	UNKNOWN	Bacteroides sp. 4_1_36 genomic scaffold supercont1.29, whole genome shotgun sequence
JZRJ01000967.1	2149	12693100	protozoa_20190213	8	Eukaryota	2759	UNKNOWN	UNKNOWN	UNKNOWN	UNKNOWN	UNKNOWN	UNKNOWN	UNKNOWN	UNKNOWN	Blastocystidae	2547934	Blastocystis	12967	Blastocystis sp. subtype 2	944160	UNKNOWN	UNKNOWN	Blastocystis sp. subtype 2 isolate Flemming ST2_BLS4_contig_1335, whole genome shotgun sequence
gi|224580956|ref|NZ_EQ999934.1|	820	3561737	HumanMicrobiome_20140702	4	UNKNOWN	UNKNOWN	UNKNOWN	UNKNOWN	UNKNOWN	UNKNOWN	UNKNOWN	UNKNOWN	UNKNOWN	UNKNOWN	UNKNOWN	UNKNOWN	UNKNOWN	UNKNOWN	UNKNOWN	UNKNOWN	UNKNOWN	UNKNOWN	Mollicutes bacterium D7 genomic scaffold supercont1.57, whole genome shotgun sequence
MGS964_scaffold7	23584	2111088	MetaHitAssembly_20140701	3	Bacteria	2	UNKNOWN	UNKNOWN	Firmicutes	1239	Clostridia	186801	Clostridiales	186802	Clostridiaceae	31979	Clostridium	1485	Clostridium sp. CAG:964	1262848	UNKNOWN	UNKNOWN	name:'Clostridium sp. MGS:964' taxid:1262848 sample:V1.CD6-4
MGS700_scaffold50	26336	2458396	MetaHitAssembly_20140701	3	Bacteria	2	UNKNOWN	UNKNOWN	Spirochaetes	203691	Spirochaetia	203692	Brachyspirales	1643686	Brachyspiraceae	143786	Brachyspira	29521	Brachyspira sp. CAG:700	1262760	UNKNOWN	UNKNOWN	name:'Brachyspira sp. MGS:700' taxid:1262760 sample:MH0096
MGS1185_scaffold94	20114	3149457	MetaHitAssembly_20140701	3	Bacteria	2	UNKNOWN	UNKNOWN	Bacteroidetes	976	Bacteroidia	200643	Bacteroidales	171549	Prevotellaceae	171552	Prevotella	838	Prevotella sp. CAG:1185	1262921	UNKNOWN	UNKNOWN	name:'Prevotella sp. MGS:1185' taxid:1262921 sample:MH0107
AHJF01026391.1	454	64332776	protozoa_20190213	8	Eukaryota	2759	UNKNOWN	UNKNOWN	UNKNOWN	UNKNOWN	Oomycetes	4762	Peronosporales	4776	Peronosporaceae	4777	Pseudoperonospora	143452	Pseudoperonospora cubensis	143453	UNKNOWN	UNKNOWN	Pseudoperonospora cubensis isolate MSU-1 psc_contig_29053, whole genome shotgun sequence
7000000380_____SRS015663_WUGC_scaffold_47698	33732	UNKNOWN	IMGVR_20190128	11	UNKNOWN	UNKNOWN	UNKNOWN	UNKNOWN	UNKNOWN	UNKNOWN	UNKNOWN	UNKNOWN	UNKNOWN	UNKNOWN	UNKNOWN	UNKNOWN	UNKNOWN	UNKNOWN	UNKNOWN	UNKNOWN	UNKNOWN	UNKNOWN	UNKNOWN
gi|241760418|ref|NZ_ACQV01000028.1|	32538	2204114	HumanMicrobiome_20140702	4	Bacteria	2	UNKNOWN	UNKNOWN	Proteobacteria	1224	Betaproteobacteria	28216	Neisseriales	206351	Neisseriaceae	481	Neisseria	482	Neisseria flavescens	484	Neisseria flavescens SK114	596320	Neisseria flavescens SK114 ctg1118407793861, whole genome shotgun sequence
3300014921_____Ga0169822_100526	20536	UNKNOWN	IMGVR_20190128	11	UNKNOWN	UNKNOWN	UNKNOWN	UNKNOWN	UNKNOWN	UNKNOWN	UNKNOWN	UNKNOWN	UNKNOWN	UNKNOWN	UNKNOWN	UNKNOWN	UNKNOWN	UNKNOWN	UNKNOWN	UNKNOWN	UNKNOWN	UNKNOWN	UNKNOWN
gi|340351267|ref|NZ_GL982485.1|	745	2669193	HumanMicrobiome_20140702	4	Bacteria	2	UNKNOWN	UNKNOWN	Bacteroidetes	976	Bacteroidia	200643	Bacteroidales	171549	Prevotellaceae	171552	Prevotella	838	Prevotella nigrescens	28133	Prevotella nigrescens ATCC 33563	997352	Prevotella nigrescens ATCC 33563 genomic scaffold SCAFFOLD22, whole genome shotgun sequence
gi|237754790|ref|NZ_GG668939.1|	61873	3156478	HumanMicrobiome_20140702	4	Bacteria	2	UNKNOWN	UNKNOWN	Firmicutes	1239	Bacilli	91061	Lactobacillales	186826	Enterococcaceae	81852	Enterococcus	1350	Enterococcus faecalis	1351	Enterococcus faecalis TX0104	491074	Enterococcus faecalis TX0104 genomic scaffold SCAFFOLD18, whole genome shotgun sequence
3300014846_____Ga0169854_101018	11280	UNKNOWN	IMGVR_20190128	11	UNKNOWN	UNKNOWN	UNKNOWN	UNKNOWN	UNKNOWN	UNKNOWN	UNKNOWN	UNKNOWN	UNKNOWN	UNKNOWN	UNKNOWN	UNKNOWN	UNKNOWN	UNKNOWN	UNKNOWN	UNKNOWN	UNKNOWN	UNKNOWN	UNKNOWN
3300008345_____Ga0115409_100074	56597	UNKNOWN	IMGVR_20190128	11	UNKNOWN	UNKNOWN	UNKNOWN	UNKNOWN	UNKNOWN	UNKNOWN	UNKNOWN	UNKNOWN	UNKNOWN	UNKNOWN	UNKNOWN	UNKNOWN	UNKNOWN	UNKNOWN	UNKNOWN	UNKNOWN	UNKNOWN	UNKNOWN	UNKNOWN
gi|301030608|ref|NZ_GG772400.1|	144562	5220755	HumanMicrobiome_20140702	4	Bacteria	2	UNKNOWN	UNKNOWN	Proteobacteria	1224	Gammaproteobacteria	1236	Enterobacterales	91347	Enterobacteriaceae	543	Escherichia	561	Escherichia coli	562	Escherichia coli MS 69-1	749531	Escherichia coli MS 69-1 genomic scaffold Scfld220, whole genome shotgun sequence
3300014783_____Ga0134390_102095	7918	UNKNOWN	IMGVR_20190128	11	UNKNOWN	UNKNOWN	UNKNOWN	UNKNOWN	UNKNOWN	UNKNOWN	UNKNOWN	UNKNOWN	UNKNOWN	UNKNOWN	UNKNOWN	UNKNOWN	UNKNOWN	UNKNOWN	UNKNOWN	UNKNOWN	UNKNOWN	UNKNOWN	UNKNOWN
7000000317_____SRS014459_WUGC_scaffold_58829	16937	UNKNOWN	IMGVR_20190128	11	UNKNOWN	UNKNOWN	UNKNOWN	UNKNOWN	UNKNOWN	UNKNOWN	UNKNOWN	UNKNOWN	UNKNOWN	UNKNOWN	UNKNOWN	UNKNOWN	UNKNOWN	UNKNOWN	UNKNOWN	UNKNOWN	UNKNOWN	UNKNOWN	UNKNOWN
MGS110_scaffold30	6825	2502913	MetaHitAssembly_20140701	3	Bacteria	2	UNKNOWN	UNKNOWN	Firmicutes	1239	UNKNOWN	UNKNOWN	UNKNOWN	UNKNOWN	UNKNOWN	UNKNOWN	UNKNOWN	UNKNOWN	Firmicutes bacterium CAG:110	1263000	UNKNOWN	UNKNOWN	name:'Firmicutes bacterium MGS:110' taxid:1263000 sample:O2.UC18-2
7000000077_____SRS064645_LANL_scaffold_5553	42502	UNKNOWN	IMGVR_20190128	11	UNKNOWN	UNKNOWN	UNKNOWN	UNKNOWN	UNKNOWN	UNKNOWN	UNKNOWN	UNKNOWN	UNKNOWN	UNKNOWN	UNKNOWN	UNKNOWN	UNKNOWN	UNKNOWN	UNKNOWN	UNKNOWN	UNKNOWN	UNKNOWN	UNKNOWN
MGS303_scaffold40	14578	2705708	MetaHitAssembly_20140701	3	Bacteria	2	UNKNOWN	UNKNOWN	Firmicutes	1239	Clostridia	186801	Clostridiales	186802	Lachnospiraceae	186803	Roseburia	841	Roseburia sp. CAG:303	1262944	UNKNOWN	UNKNOWN	name:'Roseburia sp. MGS:303' taxid:1262944 sample:V1.CD29-0
REF:Gammaproteobacteria_gi_419743162-66106-87376	21245	UNKNOWN	IMGVR_20190128	11	UNKNOWN	UNKNOWN	UNKNOWN	UNKNOWN	UNKNOWN	UNKNOWN	UNKNOWN	UNKNOWN	UNKNOWN	UNKNOWN	UNKNOWN	UNKNOWN	UNKNOWN	UNKNOWN	UNKNOWN	UNKNOWN	UNKNOWN	UNKNOWN	UNKNOWN
7000000171_____C3378535	28206	UNKNOWN	IMGVR_20190128	11	UNKNOWN	UNKNOWN	UNKNOWN	UNKNOWN	UNKNOWN	UNKNOWN	UNKNOWN	UNKNOWN	UNKNOWN	UNKNOWN	UNKNOWN	UNKNOWN	UNKNOWN	UNKNOWN	UNKNOWN	UNKNOWN	UNKNOWN	UNKNOWN	UNKNOWN
MGS390_scaffold9	10831	2443329	MetaHitAssembly_20140701	3	Bacteria	2	UNKNOWN	UNKNOWN	Firmicutes	1239	Clostridia	186801	Clostridiales	186802	Ruminococcaceae	541000	Anaerotruncus	244127	Anaerotruncus sp. CAG:390	1262703	UNKNOWN	UNKNOWN	name:'Anaerotruncus sp. MGS:390' taxid:1262703 sample:MH0117
7000000112_____SRS011302_Baylor_scaffold_12961	20479	UNKNOWN	IMGVR_20190128	11	UNKNOWN	UNKNOWN	UNKNOWN	UNKNOWN	UNKNOWN	UNKNOWN	UNKNOWN	UNKNOWN	UNKNOWN	UNKNOWN	UNKNOWN	UNKNOWN	UNKNOWN	UNKNOWN	UNKNOWN	UNKNOWN	UNKNOWN	UNKNOWN	UNKNOWN
[truncated: 103,419 more rows]

## Sheet: ResFinder_mapstat.overview
## database	ResFinder_20190213
# sampleId	fragmentCount	mapped	mapped (%)	ResFinder_20190213	ResFinder_20190213 (%)
FCHGLKNBBXX-wHAXPI038980-32_L5_1	19495613	11080	0.06	11080	0.06
[truncated: 115 more rows]

## Sheet: ResFinder_geneID_mapping
## database	ResFinder_20190213
[truncated: 264 more rows]
