# Supplementary material for: The gut microbiome but not the resistome is associated with urogenital schistosomiasis in preschool-aged children
Source: Commun Biol. 2020 Apr 2;3:155. doi: 10.1038/s42003-020-0859-7 (PMC7118151; doi:10.1038/s42003-020-0859-7)
Supplement: Supplementary file 4 — Supplementary Data 2 [file 42003_2020_859_MOESM4_ESM.xlsx]

## Sheet: Bacteria_genus_counts
	CH601	CH602	CH609.1	CH611	CH616	CH617	CH619	CH620	CH621	CH622	CH624	CH626	CH627	CH628	CH632	CH633	CH638	CH640	CH646	CH650	CH655	CH661	CH663	CH672	CH673	CH675	CH679	CH687	CH689	CH698	CH704	CH707	CH712	CH716	CK2001	CK2002	CK2018	CK2019	CK2021.3	CK2025	CK2036	CK2049.1	CK2049.2	CK2054	CK2056	CK2058	CK2066	CK2075	CK2081
Abiotrophia	0	0	0	0	0	0	0	0	0	0	0	0	165	0	0	0	0	0	0	0	0	0	0	0	0	0	0	0	0	0	0	0	0	0	0	0	0	0	0	0	0	0	0	0	0	0	0	0	0
Absiella	2031	200	623	461	945	1158	288	1135	536	2393	621	1514	1221	526	945	227	679	340	2532	542	153	1129	873	1469	1596	759	615	1065	1277	358	221	1301	848	917	333	114	797	731	559	712	985	3116	1609	1020	87	455	970	230	317
Acaricomes	0	0	0	0	0	0	0	0	0	0	0	0	0	0	0	0	0	0	0	0	0	0	0	0	0	0	0	0	0	0	0	0	0	0	0	0	0	0	0	0	0	0	0	0	0	0	0	0	0
Acetanaerobacterium	0	7	12	1	14	0	1	6	16	41	37	1	3	4	15	1	7	0	0	2	0	2	42	2	3	8	0	27	0	1	4	2	16	1	3	0	12	1	1	1	19	2	4	0	1	8	1	0	1
Acetitomaculum	0	5	11	2	26	16	1	4	20	12	282	1	0	0	3	2	25	0	1	50	44	21	6	5	4	3	2	1	7	0	0	12	15	2	1	0	6	1	0	3	15	4	2	26	3	5	6	0	3
Acetivibrio	862	819	450	854	1295	1725	227	893	1099	877	1041	1107	772	2080	711	185	571	582	247	1498	188	2657	781	344	545	400	325	520	675	434	326	1336	398	1894	386	87	525	616	468	808	875	366	269	653	148	1278	379	341	810
Acetobacter	0	0	163	0	28	7	0	8	1	91	3	0	0	1	1402	1	35	0	0	1	0	0	0	0	0	510	0	87	104	0	0	13	104	0	0	0	0	0	1	0	12	3	5	0	0	0	0	6	0
Acetobacterium	0	0	2	2	1	0	0	0	4	6	14	0	0	0	2	0	3	0	1	0	0	0	5	0	0	1	0	0	0	0	0	2	6	2	0	0	0	0	1	1	38	1	0	2	1	0	0	0	1
Acetonema	0	0	0	0	0	0	0	0	0	0	0	0	0	0	1	0	0	0	0	0	0	0	0	0	0	21	0	0	0	1	1	1	0	0	0	0	0	0	0	0	0	0	0	0	0	0	0	1	1
Acholeplasma	0	1	47	0	169	1	11	118	150	48	603	0	14	2	32	1	683	0	1	11	5	5	0	33	63	6	0	2	56	0	1	13	845	8	8	1	26	1	14	14	540	15	16	3	1	0	7	10	38
Achromobacter	0	0	0	0	0	0	0	0	0	0	0	0	0	0	0	0	0	0	0	0	0	0	0	0	0	0	0	0	0	0	0	0	0	0	0	0	0	0	0	0	0	0	0	0	0	0	0	0	0
Acidaminococcus	0	1	45	13	10	0	6	22	34	0	110	4	1	0	6	1	165	1	2	3	7	0	1	0	4	56	0	0	0	0	0	9	1	8	4	2	10	2	0	7	111	0	0	0	0	1	4	2	9
Acidiphilium	4	10	35	53	991	803	44	91	1748	4	869	8	26	28	160	4	478	7	2	67	3	9	525	110	33	75	117	164	5	447	263	1108	2007	12	187	1	603	53	28	307	692	40	50	21	679	46	65	71	806
Acidipropionibacterium	0	0	0	0	0	0	0	0	0	0	0	0	0	0	0	0	0	0	0	0	0	0	0	0	0	0	0	0	0	0	0	0	0	0	0	0	0	0	0	0	1	0	0	0	0	0	0	0	0
Acidisphaera	0	0	0	0	0	0	0	0	1	0	0	0	0	0	0	0	0	0	0	0	0	0	0	0	0	0	0	0	0	0	0	0	0	0	0	0	0	0	0	0	0	0	0	0	0	0	0	0	0
Acidithiobacillus	0	0	0	0	0	0	0	0	0	0	0	0	0	0	0	0	0	0	0	0	0	0	0	0	0	0	0	0	0	0	0	0	0	0	0	0	0	0	0	0	0	0	0	0	0	0	0	0	0
Acidocella	0	0	2	0	20	0	0	0	0	4	0	0	0	0	0	0	0	0	0	0	0	0	0	0	0	0	0	0	0	0	0	0	0	0	0	0	0	0	0	0	0	0	0	0	0	0	0	0	0
Acidomonas	0	0	1	0	0	0	0	0	0	0	0	0	0	0	3	0	0	0	0	0	0	0	0	0	0	0	0	0	0	0	0	0	0	0	0	0	0	0	0	0	0	0	0	0	0	0	0	0	0
Acidovorax	3	0	0	14	0	0	0	0	0	0	0	0	0	1	1	23	0	0	0	1	0	48	0	0	0	0	0	0	0	0	0	1	1	0	0	0	0	0	1	0	0	0	0	0	0	0	17	0	0
Acinetobacter	3	45	25	3	360	5	9	67	115	52	55	58	21	516	451	26	256	76	3	145	9	36	5	71	166	7	1	9	41	139	173	31	493	41	60	1407	67	3	4	6	176	123	127	452	20	79	166	66	66
Actinobacillus	4	0	2	0	0	44	0	4	1	2	0	21	0	0	0	0	0	3	5	0	6	0	0	255	0	0	0	0	0	1	0	0	0	0	2	0	2	0	3	0	0	3	2	0	0	0	0	0	1
Actinomadura	0	0	0	0	0	0	0	0	0	0	0	0	1	0	0	0	0	0	0	0	0	0	0	0	0	1	0	0	0	0	0	1	0	0	0	0	0	0	0	0	0	0	0	0	0	0	0	0	0
Actinomyces	6	1	1	0	1	0	0	2	0	3	4	0	2	10	1	0	5	0	0	2	2	0	1	2	1	24	1	0	0	0	0	4	6	0	0	3	0	0	1	2	1	0	0	3	0	2	0	3	0
Actinomycetospora	0	0	0	0	0	0	0	0	0	0	0	0	0	0	0	0	0	0	0	0	0	0	0	0	0	0	0	0	0	0	0	0	0	0	0	0	0	0	0	0	0	0	0	0	0	0	0	0	0
Actinophytocola	0	0	1	0	12	0	0	0	0	0	0	0	0	0	0	0	0	0	0	0	0	0	0	0	0	0	0	0	0	0	8	14	0	0	0	0	0	0	0	0	0	0	0	0	0	0	0	0	0
Actinoplanes	0	0	0	0	0	0	0	0	0	0	0	0	0	0	0	0	0	0	1	0	0	0	0	0	0	0	0	0	0	0	0	0	0	0	0	0	0	0	0	0	0	0	0	0	0	0	0	0	0
Actinotalea	0	0	0	0	0	0	0	0	0	0	0	0	0	0	0	0	0	0	0	0	0	0	0	0	0	0	0	0	0	0	0	0	0	0	0	0	0	0	0	0	0	0	0	0	0	0	0	0	0
Adlercreutzia	0	0	0	0	0	0	0	0	0	0	0	0	0	0	0	0	0	0	0	0	0	0	0	0	0	1843	0	0	0	0	0	0	0	0	0	0	0	0	0	0	0	0	0	0	0	0	0	0	0
Aeribacillus	0	0	0	0	0	0	0	0	0	0	0	0	0	0	0	0	0	0	0	1	0	0	0	0	0	0	0	0	0	0	0	0	0	0	0	0	0	0	0	0	0	0	0	0	0	0	0	0	0
Aerococcus	0	1	2	2	1	1	2	1	0	0	2	0	1	0	1	0	0	0	0	0	1	4	0	3	12	11	0	2	2	0	0	0	0	0	0	0	1	1	1	1	3	2	3	1	1	0	1	1	1
Aeromonas	11	507	22	5	0	5	15	12	111	137	8	0	8	1	16	7	59	19	2	0	1	53	191	9	64	19	159	0	0	0	9	2	107	0	1	7	70	0	48	0	65	106	218	2	38	2	33	1	3
Aestuariibacter	0	0	0	0	0	0	0	0	0	0	0	0	0	0	0	1	0	0	0	0	0	0	0	0	0	0	0	0	0	0	0	0	0	0	0	0	0	0	0	0	0	0	0	0	0	0	0	0	19
Aestuariivita	0	0	0	0	0	0	0	0	0	0	0	0	0	0	0	0	0	0	0	0	0	0	0	0	0	0	1	0	0	0	0	0	0	0	0	0	0	0	0	0	0	0	0	0	0	0	0	0	0
Agarivorans	0	0	0	0	0	0	0	0	0	0	1	0	0	0	0	0	0	0	0	0	0	0	0	0	1	0	0	0	0	0	0	0	0	0	0	0	0	0	0	1	0	0	0	0	0	0	0	0	0
Agathobaculum	1541	305	264	294	106	212	133	423	227	957	278	395	304	114	409	69	143	66	308	354	351	1793	574	78	142	176	275	210	345	154	201	435	277	157	368	93	213	301	79	356	659	308	83	176	20	786	1077	56	186
Aggregatibacter	4	2	0	4	5	5	5	2	2	2	0	2	2	0	2	0	10	4	4	4	1	18	1	1569	2	0	0	0	2	0	0	0	0	3	18	1	10	8	2	0	9	2	8	0	1	0	127	0	129
Agreia	0	0	0	0	0	0	0	0	0	0	0	0	0	0	0	0	0	0	0	0	0	0	0	0	0	0	0	0	0	0	0	0	0	0	0	0	0	0	0	0	0	0	0	0	0	0	0	0	1
Agrobacterium	0	0	1	0	0	0	0	0	0	0	1	0	0	0	0	0	0	0	0	0	0	2	0	0	0	0	0	0	0	0	0	0	0	0	0	0	0	0	0	0	0	0	0	0	0	0	0	0	0
Akkermansia	26	0	724	3	26024	25	224	2225	186	59803	9	8	0	3	8946	11302	23856	2083	50	35148	55	0	29	17	184	24223	13847	3094	170	3191	234	534	41493	107497	1	3	1	632	54	14	1400	8	2	3	4064	1	11	40	4
Albimonas	0	0	0	0	0	0	0	0	0	0	0	0	0	0	0	0	0	0	1	0	0	0	0	0	0	0	0	0	0	0	0	0	0	0	0	0	0	0	0	0	0	0	0	0	0	0	0	0	0
Alcaligenes	0	0	0	0	1	0	0	0	0	0	2	12	0	0	0	0	0	0	0	0	0	0	0	0	0	0	0	0	0	0	0	0	0	0	0	0	0	0	0	0	0	0	0	0	0	0	0	0	0
Alcanivorax	0	0	0	1	0	0	0	0	0	1	4	0	1	0	1	0	0	0	1	0	0	0	0	0	2	0	2	0	2	6	0	0	1	2	0	0	0	0	0	0	0	0	0	0	0	0	1	0	3
Algoriphagus	159	0	0	0	0	0	0	6	342	0	3	0	0	2	0	0	0	15	0	0	0	0	0	0	0	0	0	1	0	0	0	1	2	0	0	1	0	0	0	10	0	0	0	0	0	0	0	0	1
Alicyclobacillus	0	1	0	0	0	0	0	1	1	0	0	0	0	0	3	0	3	0	1	0	0	0	2	0	0	0	0	0	0	0	0	0	0	0	1	0	1	0	1	0	0	1	0	0	0	0	1	0	0
Aliifodinibius	0	0	0	0	0	0	0	0	0	0	0	0	0	0	0	0	0	0	0	0	0	0	0	2	0	0	0	0	0	0	0	0	0	0	0	1	0	0	0	0	0	0	0	0	0	0	0	0	0
Aliiglaciecola	0	0	0	0	0	0	0	0	0	0	0	0	0	0	0	0	0	0	0	0	0	0	0	0	0	0	0	0	0	0	0	0	0	0	0	1	0	0	0	0	0	0	0	0	0	0	0	0	0
Alishewanella	0	0	0	0	0	0	0	0	0	0	0	0	0	0	0	0	0	0	0	0	0	0	0	0	0	0	0	0	0	0	0	0	0	0	0	0	0	0	0	0	0	0	0	0	0	0	0	0	0
Alistipes	63801	23931	170977	75073	198749	34725	11312	280424	196769	10169	900981	24661	114522	35136	297002	96247	67724	38955	22721	91893	10881	87901	355384	47494	62070	1786639	53812	712150	29944	105291	39850	175671	473619	128132	148785	39585	523330	28436	56841	19132	591924	120009	115478	330332	23800	131979	166818	16826	51085
Aliterella	0	0	0	0	0	0	0	0	2	0	0	0	0	0	0	0	0	0	0	0	0	0	1	0	0	0	0	0	0	0	0	0	0	0	0	0	0	0	0	0	0	0	0	0	0	0	0	0	0
Alkalibacillus	0	0	0	0	0	0	0	0	0	0	0	0	0	0	0	0	0	0	0	0	0	0	0	0	0	0	0	0	0	0	0	0	0	0	0	0	0	0	0	0	0	0	0	0	0	0	0	0	0
Alkalibacter	0	0	1	0	0	0	0	1	1	1	0	0	0	0	0	0	1	0	0	0	0	0	0	0	0	0	0	0	0	0	0	1	1	0	0	0	0	0	0	0	1	0	0	0	0	0	0	0	0
Alkalibacterium	0	0	1	0	0	0	0	0	0	1	0	0	0	0	0	0	2	0	0	0	0	0	0	0	0	0	0	0	0	0	0	0	0	0	0	0	1	0	0	0	0	0	0	0	0	0	0	0	0
Alkaliphilus	0	0	5	1	0	0	1	2	3	0	8	0	0	0	3	0	12	0	0	0	0	7	2	0	0	0	0	0	2	0	1	0	1	1	0	0	1	2	0	1	6	0	0	2	0	0	1	0	1
Alkalispirochaeta	0	0	0	0	0	0	0	0	0	0	0	0	0	0	0	0	1	0	0	0	0	0	0	0	0	0	0	0	0	0	0	0	0	0	0	0	0	0	0	0	0	0	0	0	0	0	0	0	0
Alkanindiges	0	0	0	0	0	0	0	0	0	0	0	0	0	0	0	0	0	0	0	0	0	0	0	0	0	0	0	0	0	0	0	0	0	0	0	0	0	0	0	0	0	0	0	0	0	0	0	0	0
Allisonella	0	13	90	2	9	17	28	0	184	1	110	0	35	44	13	0	156	22	2	1510	3228	0	1495	75	31	0	193	2	51	71	32	6	13	39	2	5	167	0	61	19472	54	56	63	1	42	43	34	2	14
Allochromatium	0	0	0	0	0	0	0	0	0	0	0	0	0	0	0	0	0	0	0	0	0	0	0	0	0	0	0	0	0	0	0	0	0	0	0	0	0	0	0	0	0	0	0	0	0	0	0	0	0
Allofustis	0	0	0	0	0	0	0	0	0	0	0	0	0	0	0	0	0	0	0	0	0	0	0	0	0	0	0	0	0	0	0	0	0	0	0	0	0	0	0	0	0	0	0	0	0	0	0	0	0
Alloprevotella	0	277	16	822	14	168	48	384	2	325	200	582	26	1	7817	2	2	18	25	15	1	2	118	493	131	14	118	508	33	1	455	56	68	4	26	81	540	2	15	272	34	63	100	4	147	138	1285	635	110
Alloscardovia	2	0	0	0	0	1	0	0	0	0	0	0	0	2	0	0	1	1	0	0	0	5	0	0	0	1	0	0	0	0	0	0	0	0	0	0	2	0	0	0	0	0	0	1	0	0	0	0	0
Alteribacillus	0	0	0	0	0	0	0	0	0	1	0	0	0	1	0	0	0	0	0	0	0	0	0	0	0	0	0	0	0	0	0	0	0	0	0	0	0	0	0	0	0	0	0	0	0	0	0	0	0
Alterileibacterium	107	110	81	379	56	60	475	129	108	140	36	52	105	0	0	38	57	705	33	320	36	213	48	106	1246	313	65	34	139	20	81	149	75	172	633	100	30	73	73	30	140	78	88	0	0	330	80	81	239
Amantichitinum	0	0	0	0	0	0	0	0	0	0	0	0	0	0	2	0	0	0	0	12	0	0	0	0	0	0	0	0	0	0	0	0	0	0	0	0	0	0	0	0	0	0	0	0	0	0	0	0	0
Amphibacillus	0	1	0	0	1	0	0	0	0	0	0	0	0	0	0	0	0	0	0	0	0	0	0	0	0	0	0	0	0	0	0	0	0	0	0	0	0	0	0	0	0	0	0	0	0	0	0	0	0
Amphritea	0	0	1	0	0	0	0	0	0	1	0	0	0	0	0	0	1	0	0	0	0	0	1	1	0	0	2	0	0	0	0	0	0	0	0	0	1	0	1	0	3	0	0	0	0	0	0	0	0
Amycolatopsis	0	0	0	0	0	0	0	0	0	0	0	0	0	0	0	0	0	0	0	0	0	0	0	0	0	0	0	0	0	0	0	0	0	0	0	0	0	0	0	0	0	0	0	0	0	0	0	0	0
Anaerobacillus	0	0	0	0	0	0	0	0	1	0	0	0	0	0	0	0	0	0	0	0	0	0	0	0	0	0	0	0	0	0	0	0	0	0	0	0	0	0	0	0	1	0	0	0	0	0	0	0	1
Anaerobiospirillum	0	0	2	0	0	0	0	0	0	0	0	0	0	0	0	0	0	0	0	0	0	0	0	0	0	0	0	0	0	0	0	0	0	0	0	0	2	0	0	0	0	0	1	0	0	0	0	0	0
Anaerobium	5	21	81	33	57	66	13	437	47	131	226	6	4	39	58	4	26	13	8	272	0	28	6	49	116	26	5	14	17	8	45	22	69	19	6	19	10	30	9	181	346	12	20	5	2	15	9	10	16
Anaerobranca	0	0	0	0	1	1	0	0	1	0	0	0	0	0	0	0	0	0	0	0	0	0	0	0	0	0	0	0	0	0	0	0	0	0	0	0	0	0	0	0	1	0	0	0	0	0	0	0	0
Anaerobutyricum	4788	1850	816	3449	1210	2427	3367	1293	1689	2430	3741	13152	1588	1351	3064	421	915	1250	1049	4382	1163	6752	1055	2310	2022	2720	2425	3149	3346	1347	1157	6473	2145	3195	1803	170	805	1295	1368	2332	1812	2606	1760	2604	1000	3954	1488	1113	2161
Anaerococcus	0	1	0	0	2	0	1	11	0	0	1	2	1	0	0	0	5	0	0	0	0	1	2	0	1	0	0	0	0	0	0	2	1	0	0	2	0	0	0	0	0	8	2	0	0	0	0	0	1
Anaerocolumna	13	28	56	207	218	90	7	231	209	267	492	25	35	9	61	6	250	13	0	127	0	25	29	43	128	50	0	53	11	13	77	25	175	19	53	3	62	19	33	57	183	10	8	227	7	123	49	13	64
Anaeroglobus	0	0	0	0	0	0	0	0	0	0	0	0	0	0	0	0	0	0	0	0	0	0	0	0	0	0	0	2	0	0	0	0	0	0	0	0	0	0	0	0	0	0	0	1	1	0	0	0	0
Anaerophaga	0	0	0	0	0	0	0	0	0	0	5	0	0	0	0	0	0	0	0	0	0	0	0	0	0	0	0	0	0	0	0	0	0	0	0	0	0	0	0	0	0	0	0	0	0	0	0	0	1
Anaerorhabdus	0	0	5	0	0	0	0	0	0	0	4	0	0	0	0	0	0	0	0	0	0	0	0	0	0	0	0	0	0	0	0	4	0	0	0	0	0	0	0	0	0	0	0	0	0	0	0	0	0
Anaerosalibacter	0	0	2	0	4	0	0	2	8	0	2	0	0	0	3	0	1	0	0	0	0	0	0	0	0	1	0	0	0	0	0	0	2	0	0	0	2	1	0	1	4	1	0	0	0	0	1	0	1
Anaerosphaera	0	0	0	0	0	0	0	0	0	0	0	0	0	0	0	0	0	0	0	0	0	0	0	0	0	0	1	0	0	0	0	0	0	0	0	0	0	0	0	0	0	0	0	0	0	0	0	0	0
Anaerosporobacter	3	0	34	19	11	7	2	13	1	4	4	5	0	6	8	3	0	3	2	4	0	1	1	10	28	6	4	1	7	0	0	1	9	1	5	1	1	0	2	12	17	3	4	5	1	4	0	7	3
Anaerosporomusa	0	0	0	0	0	0	0	3	0	0	0	0	0	0	1	0	1	0	0	2	0	0	1	0	0	0	0	0	0	0	0	0	2	1	0	0	1	0	0	1	1	0	1	0	0	2	0	0	0
Anaerostipes	37127	1701	851	4081	2250	2370	2521	1301	2824	3539	1071	3106	1910	1232	3443	2535	908	1025	995	12461	1630	5398	1228	1046	906	1643	1261	2242	4097	756	1121	3072	1483	1269	690	607	891	1609	1176	1842	3946	4782	2865	1702	870	1724	1083	360	2007
Anaerotignum	826	230	148	428	494	165	93	536	228	351	406	310	817	181	372	186	498	133	159	353	398	1144	575	212	314	1172	382	894	378	245	172	318	329	359	282	114	284	292	180	455	514	223	149	524	143	216	550	147	296
Anaerotruncus	241	1766	2191	690	3919	680	2594	2487	12208	3834	2401	571	3286	5070	7899	117	6893	1666	283	529	314	1514	6954	915	460	21458	661	595	1493	701	528	21956	42217	1698	247	116	1457	170	458	566	13072	21862	9256	251	2580	567	1342	12492	1013
Anaerovibrio	0	0	1	0	2	1	1	1	1	0	1	0	0	0	4	0	1	0	126	0	1	0	0	1	304	2	0	1	1	0	335	2	0	0	0	0	0	0	0	34	0	0	1	1	1	0	0	79	1
Anaerovirgula	0	0	0	0	2	0	0	0	0	0	0	0	0	0	0	0	1	0	0	0	0	0	0	0	0	0	0	0	0	0	0	0	1	0	0	0	0	0	0	0	0	0	0	0	0	0	0	0	0
Anaerovorax	0	0	5	15	1	0	1	6	0	11	7	1	0	1	3	0	8	0	2	1	0	1	0	0	0	0	0	1	0	0	1	2	12	2	0	0	12	0	0	1	3	0	0	0	1	2	2	1	3
Andreesenia	0	0	0	0	0	0	0	2	0	0	3	0	0	0	0	0	0	0	0	1	0	0	0	0	0	0	0	0	0	0	0	0	0	0	0	0	0	0	0	2	0	1	0	0	0	0	0	0	0
Andreprevotia	0	0	0	0	0	0	0	0	0	0	0	0	0	0	0	0	0	0	2	0	0	0	0	0	0	0	0	0	0	0	0	0	0	0	0	0	0	0	0	0	0	0	0	0	1	0	0	0	0
Aneurinibacillus	0	0	1	2	0	0	1	2	0	1	2	0	0	0	1	0	1	0	3	1	0	2	0	0	0	0	0	0	0	0	0	0	4	1	0	0	1	0	0	1	1	0	0	0	0	0	0	0	0
Angelakisella	1755	394	897	746	1385	417	0	1133	998	1642	3257	116	676	2046	1417	30	1483	50	16	750	0	553	1340	405	43	2158	0	832	0	47	0	883	1213	1346	87	7	639	0	304	527	1702	562	273	175	100	2	945	32	4651
Anoxybacillus	0	0	0	0	0	0	0	0	0	0	0	0	0	0	0	0	0	0	0	0	0	0	0	0	0	0	0	0	0	0	0	0	0	1	0	0	0	0	0	0	0	0	0	0	0	0	0	0	1
Antarctobacter	0	0	0	0	0	0	0	0	0	0	0	0	0	0	0	0	0	0	0	0	0	0	0	0	0	0	0	0	0	0	0	0	0	0	0	0	0	0	0	0	0	0	0	0	0	0	0	0	0
Aphanizomenon	3	0	0	0	0	0	0	0	1	1	2	0	0	0	0	1	0	0	1	0	0	2	0	0	0	1	0	0	0	0	0	0	0	0	0	2	0	0	0	0	0	1	0	0	0	0	7	0	0
Aquabacterium	0	0	2	0	0	0	0	0	0	0	0	0	0	0	0	0	0	0	0	0	0	0	0	0	1	0	0	0	0	0	0	4	1	0	0	0	0	1	0	0	0	0	1	0	1	0	0	0	0
Aquamicrobium	0	0	0	0	0	0	0	0	0	0	0	0	0	0	0	0	1	0	0	0	0	0	0	0	0	0	0	0	0	0	0	0	0	0	0	0	0	0	0	0	0	0	0	0	0	0	0	0	0
Aquimarina	0	0	0	0	0	0	0	0	0	0	0	0	0	0	0	0	0	0	0	1	0	0	1	0	0	1	0	0	0	0	0	0	0	0	0	0	1	0	0	0	0	1	0	0	0	0	0	0	0
Aquincola	0	0	0	0	2	0	0	0	0	0	0	0	0	0	0	0	0	0	0	0	0	0	0	0	0	0	0	0	0	0	0	0	0	0	0	0	0	0	0	0	0	0	1	0	0	0	0	0	0
Aquitalea	0	0	0	0	1	0	0	0	0	0	0	0	0	0	0	0	0	0	0	0	0	0	0	0	0	0	0	0	0	0	0	0	0	0	0	0	0	0	0	0	0	0	0	0	0	0	0	0	0
Arcobacter	0	0	1	0	0	0	0	0	0	0	0	0	0	0	0	0	1	0	0	0	0	0	0	0	0	0	0	0	0	0	0	0	0	0	0	0	0	0	0	0	0	0	0	0	0	0	1	0	2
Arcticibacter	0	0	0	0	0	0	0	0	0	0	0	0	0	0	0	0	0	0	0	0	0	0	0	0	0	0	0	0	0	0	0	2	0	0	0	0	0	0	0	0	0	0	0	0	0	0	0	1	0
Ardenticatena	0	1	0	0	0	1	0	1	0	0	0	0	0	0	0	1	0	0	0	0	0	0	0	0	0	0	0	0	1	0	0	0	0	1	0	0	0	0	0	0	0	0	0	1	0	0	0	0	0
Arenimonas	0	0	0	0	2	0	0	0	0	0	0	0	0	0	2	0	0	0	0	0	0	0	1	0	0	0	0	0	0	1	0	0	0	0	0	0	0	0	0	0	0	0	0	0	0	0	0	0	0
Arhodomonas	0	0	0	0	0	0	0	0	0	0	0	0	0	0	0	0	0	0	0	0	0	0	0	0	0	0	0	0	0	0	0	0	0	0	0	0	0	0	0	0	0	0	1	0	0	0	0	0	0
Arsenicibacter	0	1	0	0	16	0	0	0	0	0	0	0	0	0	0	0	0	0	2	0	0	0	0	2	5	0	7	0	0	0	0	0	0	0	0	0	1	0	0	0	1	1	1	0	0	0	0	0	0
Arthrobacter	0	0	0	0	1	0	0	0	0	0	7	0	0	0	0	4	0	0	0	0	0	0	0	0	0	0	0	0	0	7	0	0	0	0	0	0	0	0	0	0	0	0	0	0	0	0	0	0	0
Asaccharospora	5	6	4	26	14	6	8	19	3	31	3	0	0	51	29	5	3	3	12	2	5	1	0	8	9	34	11	54	7	0	6	27	6	21	16	0	0	3	3	3	26	37	14	26	10	5	34	3	38
Atlantibacter	0	1	4	0	1	0	0	0	0	1	0	10	4	0	4	14	2	0	3	0	3	2	0	0	1	0	0	0	0	0	3	3	0	6	0	0	5	0	0	7	2	0	0	0	0	0	0	0	0
Atopobacter	0	0	0	0	0	0	0	0	0	0	0	0	0	0	0	0	0	0	0	0	0	0	0	0	0	0	0	0	0	0	0	0	0	0	0	0	0	0	0	0	0	0	0	0	0	0	0	0	0
Atopobium	0	0	0	0	0	0	0	0	7	0	0	0	0	0	0	0	0	0	0	0	16	0	0	1	0	0	0	0	0	0	0	0	0	0	0	0	0	0	0	1	0	0	0	0	0	0	10	0	1
Atopococcus	0	0	0	0	0	0	0	0	0	0	0	0	0	0	0	0	0	0	0	0	0	4	0	0	0	0	0	0	0	0	0	3	0	0	0	0	0	0	0	0	0	1	0	0	0	0	0	0	0
Atopostipes	0	0	1	0	0	0	0	0	0	0	0	0	0	0	0	0	0	0	0	0	0	0	0	0	0	0	0	0	0	0	0	0	0	0	0	0	0	0	0	0	0	0	0	0	0	0	0	0	0
Aurantimonas	0	0	0	0	0	0	0	0	0	0	0	0	0	0	0	0	0	0	0	0	0	0	0	0	0	0	0	0	0	0	0	1	0	0	0	0	0	0	0	0	0	0	0	0	0	0	0	0	0
Aureimonas	0	0	0	0	0	0	0	0	0	0	0	0	0	0	0	0	0	0	0	0	0	0	0	0	0	0	0	0	0	0	0	0	0	0	0	0	0	0	0	0	0	0	0	0	0	0	0	0	0
Azohydromonas	0	0	0	0	0	0	0	0	0	0	0	0	0	0	0	0	0	0	0	0	0	0	0	0	0	0	0	0	0	0	0	0	0	0	0	0	0	0	0	0	0	0	0	0	0	0	0	0	0
Azonexus	0	0	0	1	0	0	0	0	0	0	0	0	0	0	60	0	0	0	0	222	3	0	0	0	1	0	0	0	0	1	0	0	0	0	0	0	0	0	0	0	0	0	0	2	41	0	0	0	0
Azospirillum	0	63	390	0	3	35	2	64	5	73289	6	92	0	33	63	62	90	2	1	34	5	0	62	59	5	43	2	3900	3	1	2	28	72	2	14	24	13	148	21	22	88	32	22	2772	0	26	1	4	28
Azovibrio	0	0	0	0	0	0	0	0	0	0	0	0	0	0	3	0	0	0	0	29	0	0	0	0	0	0	0	0	0	0	0	0	0	0	0	0	0	0	0	0	0	0	0	0	4	0	0	0	0
Bacillus	1	5	114	6	3175	21	6	30	14	59	33	6	2	3	2	5	89	1	51	2	9	5	54	4	1	16	13	24	6	16	2978	3580	20	58	1	10	2	0	8	10	13	0	2	2	2	7	7	4	9
Bacteroides	8247471	301232	196828	235419	1004501	296549	124043	654299	374381	3952843	889476	475295	1465760	401814	363616	203429	401785	171778	557926	281557	229252	1496545	2729207	194346	164220	5052557	302469	8019856	652288	476320	121108	328403	279020	1552865	296613	138767	247260	539747	417628	163697	163563	131363	169327	6111741	104311	360256	663089	185316	421669
Bariatricus	6	15	8	14	316	12	9	187	2	147	251	5	7	16	13	12	187	4	6	0	2	381	3	9	3	12	7	4	4	10	5	314	17	11	35	8	125	6	3	20	17	20	6	450	3	2	100	3	17
Barnesiella	535	301	432	384	8074	239	349	2502	21650	171	645	237	2628	2216	150	677	6726	861	50	0	58	9825	256	1771	758	6577	26	151	252	15427	4	486	168	14981	13605	398	9179	32	1340	488	5779	1123	1240	524	8	451	1351	0	494
Bartonella	0	0	0	0	0	0	0	0	0	0	0	0	0	0	0	0	0	0	0	0	0	0	0	0	0	0	0	0	0	0	0	0	0	0	0	0	0	0	0	0	0	0	0	0	0	0	0	0	0
Bavariicoccus	0	0	0	0	0	0	0	0	0	2	0	0	0	0	0	0	0	0	0	0	4	1	0	0	0	1	0	1	0	1	0	0	0	0	0	3	0	0	0	0	0	0	0	0	0	0	0	0	1
Bdellovibrio	0	0	0	0	0	0	0	1	1	0	0	0	0	2	4	0	0	0	0	0	0	0	0	0	0	0	1	0	0	0	0	0	0	0	0	0	0	0	0	0	0	1	0	0	0	0	0	0	1
Beijerinckia	0	0	0	0	13	0	0	0	0	0	0	0	0	0	0	0	0	0	0	0	0	0	0	0	0	0	0	0	0	0	0	8	0	0	0	0	0	0	0	0	3	0	0	0	0	0	0	0	0
Belliella	0	0	0	0	0	0	0	0	0	0	0	0	0	0	0	0	0	0	0	0	0	0	0	0	0	0	0	0	0	0	0	0	0	0	0	0	0	0	0	0	0	0	0	0	0	0	0	0	0
Belnapia	0	0	0	0	1	0	0	0	2	0	0	0	0	0	0	0	0	0	1	0	0	0	1	0	0	0	0	0	0	0	0	0	0	0	1	0	0	0	0	0	0	0	0	0	0	0	1	0	0
Bergeriella	0	0	1	0	0	0	0	0	0	0	0	0	0	0	0	0	0	0	0	1	0	0	0	0	0	0	1	0	0	0	0	1	0	0	0	0	0	0	0	0	0	1	0	0	0	0	0	0	0
Bergeyella	0	0	0	0	0	0	0	0	0	0	0	0	0	0	0	0	0	0	0	0	0	0	0	0	0	0	0	0	0	0	0	0	0	0	0	0	0	0	0	0	0	0	0	0	0	0	0	0	0
Bifidobacterium	253565	341	2194	2821	1937	912	470	1773	1457	2743	3367	159692	910	626	1574	1036	15744	434	670	462	118	1177	9322	579	467	46574	63679	3440	244	5276	395	1374	1924	1503	298	119	87749	750	4669	1761	2510	612	459	686	275	1634	1410	392	1127
Bilophila	8	1081	4319	7472	3198	268	19	11066	3881	45417	604	21	2405	1152	162	6305	2269	371	1482	19	6	11	6913	66	10	19412	3	8646	13	629	184	1768	4307	8	427	525	9356	341	753	9202	3750	17	10	2	766	70	9054	22	1494
Bittarella	1321	126	354	544	246	762	110	300	348	723	107	254	456	93	197	57	185	76	93	931	1490	279	339	0	187	567	161	334	202	187	124	495	234	366	167	81	263	69	68	313	240	2269	1228	169	91	312	384	263	178
Blastococcus	0	0	0	0	0	0	0	0	0	0	0	0	0	0	0	0	0	0	0	0	0	0	0	0	0	0	0	0	0	0	0	0	0	0	0	0	0	0	0	0	0	0	0	0	0	0	0	0	0
Blautia	112918	14807	7803	22902	16928	19143	22598	13067	11578	19617	17515	135842	17147	18517	19240	16181	7086	13881	12945	33926	51220	79834	27738	10799	8679	12338	20352	16496	47992	14742	10435	34673	14496	22301	18216	5438	7695	22770	41272	11330	15409	80439	23850	13878	5899	46160	16014	9724	25748
Borreliella	0	0	0	0	0	0	0	0	0	0	0	0	0	0	0	0	0	0	0	0	0	0	0	0	0	0	0	0	0	0	0	0	0	0	0	0	0	0	0	0	0	0	0	0	0	0	0	0	0
Bosea	0	0	0	0	1	0	0	0	0	0	0	0	0	0	0	0	0	0	0	0	0	0	0	0	0	0	0	0	0	0	0	0	2	0	0	0	0	0	0	0	0	0	0	0	0	0	0	0	0
Brachybacterium	0	0	0	0	0	0	0	0	0	0	0	0	0	0	0	0	0	0	0	0	0	0	0	0	0	0	0	0	0	0	0	0	0	0	0	0	0	0	0	0	0	0	0	0	0	0	0	0	0
Brachymonas	0	0	0	0	0	0	0	0	0	0	0	0	0	0	0	0	0	0	0	0	0	0	0	0	0	0	0	0	0	0	0	0	0	0	0	0	0	0	0	0	1	0	0	0	0	0	0	0	0
Brachyspira	0	2	7853	5	46	0	2	10442	31	0	13	4	1	3	179	0	182	4	2	143	21433	4	0	25170	33	0	0	1	9	0	24	1	93	0	12414	5	34	0	4	17840	21	30	21	8813	7	6	9	16209	6082
Brackiella	0	0	0	0	0	0	0	0	0	0	0	0	0	0	0	0	0	0	0	0	0	0	0	0	0	0	0	0	0	0	0	1	0	0	0	0	0	0	0	0	0	0	0	0	0	0	0	0	0
Bradyrhizobium	0	0	0	0	0	0	0	0	0	0	0	0	0	0	0	0	0	0	0	0	0	0	0	0	0	0	0	0	0	0	0	0	0	0	0	0	0	0	0	0	0	0	0	0	0	0	0	0	1
Brevibacillus	0	0	0	0	0	0	0	0	0	0	2	0	0	0	0	0	0	0	0	0	0	0	1	0	3	0	0	0	0	0	0	1	0	4	0	0	0	0	0	0	4	0	0	0	0	0	0	0	0
Brevibacterium	0	0	0	0	0	0	0	0	0	0	0	0	0	0	0	0	0	0	0	0	0	0	0	0	0	0	0	0	0	0	0	0	0	0	0	0	0	0	0	0	0	0	0	0	0	0	0	0	0
Brevinema	0	0	0	0	0	0	0	26	0	0	0	0	0	0	0	0	0	0	0	0	0	0	0	0	0	0	0	0	0	0	0	0	0	0	0	0	0	0	0	0	0	0	0	0	0	0	0	0	0
Brevirhabdus	0	0	0	0	0	0	0	0	0	0	0	0	0	0	0	0	0	0	0	0	0	0	0	0	0	0	0	0	0	0	0	0	0	0	0	0	3	0	0	0	0	0	0	0	0	0	0	0	0
Brevundimonas	0	0	0	0	0	0	0	0	0	0	0	0	0	0	0	0	0	0	0	0	0	0	0	0	0	0	0	0	0	0	0	0	0	0	0	0	0	0	0	0	0	0	0	0	0	0	0	0	0
Brochothrix	0	0	2	0	1	0	0	5	2	2	1	0	1	0	4	0	3	0	0	0	0	0	1	0	0	0	0	0	0	0	0	0	1	0	0	0	0	0	0	3	1	1	3	0	2	0	0	0	1
Bulleidia	16	0	33	0	0	63	3	70	2	0	28	1	3	0	1	0	5	0	5	1	0	2	1	1	5	1	1	0	0	2	3	40	8	0	3	3	7	2	0	28	30	4	0	78	0	1	1	10	6
Burkholderia	0	0	0	0	0	0	0	0	0	0	0	0	0	0	0	0	0	0	0	0	0	0	0	0	0	0	0	0	0	0	0	0	0	1	0	0	0	0	0	0	0	0	0	0	0	0	0	0	0
Buttiauxella	0	0	0	0	12	0	0	0	0	0	0	6	0	0	0	0	0	0	3	0	0	0	0	0	0	0	0	0	0	0	3	0	0	5	0	0	0	0	0	0	1	0	0	0	0	0	1	0	0
Butyricicoccus	659	39	288	240	310	9	7	403	217	538	492	10	0	0	235	0	326	0	26	30	22	124	391	8	7	606	0	450	24	0	16	393	317	0	31	0	14	360	0	27	531	23	0	9	0	24	293	0	50
Butyricimonas	1175	6	6230	13037	4057	2370	4698	5678	62426	1966	25303	3480	2015	755	0	945	5435	4453	3827	60	1011	856	2024	3311	3656	2199	2112	5278	5430	22321	2751	7988	81522	2103	2672	3073	54087	2218	1502	4001	2733	4307	5055	5911	3000	1846	1631	5460	3306
Butyrivibrio	10285	8939	23926	98892	72766	93251	32902	57375	6851	4702	12049	5748	3586	44201	156091	2686	2778	76392	2509	7029	1132	8495	3363	106812	139388	351982	1532	78289	3266	3682	2919	180476	3740	164762	81032	2981	95162	2307	3111	3390	7394	15503	23146	5469	60401	18235	170276	61524	445225
Caballeronia	5	0	0	0	0	0	0	0	0	0	0	0	0	0	1	0	0	0	0	0	0	0	0	0	0	3	1	0	0	0	0	0	0	0	0	0	0	0	0	2	0	0	0	0	0	0	0	0	0
Caecibacter	0	0	0	0	0	0	0	0	0	0	0	0	0	0	0	0	1	0	0	0	0	0	1	0	0	0	0	0	0	0	0	0	0	0	0	0	0	0	0	0	0	0	0	0	0	0	0	0	0
Caenibacillus	0	0	0	0	2	0	0	0	0	0	0	0	1	0	0	0	1	0	0	0	0	0	0	0	0	0	0	0	0	0	0	0	0	0	0	0	0	0	0	0	0	0	0	0	0	0	0	0	0
Caldalkalibacillus	0	0	0	0	0	0	0	0	0	0	0	0	0	0	0	0	0	0	0	0	0	0	0	0	0	0	0	0	0	0	0	0	0	0	0	1	0	0	0	0	0	1	0	0	0	0	0	0	0
Calderihabitans	0	0	0	0	0	0	0	0	0	0	4	0	1	0	1	0	0	0	0	0	0	0	1	0	0	0	0	2	0	0	1	0	1	0	0	0	0	0	0	2	0	0	0	0	0	0	0	0	0
Caldimonas	0	0	0	0	0	0	0	0	0	0	0	0	0	0	0	0	0	0	0	0	0	0	0	0	0	0	0	0	0	0	1	0	0	0	0	0	0	0	0	0	0	0	0	0	0	0	0	0	3
Caldisalinibacter	0	0	2	0	0	0	0	0	1	0	0	0	0	0	1	0	4	0	0	0	0	1	0	0	0	0	0	1	0	0	0	2	7	0	0	0	0	1	0	0	0	0	0	0	0	0	0	0	1
Calditerricola	0	0	0	0	1	0	0	0	0	0	0	0	0	0	0	0	1	0	0	0	0	0	0	0	0	0	0	0	0	0	0	1	2	0	0	0	0	0	0	0	0	0	0	0	0	0	0	0	0
Caloramator	0	0	1	0	10	0	0	3	3	8	2	0	0	0	0	0	5	0	0	0	0	1	0	1	0	2	0	0	0	0	0	1	2	3	0	0	0	0	0	1	2	3	1	1	0	1	1	0	0
Caloranaerobacter	0	0	0	0	2	0	0	0	0	0	0	0	0	0	0	0	0	0	0	0	0	0	0	0	0	0	0	0	0	0	0	0	0	0	0	0	0	0	0	0	1	0	0	0	0	0	0	0	0
Campylobacter	222	5	146	202	118	30	44	1378	435	101	71	8	69	101	19045	2	46	13	139	211	17381	70	21	54	21	75	4	409	56	154	29	163	55	17	247	2	403	9683	37	166	413	254	462	39	54	35	2734	2	128
Candidatus Phytoplasma	0	0	0	0	0	0	0	0	0	0	0	0	0	0	0	0	0	0	0	0	0	0	0	0	0	0	0	0	0	0	1	0	1	0	0	0	0	0	0	0	0	0	0	0	0	0	0	0	1
Candidimonas	0	0	0	0	0	0	0	0	0	0	0	0	0	0	0	0	0	0	0	0	0	0	0	0	0	0	0	0	0	0	0	0	0	0	0	0	0	0	0	0	0	0	0	0	0	0	0	0	0
Capnocytophaga	0	0	1	0	0	0	0	1	0	0	3	0	0	0	0	2	0	0	1	0	0	0	0	0	0	1	1	0	0	4	0	0	0	0	2	0	0	0	0	0	0	0	0	0	1	0	2	0	0
Carboxydocella	0	0	0	0	0	0	0	0	0	0	1	0	0	0	0	0	0	0	0	0	0	1	1	0	0	0	0	0	0	0	0	0	0	0	0	0	0	0	0	0	0	0	0	0	0	1	0	0	0
Carboxydothermus	0	0	0	0	3	0	0	2	1	1	3	0	0	0	0	2	0	0	0	0	0	0	0	0	0	0	0	0	0	0	0	0	2	0	0	0	0	0	0	0	0	0	0	0	0	0	1	0	0
Cardiobacterium	0	0	0	0	0	7	0	0	0	0	0	0	0	0	1	0	0	0	0	0	1	0	0	1	0	0	0	1	0	1	0	2	2	0	1	1	0	0	0	0	0	2	1	0	0	0	1	1	0
Carnobacterium	0	0	0	0	0	0	0	1	0	0	0	0	0	0	0	0	0	0	0	0	0	0	0	0	0	0	0	0	0	0	0	0	0	0	0	0	0	0	0	3	0	0	0	0	0	0	0	0	0
Caryophanon	0	0	0	0	0	0	0	0	0	0	0	0	0	0	0	0	0	0	0	0	0	0	0	0	0	0	0	0	0	0	0	0	1	0	0	0	0	0	0	0	1	0	0	0	0	0	0	0	0
Castellaniella	0	0	0	0	0	0	0	0	0	0	0	0	0	0	2	0	0	0	0	3	0	0	0	0	0	0	0	0	0	0	0	0	0	0	0	0	0	0	0	0	0	0	0	0	0	0	0	0	0
Catabacter	30	18	2	0	83	2	4	27	33	26	23	27	0	0	194	0	12	1	7	3	0	0	4	0	1	0	0	1	0	3	21	7	31	2	1	9	79	0	28	2	110	64	56	7	11	2	2	0	6
Catellicoccus	0	0	0	0	0	0	0	0	0	0	0	0	0	0	1	0	0	0	0	0	0	0	0	0	0	0	0	0	0	0	0	0	0	0	0	0	0	0	0	0	0	0	0	0	0	0	0	0	0
Catenibacterium	9	14	553	1491	209	378	450	127	74	40	1141	3	1081	314	3073	6	3577	485	16517	18	370	239	93	298	169	295	992	74	187	342	300	2175	5024	5878	913	305	302	3026	5134	2380	17187	1041	1144	56	527	3784	340	659	1926
Catenovulum	0	0	0	0	0	0	0	0	0	0	0	0	0	0	0	0	0	0	0	0	0	0	1	0	0	0	0	0	0	0	0	0	0	0	0	0	0	0	0	0	0	0	0	0	0	0	0	0	1
Catenuloplanes	0	0	0	0	0	0	0	0	0	0	0	0	0	0	0	0	0	0	0	0	0	0	0	0	0	0	0	0	0	0	0	0	0	0	0	0	0	0	0	0	0	0	0	0	0	0	1	0	0
Catonella	117	0	0	0	0	0	0	0	0	0	0	0	0	0	0	0	0	0	0	0	0	58	0	0	0	0	0	0	0	0	0	0	0	0	0	0	0	0	0	0	0	0	0	0	0	0	0	0	0
Caulobacter	0	0	0	0	0	0	0	0	0	0	0	0	0	0	0	0	0	0	0	0	0	0	0	0	0	0	0	0	0	0	0	0	0	0	0	0	0	0	0	0	0	0	0	0	0	0	0	0	0
Caviibacter	0	0	0	0	0	0	0	0	0	0	0	0	0	0	0	0	0	0	0	0	0	0	0	0	1	0	0	0	0	0	0	0	0	0	0	0	0	0	0	0	0	0	0	0	0	0	0	0	0
Cecembia	0	0	0	0	0	0	0	0	0	0	0	0	0	0	0	0	0	0	0	0	0	0	1	0	0	0	0	0	0	0	0	0	0	0	0	0	0	0	0	0	1	0	0	0	0	0	0	0	0
Cellulomonas	1150	35730	28532	53502	23558	19325	19025	17457	17729	1815	62776	15615	18739	21817	30729	16106	24130	41639	28014	22524	36852	16187	12611	48738	42175	504	32502	2210	36736	23544	39631	19020	15897	27173	32612	35514	18035	32498	68088	33803	12129	27839	34811	4416	31080	6705	25452	37604	31640
Cellulophaga	0	0	0	0	0	0	0	0	0	0	0	0	0	0	0	0	0	0	0	0	0	0	0	0	0	0	0	0	0	0	0	0	1	0	0	0	0	0	0	0	1	0	1	0	0	0	0	0	0
Cellulosilyticum	0	0	0	2	1	0	0	2	0	2	1	0	0	1	1	0	1	0	0	3	0	0	1	0	1	0	0	0	0	0	0	1	2	0	2	0	0	0	0	0	3	0	0	0	0	0	0	0	1
Cellulosimicrobium	0	0	1	0	0	0	0	0	0	0	0	0	0	0	0	0	0	0	0	0	0	0	0	0	0	0	0	0	0	0	0	0	0	0	0	0	2	0	0	0	3	0	0	0	0	1	0	0	0
Cellvibrio	0	0	0	0	0	0	0	0	0	0	0	0	0	0	0	0	0	0	0	0	0	0	0	0	0	0	0	0	0	0	0	2	0	0	0	0	0	0	0	0	0	0	0	0	0	0	0	0	0
Centipeda	0	0	0	0	0	0	0	0	0	1	0	0	0	0	0	0	0	0	1	0	0	0	0	0	0	0	0	0	0	0	0	0	0	0	0	0	0	0	0	0	0	0	0	0	0	0	0	0	0
Cesiribacter	0	0	2	0	0	0	0	0	0	0	0	0	0	0	0	0	0	0	0	0	0	0	0	0	0	0	0	0	0	0	0	0	0	0	0	0	0	0	0	0	0	0	0	0	0	0	0	0	0
Cetobacterium	1	0	0	7	2	32	0	1	105	0	2	0	1	5	0	4	1	3	0	1	0	3	4	0	0	0	0	0	0	0	0	3	0	0	0	2	0	3	0	0	0	0	0	0	0	0	5	0	0
Chelonobacter	0	0	0	0	0	0	0	0	0	0	0	0	0	0	0	0	0	0	0	0	0	0	0	2	0	0	0	0	0	0	0	0	0	0	0	0	1	0	0	0	1	0	0	0	0	0	0	0	0
Chishuiella	0	0	0	0	0	0	0	0	0	0	0	0	0	0	0	0	3	0	0	0	0	0	0	0	0	0	0	0	0	0	0	0	0	0	0	0	0	0	0	0	0	0	0	0	0	0	0	0	0
Chitinibacter	0	0	0	0	0	0	0	0	0	0	0	0	0	0	0	0	0	0	0	0	0	0	0	0	0	0	0	0	0	0	0	0	0	0	0	0	0	0	0	0	0	0	0	0	0	0	0	0	2
Chitiniphilus	0	0	0	0	0	0	0	0	0	0	0	0	0	0	0	0	0	0	0	0	0	0	0	0	0	0	0	0	0	0	0	0	0	0	0	0	0	0	0	0	0	0	0	0	0	0	0	0	0
Chitinivibrio	0	0	0	0	0	0	0	0	0	0	1	0	0	0	0	0	0	0	0	0	0	1	0	0	0	0	0	0	0	0	0	0	0	0	0	0	0	0	0	0	1	0	0	0	0	0	0	0	0
Chitinophaga	0	0	0	0	0	0	0	0	0	0	1	0	0	0	1	0	0	0	0	0	0	0	1	0	1	0	0	0	0	0	0	0	0	0	0	0	0	0	0	0	0	0	0	0	0	0	0	0	0
Chloroflexus	0	0	0	0	0	0	0	0	0	0	0	0	0	0	0	0	0	0	0	0	0	0	0	0	0	0	0	0	0	0	0	0	0	0	0	0	0	0	0	0	0	0	0	0	0	0	0	0	0
Christensenella	0	0	0	0	0	385	0	0	106	157	0	410	0	0	0	0	0	126	11	16	0	0	192	211	807	431	211	0	0	0	0	142	0	748	101	0	38	0	0	0	541	313	210	0	0	236	23	0	1435
Chromobacterium	0	0	0	0	0	0	0	0	0	1	0	0	0	0	0	0	0	0	0	0	0	0	1	0	0	1	0	0	0	0	0	0	0	0	0	0	0	0	0	0	0	0	0	0	0	0	0	0	0
Chryseobacterium	0	0	0	0	0	0	0	0	0	0	0	0	2	0	0	0	27	0	0	0	0	0	0	0	0	1	0	0	0	0	0	0	0	0	0	0	0	0	1	0	0	0	0	0	0	0	0	0	0
Citrobacter	0	0	361	0	0	0	0	0	0	78	0	45	1	0	0	1	0	0	16	0	1	21	0	0	0	4	0	0	0	1743	1	8	0	6770	0	3	0	0	7	0	0	0	0	1	0	0	0	0	0
Cloacibacterium	0	0	0	0	0	0	0	0	22	0	0	0	43	35	0	0	0	0	0	4	0	0	0	0	0	0	0	0	0	10	0	10	2	32	0	0	0	0	0	0	0	0	0	0	0	0	0	10	0
Clostridioides	15	8	38	4	15	6	13	24	31	54	12	717	5	148	1	5	20	31	15	62	60	122	25	3	45	50	92	2	29	1	2	138	2062	72	5	29	21	11	13	1	12	9	1	9	2	23	305	3	33
Clostridium	110125	130398	150058	208626	250765	343660	105111	114491	279802	676647	424281	218787	98889	595963	254878	19447	187175	123432	37701	399801	27791	449224	123144	146276	482990	107047	156148	58252	337107	42754	229597	171212	252669	232881	59452	12675	51512	95272	33073	209608	246642	69251	67058	86793	49336	213070	209326	95624	121475
Cobetia	0	0	0	0	0	0	0	0	0	0	0	0	0	0	0	0	0	0	0	0	0	0	0	0	0	0	0	0	0	0	0	0	0	0	0	0	0	0	0	0	0	0	0	0	0	0	0	0	0
Cohaesibacter	0	0	0	0	0	0	0	0	0	0	0	0	0	0	0	0	0	0	0	0	0	0	0	0	0	0	0	0	0	0	0	0	0	0	0	0	0	0	0	0	0	0	0	0	0	0	0	0	0
Collinsella	369	128	884	405	601	867	347	1248	2048	98	1287	6561	905	44	541	531	1002	196	5779	457	547	1388	1759	269	94	2119	64810	211	440	1430	1444	2582	306	1694	103	123	1711	44	147801	8041	182	972	1529	793	1390	2252	5886	604	919
Colwellia	2	0	25	0	28	2	10	19	145	47	1	10	0	1	0	2	22	9	0	0	1	25	55	11	5	14	14	1	1	18	28	30	55	2	0	2	48	0	27	0	51	28	63	1	4	0	13	2	5
Comamonas	0	186	235	0	9849	636	0	190	0	247	359	223	0	2552	207	240	0	0	0	0	0	0	240	260	0	0	0	0	0	0	0	43875	0	0	0	0	0	0	0	0	0	0	0	0	3	0	1	0	0
Commensalibacter	0	0	0	0	0	0	0	0	0	0	0	0	0	0	0	0	0	0	0	0	0	0	0	0	0	0	0	0	0	0	0	0	0	0	0	0	0	0	0	0	0	0	0	0	0	0	0	0	0
Conchiformibius	0	0	6	0	0	1	0	0	0	4	0	0	0	0	0	0	1	0	0	0	0	0	0	0	0	0	0	0	0	0	0	0	0	0	0	0	0	0	0	0	4	0	0	0	0	0	0	0	0
Coprobacillus	10094	743	1346	1581	1511	3428	683	1203	2009	1748	2697	1072	357	1010	2115	2703	3865	473	1045	919	800	2162	2165	247	653	3425	371	2157	11367	98	307	1718	3137	3735	1135	292	181	670	405	1031	1879	2332	2654	1777	242	4185	384	180	903
Coprobacter	318	119	374	178	267	1850	1	618	110	534	114	2527	488	462	94	79	653	0	2	67	5	76	2665	308	62	4999	2289	286	146	1937	0	518	54	149	768	40	78	931	73	123	133	0	6	194	155	192	60	88	10
Coprococcus	18430	6666	9179	60130	33105	16051	16813	12595	18009	13242	9012	45249	13979	25261	9971	9197	7256	9105	10162	50785	8613	29974	13626	30830	147578	18658	12946	3985	10151	18422	50413	17283	10488	48919	166245	8543	12152	11923	15523	63170	9512	220714	142726	10375	4477	12751	9671	4227	19514
Coraliomargarita	0	0	0	0	0	0	0	0	3	0	27	0	0	0	0	0	0	0	0	0	0	0	0	1	0	0	0	0	0	0	0	0	14	0	0	0	0	0	0	0	0	0	0	0	0	0	0	0	0
Corallococcus	0	0	0	0	52	3	0	28	5	0	42	0	3	0	0	0	99	0	0	0	0	0	1	0	0	0	0	0	0	0	0	22	0	0	1	0	0	1	0	0	9	0	0	0	3	0	0	0	0
Corynebacterium	514	4	94	50	37	51	158	62	133	208	8	18	25	10	6	7	22	30	9	130	15	53	19	40	23	164	11	191	31	28	191	58	22	197	48	45	5	27	15	91	36	78	69	47	55	208	26	86	44
Couchioplanes	0	0	0	0	0	0	0	0	0	0	0	0	0	0	0	0	0	0	0	0	0	0	0	0	0	0	0	0	0	0	0	0	0	1	0	0	0	0	0	0	0	0	0	0	0	0	0	0	0
Crenobacter	0	0	0	0	0	0	0	0	0	0	0	0	0	0	0	0	0	0	0	0	0	0	0	0	0	0	0	0	0	0	0	0	0	0	0	0	0	0	0	0	0	0	0	0	1	0	0	0	0
Croceivirga	0	3	0	1	0	0	0	0	0	0	2	0	0	0	0	0	0	0	0	0	0	0	0	0	0	0	0	0	0	0	0	0	0	0	0	0	0	0	0	0	0	0	0	0	0	0	0	1	0
Crocinitomix	0	0	0	1	0	0	0	1	0	0	0	0	0	0	0	0	0	0	0	0	0	0	0	0	0	0	0	0	0	0	1	0	0	0	0	0	5	0	0	0	0	0	0	0	0	0	0	0	0
Crocosphaera	0	0	0	0	0	0	0	0	1	0	0	14	0	0	0	0	0	0	5	0	0	0	0	1	0	0	0	0	0	0	0	0	0	0	1	0	0	0	0	0	0	1	1	0	0	0	0	0	0
Cronobacter	0	0	0	0	1	0	0	0	0	3	0	16	0	0	0	0	0	0	0	0	0	7	0	0	0	0	0	0	0	57	0	0	0	0	0	0	0	0	0	0	0	0	0	0	0	1	0	0	0
Cruoricaptor	0	0	0	0	0	0	0	0	0	0	0	0	0	0	0	0	0	0	0	0	0	0	0	0	0	0	0	0	0	0	0	0	0	0	0	0	0	0	0	0	0	0	0	0	0	0	0	0	0
Cryobacterium	0	0	0	0	0	1	0	1	0	1	0	0	0	0	0	0	0	0	0	0	0	0	0	0	0	0	0	0	0	0	0	0	0	0	0	0	0	0	0	1	2	0	0	2	0	0	0	0	0
Cryptobacterium	1	0	0	0	0	1	0	0	1	0	0	0	0	0	0	0	1	0	0	0	0	0	0	0	0	1109	243	0	0	0	0	0	0	0	0	0	0	0	0	0	0	0	0	0	1	0	0	0	0
Culturomica	0	0	0	0	0	0	0	0	0	0	0	0	0	0	0	0	0	0	0	0	0	0	0	0	0	7042	0	0	0	0	0	0	0	0	0	0	0	0	0	0	0	0	0	1643	0	0	0	0	0
Cupriavidus	0	2	0	0	0	0	1	0	0	0	0	0	0	0	0	0	1	0	0	0	0	0	0	0	1	0	1	0	0	0	0	0	0	0	0	0	0	0	0	0	1	0	0	0	0	0	0	0	0
Curtobacterium	0	0	0	0	0	0	0	0	0	0	0	0	0	0	0	0	0	0	0	0	0	0	0	0	0	0	0	0	0	0	0	1	0	0	0	0	0	0	0	0	0	0	0	0	0	0	0	0	0
Curvibacter	0	0	0	0	0	0	0	0	0	0	0	0	0	0	0	0	0	0	0	0	0	0	0	0	0	0	0	0	0	1	0	0	0	0	0	0	0	0	0	0	0	0	0	0	0	0	0	0	0
Cutibacterium	242	3	2	1	5	8	3	13	12	3	3	6	0	22	3	10	20	9	0	1	2	99	57	2	3	4	5	638	38	26	5	16	12	1	2	13	1	30	26	2	0	7	3	3	4	24	8	5	15
Cyclobacterium	0	0	1	0	0	0	0	0	0	0	0	0	0	0	0	0	1	0	0	0	0	0	0	1	0	0	3	0	0	0	0	0	3	0	0	0	0	0	0	0	3	0	0	0	0	0	0	0	0
Cystobacter	0	0	0	1	0	0	0	0	0	0	0	0	0	0	0	0	0	0	0	0	0	5	0	0	0	0	0	0	0	0	0	0	0	0	0	0	0	0	0	0	0	0	0	0	2	0	0	0	0
Cytophaga	0	0	0	0	0	0	0	0	0	0	0	0	0	0	0	0	0	0	0	0	0	0	0	0	0	0	0	0	0	0	0	0	0	0	0	0	0	0	0	0	0	0	0	0	0	0	0	0	0
Dechloromonas	0	0	0	0	0	0	0	1	0	0	0	0	0	0	15	0	0	0	0	50	0	0	0	0	0	0	0	0	0	0	0	0	0	0	0	0	0	0	0	0	0	0	0	0	5	0	0	0	0
Deefgea	0	0	0	0	0	0	0	0	0	0	0	0	0	0	0	0	0	0	0	0	0	0	0	0	0	0	0	0	0	0	0	0	0	0	0	0	0	0	0	0	0	0	0	0	0	0	0	0	0
Deinococcus	0	0	0	0	0	0	0	0	0	0	0	0	1	0	0	0	0	0	0	0	0	0	0	0	0	0	0	0	0	0	0	0	0	0	0	0	0	0	0	0	0	0	0	0	0	0	0	0	0
Demequina	0	0	1	0	0	0	0	0	0	0	0	0	0	0	0	0	0	0	0	0	0	0	0	0	0	0	0	0	0	0	0	0	0	0	0	0	0	0	0	0	0	0	0	1	0	0	0	0	0
Dendrosporobacter	0	0	0	0	0	0	0	0	0	0	0	0	0	0	0	0	0	1	0	0	0	0	0	0	1	25	0	0	0	0	0	0	0	0	0	0	0	0	0	0	0	0	0	0	0	0	0	0	0
Dermacoccus	2	0	1	1	0	0	5	3	0	7	13	12	0	2	0	4	5	1	0	1	6	2	3	1	0	0	6	10	2	11	47	7	0	6	0	11	0	2	6	2	0	0	1	3	0	3	0	2	0
Derxia	0	0	0	0	60	0	0	0	0	0	0	0	0	0	0	0	0	0	0	0	1	0	0	0	0	0	0	0	0	0	43	68	0	1	1	0	0	0	0	0	2	0	0	0	0	0	0	0	0
Desmospora	0	0	0	0	0	0	0	0	0	0	0	0	0	0	0	0	0	0	0	0	0	0	0	0	0	0	0	0	0	0	0	0	0	0	0	0	0	0	0	0	0	0	0	0	0	0	0	0	0
Desulfamplus	0	0	0	0	0	0	0	0	0	0	0	0	0	0	0	0	0	0	0	0	0	0	0	0	0	0	0	0	0	0	0	0	0	0	0	0	0	0	0	0	0	0	0	0	0	0	0	0	0
Desulfatitalea	0	0	0	0	0	0	0	0	1	0	0	0	0	0	0	0	0	0	0	0	0	0	0	0	0	0	0	0	0	0	0	0	0	0	0	0	0	0	0	0	0	0	0	0	0	0	0	0	0
Desulfitobacterium	0	0	1	1	6	4	0	7	26	1	6	0	0	0	6	0	10	0	0	0	1	1	1	0	0	0	0	2	0	0	0	0	8	4	0	0	0	0	0	0	6	4	2	0	0	0	2	0	6
Desulfobacterium	0	0	0	0	0	0	0	0	0	0	0	0	0	0	0	0	0	0	0	0	0	0	0	0	0	0	0	0	0	0	0	0	0	0	0	0	0	0	0	0	0	0	0	0	0	0	0	0	0
Desulfocarbo	0	0	0	0	0	0	0	0	0	0	0	0	0	0	0	0	0	0	0	0	0	0	0	0	0	0	0	0	0	0	0	0	1	0	0	0	0	0	0	0	0	0	0	0	0	0	0	0	0
Desulfocurvus	0	0	0	0	6	0	0	5	6	0	0	0	0	0	0	0	0	0	0	0	0	0	0	0	0	0	0	0	0	0	0	0	0	0	0	0	0	0	0	0	0	0	0	0	0	0	0	0	0
Desulfofarcimen	0	0	0	0	1	0	0	1	1	0	0	0	2	1	0	0	3	0	0	0	0	0	0	0	0	0	0	0	0	0	0	0	1	0	0	0	0	0	0	0	0	1	0	0	0	0	1	0	0
Desulfofundulus	0	0	0	0	6	0	0	0	0	0	0	0	0	0	0	1	0	0	0	1	0	0	0	0	0	0	0	0	0	0	0	0	0	0	0	0	0	0	0	0	1	0	0	0	0	0	0	0	0
Desulfofustis	0	0	0	0	0	0	0	8	0	1	0	0	0	0	0	0	0	0	0	0	0	0	0	0	0	0	0	0	0	0	0	0	0	0	0	0	0	0	0	0	0	0	0	0	0	0	0	0	0
Desulfohalotomaculum	2	0	0	0	0	0	0	1	1	0	2	0	0	0	0	0	12	0	0	0	0	0	0	0	0	0	0	0	2	0	0	0	2	0	0	0	0	0	0	0	0	0	0	0	0	0	0	0	0
Desulfomicrobium	0	0	0	0	1	0	0	0	0	1	0	0	0	0	0	0	0	0	0	0	0	0	0	0	0	0	0	0	0	0	0	0	0	0	0	0	0	0	0	0	0	0	0	0	0	0	0	0	0
Desulfonispora	0	0	0	0	14	0	0	0	3	1	0	0	0	1	1	0	2	0	0	0	0	0	0	0	0	0	0	0	0	1	0	1	2	0	0	0	1	0	0	0	3	0	1	0	0	0	4	0	1
Desulfoplanes	0	0	0	0	0	0	0	0	0	0	0	0	0	0	0	0	0	0	0	0	0	0	0	0	0	0	0	0	0	0	0	0	0	0	0	0	0	0	0	0	1	0	0	0	0	0	0	0	0
Desulforegula	0	0	0	0	0	0	0	0	0	0	0	0	0	0	0	0	0	0	0	0	0	0	0	0	0	0	0	0	0	0	0	0	0	0	0	0	0	0	0	1	0	0	0	0	0	0	0	0	0
Desulforhopalus	0	0	1	0	0	0	0	1	0	0	0	0	0	0	0	0	0	0	0	0	0	0	0	0	0	0	0	0	0	0	0	0	0	0	0	0	0	0	0	0	0	0	0	0	0	0	0	0	1
Desulfosporosinus	0	0	0	0	7	0	0	1	0	30	0	0	0	1	0	0	0	0	0	0	0	0	1	0	0	1	0	0	0	0	0	0	0	0	0	0	0	0	0	0	3	0	0	0	0	1	1	0	0
Desulfotomaculum	0	0	0	0	0	0	0	0	3	2	2	0	2	0	3	1	3	0	0	0	0	0	0	0	0	0	0	0	1	1	0	0	2	0	0	0	1	0	0	0	2	0	0	0	0	0	2	0	1
Desulfovermiculus	0	0	0	0	0	0	0	2	0	0	0	0	0	0	0	0	0	0	0	0	0	0	0	0	0	0	0	0	0	0	0	0	0	0	0	0	0	0	0	0	0	0	0	0	0	0	0	0	0
Desulfovibrio	0	1	0	238	10239	0	453	14168	1421	1	4083	14	0	893	21	51	23282	2807	0	3	0	0	36376	3	2	2817	675	0	1	738	122	5017	16930	2	0	0	0	1511	220	1	0	460	305	562	428	0	1597	3	1880
Desulfovirgula	0	0	0	0	0	0	0	0	0	0	1	0	0	0	0	0	0	0	0	0	0	0	0	0	0	0	0	0	0	0	0	0	0	0	0	0	0	0	0	0	0	0	0	0	0	0	0	0	0
Desulfuribacillus	0	0	0	0	5	0	0	0	0	0	0	0	0	5	0	0	1	0	0	0	0	0	0	0	0	0	0	0	0	0	0	0	0	0	0	0	0	0	0	0	0	0	0	1	0	0	0	0	0
Desulfurobacterium	0	0	0	0	0	0	0	0	0	0	0	0	0	0	0	0	0	0	0	0	0	0	0	0	0	0	0	0	0	0	0	0	0	0	0	0	0	0	0	0	0	0	0	1	0	0	0	0	0
Dethiobacter	0	0	0	0	1	0	0	1	0	0	2	0	0	0	0	0	0	0	0	0	0	0	0	0	0	0	0	0	0	0	0	0	0	0	0	0	0	0	0	0	0	0	0	0	0	0	0	0	0
Devosia	0	0	0	0	2	0	0	0	1	0	0	0	0	0	0	0	0	0	0	0	1	0	0	0	0	0	0	0	0	0	0	0	0	0	0	0	0	0	0	0	0	0	0	0	0	0	1	0	0
Dialister	1838	30354	248618	822	27471	46088	60439	1225	145243	8030	170360	1292	85288	485	75805	4380	306455	82422	989	1317	97284	996	382578	166641	56695	1117	172719	52883	114326	77189	66323	2874	14946	1080	2272	1953	201476	484	220966	309111	119623	136830	152254	2573	114363	55865	33190	3795	11129
Dickeya	0	1	4	0	11	0	0	4	12	8	0	2	1	0	0	0	0	0	4	0	0	0	0	5	2	0	0	1	0	0	1	1	2	0	0	0	6	0	0	0	3	0	4	0	4	0	0	1	67
Dielma	13	1	0	0	0	0	0	8	2	0	3	0	0	0	0	0	1	0	0	29	0	0	1	1	1	0	0	0	0	0	0	0	0	1	0	0	0	0	0	2	1	0	0	1	0	0	0	0	0
Dietzia	0	0	0	0	0	0	0	0	0	0	0	97	0	0	0	0	0	0	3	0	0	0	0	0	0	11	1	0	0	0	1	0	0	0	0	0	0	0	0	0	0	0	0	0	0	0	0	0	0
Dolichospermum	0	0	0	0	0	0	0	0	0	0	0	0	0	0	0	0	0	0	0	0	0	0	0	0	0	0	0	0	0	0	0	0	0	0	0	0	0	0	0	0	0	0	0	1	0	0	0	0	0
Dolosicoccus	0	0	0	0	0	0	0	0	0	0	0	0	0	0	0	0	0	0	0	0	0	0	0	0	0	0	0	0	0	0	0	0	0	1	0	0	0	0	0	0	0	0	0	0	0	0	0	0	0
Domibacillus	0	0	0	0	1	0	0	0	0	0	0	0	0	0	0	0	0	0	0	0	0	0	0	0	0	0	0	0	0	0	0	0	0	0	0	0	0	0	0	0	0	0	0	0	0	0	0	0	0
Dorea	36920	7318	4012	23724	12634	16534	60057	10263	10235	12006	5961	31851	7219	9517	11864	5591	6632	13726	10653	36757	15848	23167	5828	9159	9014	11188	16017	6510	18016	17807	46313	30384	6775	6922	10557	4651	4593	9536	31795	18327	46190	15881	11680	13364	3370	16837	13762	4832	12000
Dubosiella	0	0	0	0	0	0	0	0	0	0	0	0	0	0	0	0	0	0	0	0	0	0	0	0	0	0	0	0	0	0	0	0	0	0	0	0	0	0	0	0	0	0	0	0	0	0	0	0	0
Duodenibacillus	1862	857	128	62	38	49	12959	414	8915	169	631	34363	2000	33388	52255	288	9647	8577	331	102	624	0	212	1917	21627	8532	31539	19115	107	19086	185	505	15596	3864	502	38	3948	8672	23600	263	689	110	110	50	598	28981	594	1255	986
Dyadobacter	0	0	0	0	0	0	0	0	0	0	0	0	0	0	0	0	0	0	0	0	0	0	0	0	0	0	0	0	0	0	0	0	0	0	0	0	0	0	0	1	0	0	0	0	0	0	0	0	0
Dysgonomonas	0	9	85	30	0	1	8	54	5	0	18	1	1	0	1	24	175	0	4	0	1	0	0	22	19	2	48	0	0	1	11	20	50	0	14	1	3	1	1	28	82	16	11	0	4	0	23	7	9
Ectothiorhodospira	0	0	0	0	0	0	0	0	2	0	0	0	0	0	0	0	0	0	0	0	0	0	13	1	0	0	0	0	0	0	0	0	1	0	0	0	2	0	0	0	2	2	2	0	0	0	0	0	4
Edaphobacillus	0	0	0	0	0	0	0	0	0	0	0	0	0	0	0	0	0	0	0	0	0	0	0	0	0	0	0	0	0	0	0	0	0	0	0	0	0	0	0	0	0	0	0	0	0	0	0	0	1
Edwardsiella	0	0	2	0	0	0	0	0	0	0	0	0	0	0	0	0	0	0	0	0	0	0	0	0	0	0	0	0	0	0	0	0	0	0	0	0	0	0	0	0	0	0	0	0	0	0	0	0	0
Eggerthella	376	93	170	129	225	166	42	208	1286	373	363	115	214	56	214	47	276	57	66	394	21	422	368	89	72	1496	137	571	4	883	91	307	186	254	528	49	367	30	205	518	478	70	46	966	30	128	137	36	282
Eggerthia	0	0	0	0	0	0	0	5	0	0	0	0	0	0	0	0	0	0	0	0	0	0	0	0	0	0	0	0	0	0	0	0	0	0	0	0	0	0	0	0	0	0	0	0	0	0	1	0	0
Eikenella	0	0	0	2	0	0	0	0	0	0	0	0	0	0	0	0	0	0	1	0	0	0	0	1	0	0	0	0	0	0	0	0	0	0	0	1	0	0	0	0	0	0	0	0	0	0	1	0	0
Eisenbergiella	0	0	0	0	0	0	0	0	0	0	0	0	0	0	0	0	0	0	0	0	0	0	0	0	0	0	0	0	0	0	0	0	0	0	0	0	0	0	0	0	0	0	0	0	0	0	0	0	0
Eisenibacter	0	0	0	0	0	0	0	0	0	0	0	0	0	0	0	0	0	0	0	0	0	0	0	0	0	0	0	0	0	0	0	0	0	0	0	0	0	0	0	0	0	0	0	0	0	0	0	0	0
Elstera	0	0	2	0	0	0	0	0	0	0	0	0	0	0	0	1	0	0	0	0	0	0	0	0	0	1	0	0	0	0	0	1	0	0	0	0	0	0	0	0	1	0	0	0	0	0	0	0	0
Emergencia	223	174	125	43	636	155	240	354	603	435	48	617	2994	500	27	45	1112	483	102	309	440	869	418	25	143	316	1033	30	24	42	33	540	131	912	156	151	974	184	7	778	58	213	141	44	340	406	1004	85	16
Endozoicomonas	0	0	0	0	0	0	0	0	0	0	0	0	0	0	0	0	0	0	0	0	0	0	0	0	0	0	0	0	0	0	0	0	0	0	0	0	0	0	0	0	0	0	0	0	0	0	0	0	1
Enorma	2	0	0	0	0	0	0	0	1	0	2	1	0	0	1	0	0	0	0	0	7	0	1	0	0	0	1	0	2	0	0	0	0	0	0	0	0	0	6	4	2	0	0	1	0	0	0	0	0
Enterobacter	21	11	60	13	26371	46	1	35	2	12349	363	104309	6	0	2681	2	45	824	2158	2	10281	9071	8	2	2	44	0	480	2	39530	11536	2047	3	664	2	4	3	0	41	3314	21561	4	7	3	3	0	17	2	3
Enterococcus	1124	313	134	791	162	716	2626	198	717	832	383	224	3746	39	488	856	234	625	1500	582	747	11721	107	509	165	204	186	233	1438	882	116	735	2221	384	730	278	231	448	414	819	576	852	517	2368	210	244	616	121	136
Enterorhabdus	0	0	2	0	1	0	0	0	0	1	2	0	1	0	0	0	1	1	0	0	0	0	0	0	0	1	0	0	0	0	2	0	0	0	0	0	1	0	0	2	0	1	0	1	0	0	0	0	0
Eremococcus	0	0	0	0	0	0	0	0	0	0	0	0	0	0	0	0	0	0	0	0	0	0	0	0	0	0	0	0	0	0	0	0	0	0	0	0	0	0	0	0	0	0	0	0	0	0	0	0	0
Erwinia	1	0	16	0	1	0	0	0	0	0	0	8	0	0	0	0	0	0	1	0	0	0	0	3	0	67	0	0	0	5	0	0	0	0	0	8	9	0	0	0	20	0	0	0	0	0	0	0	135
Erysipelatoclostridium	390	1206	38	288	503	339	168	415	447	246	164	4889	111	426	176	70	77	237	49	691	40	872	272	53	80	995	913	253	1368	126	23	486	203	686	885	33	273	3224	131	123	372	142	58	5960	25	1604	635	27	249
Escherichia	64242	41608	1684	1812	146224	323590	29804	28893	5545	94858	77855	51933	419173	6079	4831	20841	477125	2382	475613	648	15389	12476	37079	1331	5884	169882	27446	57375	10559	53230	139040	41523	3703	15786	1526	27964	85284	411	48389	77318	1225	947	1676	7293	590	5512	1248	1906	478
Eubacterium	425332	67867	138223	138863	88672	366800	60897	278095	382632	172377	105721	543343	162139	280670	222775	23888	214247	275317	235345	88342	7962	511418	53605	35373	161369	223207	39216	164032	87394	67163	190203	384826	106867	122474	42080	20045	88839	149622	172544	206588	46818	688376	463334	127715	30348	261917	88209	43640	137240
Eudoraea	0	0	0	0	0	0	0	0	0	0	6	0	0	0	0	0	0	0	0	0	0	0	0	0	0	0	0	0	0	0	0	0	0	0	0	0	0	0	0	0	0	0	0	0	0	0	0	0	2
Faecalibacterium	859916	140954	65371	216650	132026	268406	256623	227614	163430	470839	133781	344218	262928	181913	225267	144116	117092	96246	204539	761527	352273	767111	219786	76559	88465	198661	185581	357621	210324	330505	354477	449635	129790	408730	142593	112514	167850	255784	442118	174231	511018	192065	129986	1043317	133423	251562	186120	103189	101961
Faecalicatena	1730	179	164	372	701	436	346	368	230	1722	260	2536	574	574	573	100	190	177	26	684	263	988	1232	286	276	3163	488	280	415	157	139	381	225	563	474	23	168	145	293	202	579	479	221	573	42	1267	711	69	491
Faecalicoccus	0	88	3	10	19	2	22	5	69	36	36	8	16	17	5	1	13	1	3	49	2	17	27	8	1	27	12	40	8	86	16	50	148	32	15	3	22	1	1	26	35	4	13	157	0	6	5	9	38
Faecalitalea	1894	321	224	1189	517	697	784	576	307	672	266	559	522	497	338	137	244	754	1411	331	232	1159	317	473	767	987	703	538	411	587	649	2237	477	383	528	262	329	523	380	551	447	903	644	604	0	796	481	155	1352
Fenollaria	0	0	0	0	0	0	0	0	0	0	0	0	0	0	0	0	0	0	1	0	1	0	309	0	0	0	0	480	0	0	0	0	0	0	0	0	0	0	0	0	0	0	0	0	0	1	0	0	0
Ferrimonas	0	0	0	0	0	0	0	0	1	0	0	0	0	0	0	0	0	0	0	0	0	0	0	0	0	0	0	0	0	0	0	0	0	0	0	0	0	0	0	0	0	0	0	0	0	0	0	0	0
Ferrovum	0	0	1	0	0	0	0	0	0	0	0	0	0	0	0	0	0	0	0	0	0	0	0	0	0	0	0	0	0	0	0	0	0	0	0	0	0	0	0	0	0	0	0	0	0	0	0	0	0
Fervidicella	0	0	0	0	2	0	0	1	1	0	0	0	0	0	0	0	0	0	1	0	0	0	0	0	0	1	0	0	0	0	0	1	0	0	0	0	1	0	0	0	3	0	1	0	0	0	0	0	0
Fervidicola	0	0	0	0	0	0	0	0	3	0	0	0	0	0	0	0	0	0	0	0	0	0	2	0	0	0	0	0	0	0	0	0	0	0	0	0	0	0	0	0	1	0	0	0	0	0	0	0	0
Fervidobacterium	0	0	0	0	0	0	0	0	0	0	0	0	0	0	0	0	0	0	0	0	0	0	0	0	0	0	0	0	0	0	0	0	0	0	0	0	0	0	0	0	0	0	0	0	0	0	0	0	0
Finegoldia	0	1	1	0	2	0	0	0	0	0	1	0	0	0	0	0	0	0	0	1	0	0	1	0	0	0	0	0	0	0	0	0	0	0	1	0	0	0	0	0	0	0	0	0	0	0	0	0	0
Fischerella	0	0	0	0	0	0	0	0	0	0	0	0	0	0	0	0	0	0	0	0	0	0	0	0	0	0	0	0	0	0	0	0	0	0	0	0	0	0	0	0	0	1	0	0	0	0	0	0	0
Flammeovirga	0	0	0	0	0	0	0	0	0	0	0	0	0	0	1	0	0	0	0	0	0	0	0	0	0	0	0	0	0	0	0	0	1	0	0	0	3	0	0	0	0	0	0	0	0	0	0	0	0
Flavihumibacter	0	0	0	0	0	0	0	0	0	0	0	0	0	0	0	0	0	0	0	0	0	0	0	0	0	0	0	0	0	0	0	0	0	0	0	0	0	0	0	0	0	0	0	0	0	0	0	0	0
Flavobacterium	1	0	0	0	0	0	0	3	0	0	3	0	0	0	0	0	0	0	0	0	0	1	0	0	0	0	1	0	2	0	1	2	3	0	0	7	9	0	8	0	4	1	1	1	1	0	0	2	1
Flavonifractor	54693	71	290	238	432	450	65	413	268	812	859	704	2321	139	198	9188	199	82	150	18149	3728	293	9265	85	59	1825	1005	19454	541	60	97	186	441	1611	49	30	338	499	524	831	261	47	65	1540	21	274	4979	43	149
Flexithrix	0	0	0	0	0	0	0	0	0	0	9	0	0	0	0	0	0	0	0	0	0	0	0	0	0	0	0	0	0	0	0	0	0	0	0	0	0	0	0	0	0	0	0	0	0	0	0	0	0
Fontimonas	0	0	0	0	0	0	0	0	0	0	0	0	0	0	1	0	0	0	0	0	0	0	0	0	0	0	0	0	0	0	0	0	0	0	0	0	0	0	0	0	0	0	0	0	0	0	0	0	0
Fournierella	350	144	780	635	1129	136	133	586	675	541	4653	262	261	290	819	32	657	69	0	319	165	334	684	197	213	655	122	562	155	119	129	882	693	229	61	0	722	75	546	650	1594	115	103	159	91	202	452	110	251
Franconibacter	0	0	0	0	0	0	0	0	0	0	0	0	0	0	0	0	0	0	0	0	0	0	0	0	0	0	0	0	0	0	0	0	0	0	0	0	0	0	0	1	0	0	0	0	0	0	0	0	0
Fructobacillus	0	0	0	0	0	0	0	0	0	0	0	0	0	0	2	0	0	0	0	0	0	0	0	0	2	0	0	0	0	1	0	0	0	0	0	0	0	0	1	0	0	0	0	0	0	0	0	0	0
Fusicatenibacter	9637	3758	3440	8629	4301	5606	3174	3763	4926	14970	4063	15781	4941	4222	7513	1470	3477	2172	3541	3776	1972	12125	7421	2610	3760	4900	8300	5638	12135	2401	2276	6060	6723	6029	3506	998	3793	6474	10031	3571	4720	7492	3999	4528	595	3729	4814	2966	3739
Fusobacterium	4	2998	522	16	3004	664	592	33	33805	45	1010	921	2379	22882	1060	7402	11818	24501	573	4682	964	11997	21607	248	1203	669	618	523	2296	200703	443	2107	850	686	2124	16	13	241	17	20	93	15	35	19	652	55	586	901	1004
Galbibacter	0	0	0	0	0	0	0	0	0	0	3	0	0	0	0	0	0	0	0	0	0	0	0	0	0	0	0	0	0	0	0	0	0	0	0	0	0	0	0	0	0	0	0	0	0	0	0	0	0
Gallaecimonas	0	0	0	0	0	0	0	0	0	0	0	0	0	0	0	0	26	0	0	0	0	0	0	0	0	3	0	0	0	0	0	0	0	0	0	0	0	0	0	0	0	0	0	0	0	0	0	1	0
Garciella	1	0	1	2	1	3	1	2	2	3	1	1	0	9	4	0	0	0	0	1	0	10	4	2	3	4	0	1	0	0	0	0	3	4	0	0	0	1	0	1	0	3	1	1	0	0	0	0	0
Gardnerella	0	0	0	0	0	0	0	0	0	0	0	0	0	0	0	0	0	0	0	0	0	0	0	0	0	0	0	0	0	0	0	0	0	0	0	0	0	0	0	0	0	0	0	0	0	0	0	0	0
Gelidibacter	0	0	0	0	0	0	0	0	0	0	0	0	0	0	0	0	0	0	0	0	0	0	1	0	0	0	0	0	0	0	0	0	0	0	0	0	1	0	0	0	0	0	0	0	0	0	0	0	1
Gemella	4	0	0	0	1	1	0	0	1	2	0	0	14	4	0	0	0	1	0	1	0	116	0	0	0	1	0	2	0	0	1	2	0	2	3	6	1	4	0	2	1	0	0	0	0	0	154	9	1
Gemmata	0	0	0	0	1	0	0	0	0	0	1	0	0	0	0	0	0	0	0	0	0	0	0	0	0	1	0	0	0	0	0	0	0	0	0	0	0	0	0	0	0	0	0	0	0	0	0	0	1
Gemmiger	39230	6553	2262	3985	6423	2560	2872	4394	6358	87274	4762	11942	5290	2378	3027	9394	31549	9696	1641	3595	10471	8206	9016	1393	1792	43827	17204	9665	2940	4741	3108	7499	4329	11050	3112	1237	6503	2808	5760	7047	5908	16688	5664	5084	2264	3593	7322	3188	4206
Geofilum	0	0	0	0	0	0	0	0	0	0	5	0	0	0	0	0	0	0	0	0	0	2	0	0	0	0	0	0	0	1	0	0	1	0	0	0	1	0	0	0	0	0	0	0	0	0	0	0	2
Giesbergeria	0	0	0	0	0	0	0	0	0	0	0	0	1	0	0	0	0	0	0	0	0	0	0	0	0	0	0	0	0	0	0	0	0	0	0	0	0	0	3	0	0	0	0	0	0	0	0	0	0
Glaciecola	0	0	3	0	0	0	2	1	7	13	1	0	0	0	0	0	3	0	0	0	0	1	7	0	4	2	12	0	0	0	1	1	9	0	0	0	8	0	0	0	4	12	11	1	1	0	4	0	1
Globicatella	0	0	0	0	0	0	0	0	0	0	0	0	0	0	0	0	0	0	0	0	0	0	0	0	0	0	0	0	0	0	0	0	0	0	0	0	0	0	0	0	0	0	0	0	0	0	0	0	0
Gluconobacter	0	0	0	0	0	0	0	0	0	0	0	0	0	0	10	0	0	0	0	0	0	0	0	0	0	0	0	0	0	0	0	0	0	0	0	0	0	0	0	0	0	0	0	0	0	0	0	0	0
Gordonia	0	0	0	1	0	0	0	0	0	0	0	0	0	0	0	0	0	0	0	0	0	0	0	0	0	0	0	0	0	0	0	0	0	0	0	0	0	0	0	0	0	0	0	0	0	0	0	0	0
Gordonibacter	0	0	0	0	0	0	0	0	0	0	0	0	0	0	0	0	0	0	0	0	0	0	0	0	0	0	0	0	0	0	0	0	0	0	0	0	0	0	0	0	0	0	0	0	0	0	0	0	0
Gorillibacterium	0	2	4	1	9	2	0	10	1	9	3	0	1	2	4	0	0	0	0	4	0	6	1	2	0	5	0	0	0	0	0	1	4	1	2	0	4	0	2	0	2	3	0	1	0	3	0	0	5
Gottschalkia	0	0	3	0	2	0	0	6	0	0	2	1	0	0	0	0	0	0	0	0	0	0	0	1	0	2	0	0	0	0	0	0	2	0	0	0	0	0	0	0	2	0	0	0	0	0	1	0	1
Gracilibacillus	0	0	0	0	2	0	0	0	0	0	0	0	0	0	0	0	1	0	0	0	0	0	0	0	0	0	0	1	0	0	0	0	1	0	0	0	0	0	0	0	0	0	0	0	0	0	0	0	0
Gramella	0	0	0	0	0	0	0	1	0	0	0	0	0	0	0	0	0	0	0	0	0	0	0	0	0	0	0	0	0	0	0	0	0	0	0	0	0	0	0	0	0	0	0	0	0	0	0	0	0
Granulicatella	2	6	0	2	1	35	6	95	0	21	0	7	203	62	9	0	1	0	2	50	145	10	4	503	4	3	4	0	0	1	0	116	0	2	142	265	0	464	8	3	2	25	5	1	0	0	504	108	0
Grimontia	0	0	0	0	0	0	0	0	0	0	0	0	0	0	0	0	0	0	0	0	0	0	0	0	0	0	0	0	0	0	0	0	0	0	0	0	0	0	0	0	0	0	0	0	0	0	0	0	1
Gulbenkiania	0	0	0	0	3	0	0	0	0	0	0	0	0	0	0	0	0	0	0	0	0	0	0	0	0	0	0	0	0	0	0	0	0	0	0	0	0	0	0	0	0	0	0	0	0	0	0	0	0
Haematobacter	0	0	0	1	0	0	0	0	0	0	0	0	0	0	0	0	0	0	0	0	0	0	0	0	0	0	0	0	0	0	0	0	0	0	0	0	0	0	0	0	0	0	0	0	0	0	0	0	1
Haemophilus	8006	10459	5315	831	4055	24760	7500	6631	5609	688	4328	17124	4633	2225	9702	667	4358	7814	17075	5562	13322	44408	2473	56683	6227	1107	6300	1073	1039	4318	445	14269	1565	8846	37264	4987	20943	23829	2851	7867	16309	4455	11421	1673	1812	3411	31637	3776	5146
Hafnia	0	0	0	0	0	0	0	0	0	0	0	0	0	0	0	0	0	0	3	0	0	0	0	0	0	0	0	0	0	0	0	0	0	0	0	0	0	0	0	0	0	0	0	0	0	0	0	0	0
Hahella	0	0	0	0	0	0	0	0	0	0	0	0	0	0	0	0	0	0	0	0	0	0	0	0	0	0	0	0	0	0	0	0	0	0	0	0	0	0	0	0	0	0	0	0	0	0	0	0	1
Halanaerobium	0	0	0	0	0	0	0	0	0	0	0	0	0	0	0	0	0	0	0	0	0	0	0	0	0	0	0	0	0	0	0	0	1	0	0	0	0	0	0	0	0	0	0	0	0	0	0	0	0
Haliea	0	0	0	0	0	0	0	0	0	0	0	0	0	0	0	0	0	0	0	0	0	0	0	2	0	0	0	0	0	0	0	0	0	0	0	0	0	0	0	0	0	0	0	0	0	0	0	0	0
Halomonas	0	0	0	0	0	0	0	0	0	0	0	0	0	0	0	0	0	0	0	0	0	0	0	0	0	0	0	0	0	0	0	0	0	0	0	0	0	0	0	0	0	0	0	0	0	1	0	0	0
Haloplasma	0	2	0	2	0	2	0	1	1	3	3	0	0	0	0	0	0	0	1	0	0	3	0	0	1	3	1	0	2	0	1	4	3	2	1	0	0	2	0	1	0	1	1	0	0	0	0	0	0
Hathewaya	0	0	0	0	0	0	0	0	0	1	0	0	0	0	1	0	1	0	0	0	0	0	0	0	0	0	0	0	0	0	0	0	0	0	0	0	0	0	0	0	0	0	0	0	0	0	0	0	0
Helcococcus	0	0	0	0	0	0	0	2	0	0	0	0	0	0	0	0	0	0	0	0	0	0	1	0	0	0	0	0	0	0	0	0	0	0	0	0	0	0	0	0	1	0	1	0	0	0	0	0	0
Helicobacter	0	1	49	2	1	3	0	632	94	2	24	3	0	0	3	1	1	7650	0	559	0	0	9915	3	1	0	5	0	21553	17	1	8	3	1	6	1	0	1	1	3114	31	81	193	0	1	2	142	0	4
Herbaspirillum	1	0	0	0	0	0	0	0	0	0	0	0	0	0	1	0	0	0	8	0	0	0	0	0	0	0	0	0	0	0	0	0	1	0	8	0	0	0	0	0	0	0	0	0	2	0	0	10	0
Herbiconiux	0	0	0	0	0	0	0	0	0	0	0	0	0	0	0	0	0	0	0	0	0	0	0	0	0	0	0	0	0	0	0	0	0	0	0	0	0	0	0	0	0	0	0	0	0	0	0	0	0
Hespellia	220	406	193	396	1188	298	452	1184	1471	824	3506	1680	702	451	964	101	394	602	477	634	212	1988	595	186	167	294	137	142	1118	117	255	521	1263	625	126	72	241	195	300	480	642	201	226	212	199	1184	713	243	561
Hippea	0	0	0	0	0	0	0	2	0	0	0	0	0	0	0	0	1	0	0	0	0	0	0	0	0	0	0	0	0	0	0	0	0	0	0	0	0	0	0	0	1	0	0	0	0	0	0	0	0
Holdemanella	599	16131	4723	2228	1921	2604	800	1016	9648	794	2443	183	118	638	164	106	2100	1701	7077	189	1909	12011	190	1276	424	85912	3919	28320	3608	705	568	7623	3370	336	6909	21099	4418	5817	19431	23589	3527	4294	2425	8945	2016	1102	17937	616	4139
Holdemania	12427	192	762	2275	2383	986	145	1185	802	4051	1434	506	2476	1159	1592	144	1128	922	142	3142	87	4772	1924	346	172	4203	463	4307	359	450	201	1196	1666	1873	486	116	667	189	163	414	3277	595	450	959	56	392	1843	162	1125
Holospora	0	0	0	0	0	0	0	0	0	0	0	0	0	0	0	0	0	0	0	0	0	0	0	0	0	0	0	0	0	0	0	3	0	0	0	0	0	0	0	0	0	0	0	0	0	0	0	0	0
Hugenholtzia	0	0	0	0	0	0	0	0	0	0	0	0	0	1	0	0	0	0	0	0	0	0	0	0	0	0	0	0	0	0	0	0	0	0	0	0	0	0	0	0	0	0	0	0	0	0	0	0	0
Humibacter	0	0	0	0	0	3	0	0	0	0	0	1	0	0	0	0	0	0	0	1	0	0	0	0	0	0	0	0	0	0	0	0	0	0	0	0	0	0	0	0	0	1	0	0	0	0	0	0	0
Hungateiclostridium	0	0	0	0	32	0	0	13	0	13	41	0	0	0	10	0	77	0	0	0	0	0	8	0	0	0	0	0	0	0	0	0	25	0	0	0	0	0	0	0	15	0	0	11	0	0	0	0	0
Hungatella	2712	100	541	384	462	537	143	470	161	1396	282	808	1055	468	709	376	850	185	483	396	421	3401	376	346	452	190	308	809	619	240	236	392	472	1360	410	72	533	556	363	203	567	2506	1372	285	69	587	588	136	274
Hyalangium	0	0	0	0	0	0	0	0	0	0	0	0	0	0	0	0	0	0	0	0	0	0	0	0	0	0	0	0	0	0	0	0	0	0	0	0	0	0	0	0	0	0	1	0	0	0	0	0	0
Hydrogenibacillus	0	4	0	0	0	0	0	0	0	0	0	0	0	0	0	0	0	0	0	0	0	0	0	0	0	0	0	0	0	0	0	3	0	0	0	0	4	0	0	2	0	0	0	0	0	0	0	0	0
Hydrogenoanaerobacterium	3	0	12	7	9	1	0	42	6	9	41	0	6	4	13	0	10	0	0	4	1	0	12	4	2	15	1	11	0	0	0	31	17	0	2	0	22	2	4	6	26	14	2	0	1	3	3	2	8
Hydrogenophaga	0	0	0	0	0	0	0	0	0	0	0	0	0	0	0	0	0	0	0	0	0	0	0	0	0	0	0	0	0	0	1	1	0	0	0	0	0	0	0	0	0	0	0	1	0	0	0	0	0
Hydrogenophilus	0	0	0	0	0	0	0	0	0	0	0	0	0	0	0	0	0	0	0	0	0	0	0	0	0	0	0	0	0	0	0	0	0	0	0	0	0	0	0	0	0	0	0	0	0	0	0	0	0
Hylemonella	0	0	0	0	0	0	0	0	0	0	0	0	0	0	0	0	0	0	0	0	0	0	0	0	0	0	0	0	0	0	0	0	0	0	0	0	0	0	1	0	0	0	0	0	0	0	0	0	0
Hymenobacter	0	1	0	0	0	1	0	0	0	0	2	0	0	1	0	0	0	0	0	0	0	1	0	0	0	0	0	1	0	0	0	1	0	0	0	0	0	0	0	0	1	1	2	0	0	3	0	0	0
Hyphomicrobium	0	0	0	0	18	0	0	0	0	0	0	0	0	0	0	0	0	0	0	0	0	0	0	0	0	0	0	0	0	5	0	22	0	0	0	0	1	0	0	0	7	0	0	0	0	0	0	0	0
Ideonella	0	0	0	0	0	0	0	0	0	0	0	0	0	0	0	0	0	0	0	0	0	0	0	0	0	0	0	0	0	0	0	0	0	0	0	0	0	0	0	0	0	0	0	0	0	0	0	0	0
Idiomarina	0	0	2	0	1	0	1	0	0	0	0	1	0	0	1	0	0	0	0	22	1	0	0	0	0	0	0	0	0	0	0	0	0	0	0	0	2	0	0	0	3	0	0	0	2	0	0	0	20
Ignatzschineria	0	0	1	0	0	0	0	0	0	1	0	0	0	0	0	0	0	1	0	0	0	0	1	0	0	0	0	0	0	0	0	0	0	0	0	0	0	0	0	0	0	0	0	0	0	0	0	0	0
Ignavigranum	0	0	0	0	0	0	0	0	0	0	0	0	0	0	2	0	0	0	0	0	0	0	0	0	0	1	0	0	0	0	0	0	0	0	0	0	0	0	0	0	0	0	0	0	0	0	0	0	0
Ileibacterium	0	0	1	0	0	0	1	1	1	0	5	0	0	0	0	1	0	0	0	7	0	0	0	0	0	0	0	0	0	0	0	0	1	0	0	0	0	0	0	0	1	0	0	0	0	0	0	0	1
Ilumatobacter	0	0	0	0	0	0	0	0	0	0	1	0	0	0	0	0	0	0	0	0	0	0	0	0	0	0	0	0	0	0	0	0	0	0	0	0	0	0	0	0	0	0	0	0	0	0	0	0	0
Imhoffiella	0	0	2	0	0	0	0	0	0	0	0	0	0	0	0	1	0	0	0	0	0	0	0	0	0	0	0	0	0	0	0	0	0	0	0	0	1	0	0	0	0	0	0	0	0	0	0	0	3
Imtechella	0	0	0	0	0	0	0	0	1	0	0	0	0	0	0	0	0	0	0	0	0	0	0	0	0	0	0	0	0	0	0	0	0	0	0	0	0	0	0	0	0	0	0	0	0	0	0	0	0
Indibacter	0	0	0	0	0	0	0	0	0	0	0	0	0	0	0	0	0	0	0	0	0	0	0	0	0	0	0	0	0	0	0	0	0	0	0	0	0	0	0	0	1	0	0	0	0	0	0	0	0
Inquilinus	0	0	0	0	16	0	0	0	0	0	0	0	0	0	0	0	0	0	0	0	0	0	0	0	0	0	0	0	0	0	0	0	0	0	0	0	0	0	0	0	1	0	0	0	0	0	0	0	0
Insolitispirillum	0	0	0	0	0	0	0	0	0	0	0	0	0	0	0	0	1	0	0	0	0	0	0	0	0	0	0	0	0	0	0	4	0	0	0	0	0	0	0	0	0	0	0	0	0	0	0	0	0
Intestinibacillus	858	456	1585	1488	1851	4407	453	1826	2054	4546	2258	760	691	921	5133	605	1413	1340	565	1949	177	3809	2782	1646	1490	3238	844	937	2819	1007	606	1526	1379	3064	2118	254	1701	449	584	1411	2816	1568	1027	5316	209	1915	2128	602	4196
Intestinibacter	2427	119	3	9	342	2129	2	6	140	1350	709	1321	0	155	2552	486	44	39	371	735	338	2290	22	1018	195	547	3	101	0	1107	13	536	27	59	699	5	2	161	8	3	616	276	285	1351	240	279	137	14	85
Intestinimonas	2658	1283	4847	9427	5742	1509	612	8280	3064	6991	5925	1091	3153	1625	6518	565	5281	766	766	1193	570	1621	6601	1107	1109	5697	632	7359	624	1234	1257	4493	6114	3009	1513	235	5887	456	780	4705	8510	969	962	2690	647	1949	8381	392	4838
Intrasporangium	3	0	0	0	0	0	0	0	0	0	0	0	0	0	0	0	0	0	0	0	0	1	0	0	0	0	0	0	0	4	0	0	0	0	0	0	0	0	0	0	0	0	0	0	0	0	0	0	0
Isoptericola	0	0	0	0	0	0	0	0	0	0	0	0	0	0	0	0	0	0	0	0	0	0	0	0	0	0	0	0	0	0	0	0	0	0	0	0	0	0	0	0	0	0	0	0	0	0	0	0	0
Izhakiella	0	0	0	0	0	0	0	0	0	0	0	0	0	0	0	0	4	0	0	0	0	0	0	0	0	0	0	0	0	0	0	0	0	0	0	0	0	0	0	0	0	0	0	0	0	0	0	0	0
Janibacter	0	0	2	0	0	3	0	0	0	0	0	0	0	0	0	0	0	0	0	0	0	1	0	0	0	0	0	0	0	0	0	0	0	1	0	0	0	0	0	0	0	0	0	0	0	0	0	0	0
Jannaschia	0	0	0	0	0	0	0	0	0	0	0	0	0	0	0	0	0	0	0	0	0	0	0	0	0	0	0	0	0	0	0	0	0	0	0	0	0	0	0	0	0	0	0	0	0	0	0	0	0
Jeotgalibacillus	0	0	0	0	0	0	0	0	0	0	0	0	0	0	0	0	0	0	0	0	0	0	0	0	0	0	0	0	0	0	1	0	0	0	0	0	0	0	0	0	0	0	0	0	0	0	0	0	0
Jeotgalicoccus	0	0	0	1	1	0	0	0	0	0	0	0	1	0	2	0	2	0	0	0	0	3	0	0	0	0	0	0	0	0	0	0	1	0	0	0	0	0	0	0	1	0	0	0	0	0	0	0	0
Johnsonella	827	473	579	593	638	408	120	551	505	3122	2560	639	1505	706	1612	514	693	362	942	220	111	1500	815	534	642	1467	808	697	209	367	223	981	1111	1593	186	191	657	262	666	1279	2375	563	296	629	193	335	2622	205	624
Kaistia	0	0	0	0	3	0	0	0	0	0	0	0	0	0	0	0	0	0	0	0	0	0	0	0	0	0	0	0	0	0	0	0	0	0	0	0	0	0	0	0	0	0	0	0	0	0	0	0	0
Kandleria	0	0	6	1	0	0	0	1	2	18	16	0	6	1	22	0	2	2	121	0	2	0	0	0	1	0	11	0	1	7	15	28	172	73	0	9	0	24	36	27	220	9	11	1	6	29	0	2	20
Kerstersia	0	0	0	0	0	0	0	0	0	0	0	0	0	0	0	0	0	0	0	0	0	0	0	0	0	0	0	0	0	0	0	0	0	0	0	0	0	0	0	0	0	0	0	0	0	0	0	0	0
Kibdelosporangium	0	0	0	0	0	0	0	0	0	0	0	0	0	0	0	0	0	0	0	0	0	0	0	0	0	0	0	0	0	0	0	0	0	0	0	0	0	0	0	0	1	0	0	0	0	0	0	0	0
Kiloniella	0	0	0	0	0	0	0	0	0	0	0	0	0	0	0	0	0	0	0	0	0	0	0	0	0	0	0	0	0	0	0	0	0	0	0	0	0	0	0	0	0	0	0	0	0	0	0	0	0
Kineosphaera	0	0	0	0	0	0	0	0	0	0	0	0	0	0	0	0	0	0	0	0	0	0	0	0	0	0	0	0	0	0	0	0	0	0	0	0	0	0	0	0	0	0	0	0	0	0	0	0	0
Kingella	0	0	0	0	0	0	0	2	0	0	0	0	0	0	0	0	0	0	0	0	0	0	0	0	0	0	0	0	0	0	0	0	0	0	0	0	0	0	0	0	0	0	0	0	0	0	1	0	2
Kitasatospora	0	0	0	0	0	0	0	0	0	0	0	0	0	0	0	0	0	0	0	0	0	0	0	0	0	0	0	0	0	0	0	0	0	0	0	0	0	0	0	0	0	0	0	0	0	0	0	0	0
Klebsiella	71	30	42505	12	102562	375	77	881	49	16663	9123	216600	1460	36	6246	514	282	12	3572	28	1179	6078	1320	15	7	96	169	2837	21	845	8828	13388	86	25698	62	568	4987	8	394	1086	7659	63	52	47	22	58	15	6	64
Kluyvera	0	0	51	1	119	2	4	8	2	232	60	1848	1	0	19	0	25	3	6450	3	95	935	35	4	2	66	4	0	4	89	14	2	1	4289	1	32	1	0	8	4	17	2	1	1	1	1	1	5	0
Knoellia	0	0	0	0	0	0	0	0	0	0	0	0	0	0	0	0	0	0	0	0	0	0	0	0	0	0	0	0	0	0	0	0	1	0	1	1	0	2	0	0	0	0	0	0	0	0	0	0	0
Kocuria	0	0	0	0	0	0	0	0	0	0	0	0	0	0	0	0	0	0	0	0	0	0	0	0	0	0	0	0	0	0	0	0	0	0	0	0	0	0	0	0	0	0	0	0	0	0	1	0	32
Komagataeibacter	0	0	0	0	0	0	0	0	0	0	0	0	0	0	2	0	0	0	0	0	0	0	0	0	0	0	0	0	0	0	0	0	0	0	0	0	0	0	0	0	0	0	0	0	0	0	0	0	0
Kosakonia	0	0	0	0	591	0	0	0	0	0	0	0	0	0	0	0	0	0	0	0	0	0	0	0	0	0	0	0	0	0	0	0	0	0	0	0	0	0	0	0	0	0	0	0	0	0	0	0	0
Kribbella	0	0	0	0	0	0	0	0	0	0	0	0	0	0	0	0	0	0	0	0	1	0	0	0	0	0	0	0	0	0	0	0	0	0	0	0	0	0	0	0	0	0	0	0	0	0	0	0	0
Kurthia	0	0	0	0	1	0	0	0	0	1	1	0	0	0	1	0	4	0	0	1	0	2	0	0	0	0	2	0	0	0	0	0	1	0	0	0	0	0	0	0	0	2	0	1	0	0	0	0	0
Kushneria	0	0	0	0	0	0	0	0	0	0	0	0	0	0	0	0	0	0	0	0	0	0	0	0	0	0	0	0	0	0	0	0	0	1	0	0	0	0	0	0	0	0	0	0	0	0	0	0	0
Labilibacter	0	0	0	0	0	0	0	0	0	1	3	0	0	0	0	0	0	0	0	0	0	0	0	0	0	0	0	0	0	0	0	0	1	0	0	0	0	0	0	0	0	0	0	0	0	0	0	0	1
Lachnoanaerobaculum	12	9	1	20	4	476	18	5	6	3	21	3	0	12	40	2	26	6	28	5	4	26	0	31	12	7	1	10	37	0	4	11	10	4	19	2	17	1	3	2	3	17	7	120	0	44	25	4	4
Lachnobacterium	22	60	31	78	28	109	45	64	35	69	89	9	6	11	171	77	38	13	19	19	0	30	8	34	10	9	1	18	121	2	18	17	43	21	58	26	17	8	8	2	26	52	44	398	5	188	21	12	24
Lachnoclostridium	21214	4168	2718	5590	7379	5269	2439	7453	4069	14790	7512	4914	9275	24513	7051	1351	5054	12683	2938	6970	2635	9474	13552	2650	4146	9137	3965	7359	3586	3274	2766	7487	4925	14626	2244	825	6367	2287	2240	4228	6588	7430	4061	7981	1064	4149	6885	1117	3701
Lachnospira	20	24	23	26	15	39	7	18	25	24	21	12	1	16	19	6	3	16	8	21	0	38	3	13	18	17	1	30	3	7	24	19	49	11	8	2	6	10	6	0	27	8	11	7	6	4	21	7	7
Lacinutrix	0	0	0	0	0	0	0	0	0	0	0	0	0	0	0	0	0	0	0	0	0	0	0	0	0	0	0	0	0	0	0	0	0	0	0	0	0	0	0	0	0	0	0	0	0	0	0	0	0
Lactobacillus	5332	2804	1458	6770	8953	5413	2025	2021	2703	4480	2671	14093	93523	5181	8918	742	4148	5579	16806	2423	5422	8615	7587	13425	3369	3673	90263	1525	3026	7811	4041	2854	3440	3588	1466	3913	12472	2215	988	14101	1529	3890	3820	3883	10197	9904	1624	12183	2465
Lactococcus	6	2	12789	8	0	1016	8	526	0	39	48	10	0	0	28	3	6	0	0	0	416	0	2	10	4	0	18	317	47	1	1238	1	19	1942	0	2	1	0	0	65	0	0	0	0	0	124	20	0	0
Lactonifactor	296	461	712	1313	343	197	104	821	380	1128	841	394	576	1041	1129	50	845	456	210	866	172	646	824	121	208	440	206	628	342	409	200	611	339	806	157	47	495	85	212	299	771	737	422	652	68	412	2486	179	448
Lamprocystis	0	0	0	0	7	7	4	0	0	0	7	14	18	0	1	0	44	0	15	0	2	8	21	0	0	15	1	8	1	21	7	6	0	36	1	2	2	0	1	6	0	0	0	1	0	0	0	0	0
Lampropedia	0	0	0	0	4	0	0	0	0	0	0	0	0	0	0	0	0	0	0	0	0	0	0	0	0	0	0	0	0	0	0	4	0	0	0	0	0	0	0	0	0	0	0	0	0	0	0	0	0
Lautropia	0	0	0	1	0	0	0	358	0	0	0	0	0	1	0	0	0	0	1	0	145	0	0	1	0	0	0	2	0	0	0	0	0	1	0	0	0	1	0	0	1	0	0	0	0	0	1	0	0
Leclercia	0	0	0	0	40	0	0	0	0	8	0	35	0	0	0	0	0	0	13	0	0	8	0	0	0	0	0	0	0	0	0	0	0	21	0	0	0	0	0	0	0	0	0	0	0	0	0	0	0
Leeia	0	0	0	0	0	0	0	0	0	0	0	0	0	0	0	0	0	0	0	0	0	0	0	0	0	0	0	0	0	0	0	0	0	0	0	0	0	0	0	0	0	0	0	0	0	0	0	0	0
Leeuwenhoekiella	0	0	0	0	0	0	0	0	0	0	0	0	0	1	0	0	0	0	0	0	0	0	0	0	0	0	0	0	0	0	0	0	0	0	0	0	0	0	0	0	0	0	0	0	0	0	0	0	0
Legionella	0	0	0	0	0	0	0	0	0	0	0	1	0	0	0	0	0	0	0	0	0	0	0	0	0	0	0	0	0	0	0	0	0	0	0	0	1	0	0	0	0	0	1	0	0	0	0	0	0
Leifsonia	0	0	0	0	0	0	0	0	0	0	0	0	0	0	0	0	0	0	0	0	0	0	0	0	0	0	0	0	0	0	0	0	0	0	0	0	0	0	0	0	0	0	0	0	0	1	0	0	0
Lelliottia	0	0	0	0	0	0	0	0	0	286	0	3110	0	0	0	0	0	0	0	0	0	0	0	0	0	0	0	0	0	435	306	0	0	0	0	0	0	0	0	0	3412	0	0	0	0	0	0	0	0
Lentisphaera	0	0	0	0	0	0	0	0	0	0	0	0	0	0	0	0	0	0	0	0	0	0	0	0	0	0	0	0	0	0	0	0	1	0	0	0	0	0	0	0	0	0	0	0	0	0	0	0	0
Lentzea	0	0	0	0	0	0	0	0	0	0	0	0	0	0	0	0	0	0	0	0	0	0	0	0	0	0	0	0	0	0	0	0	0	0	0	0	0	0	0	0	0	0	0	0	0	0	0	0	0
Leptospira	0	1	0	0	0	0	0	34	1	12	1	0	0	0	0	0	1	0	13	3	2	6	1	0	0	0	9	0	0	17	0	0	0	2	0	0	0	1	2	1	0	0	0	0	0	0	86	0	5
Leptotrichia	0	0	2	0	0	0	0	0	0	1	0	0	0	0	1	0	1	0	10	0	0	0	2	23	0	0	1	0	0	2	0	0	0	1	0	0	1	0	0	0	0	0	0	0	0	0	10	0	0
Leucobacter	0	0	0	0	0	0	1	0	0	0	0	0	0	0	0	0	0	0	0	0	0	0	0	0	0	0	0	0	0	0	0	0	0	0	0	0	0	0	0	0	0	0	0	0	0	0	0	0	0
Leuconostoc	0	1	978	0	0	3	0	2	0	0	0	399	1	0	150	1	4	0	0	1	1	0	0	0	0	0	6	12	0	1585	1	1	0	0	0	0	220	1	568	1	168	0	0	0	0	0	0	0	0
Levyella	0	0	0	13	0	0	0	0	0	0	0	0	0	0	6	0	0	0	0	0	0	10	0	0	0	0	0	12	0	0	0	0	0	0	0	0	9	0	0	0	0	0	0	0	0	0	3	0	0
Lewinella	0	0	0	0	0	0	0	0	0	0	2	0	0	0	0	0	0	0	0	0	0	0	0	0	0	0	0	0	0	0	0	0	0	0	0	0	0	0	0	0	0	0	0	0	0	0	0	0	3
Libanicoccus	0	0	245	0	0	0	0	0	0	0	0	0	0	0	0	0	463	0	0	0	0	0	0	243	0	0	0	0	0	0	0	0	0	0	0	0	0	0	0	0	0	0	0	0	0	0	0	0	0
Lihuaxuella	0	0	0	0	0	0	0	0	0	0	0	0	0	0	0	0	1	0	0	0	0	0	0	0	0	0	0	0	0	0	0	0	0	0	0	0	0	0	0	0	0	0	0	0	0	0	0	0	0
Limimaricola	0	0	0	0	0	0	0	0	0	0	0	0	0	0	0	0	0	0	0	0	0	0	0	0	0	0	0	0	0	0	0	0	0	0	0	0	0	0	0	0	0	0	0	0	0	0	0	0	0
Limnohabitans	0	0	0	0	0	0	0	0	0	0	0	0	0	0	0	0	0	0	0	0	0	0	0	0	0	0	0	0	0	0	0	0	0	0	0	0	0	0	0	0	0	0	0	0	0	0	0	0	0
Limnothrix	0	0	0	0	0	0	0	0	0	0	0	0	0	0	0	0	0	0	0	0	0	0	0	0	0	0	0	0	0	0	0	0	0	0	0	0	0	0	0	0	0	0	0	0	0	0	0	0	0
Lishizhenia	0	0	0	0	2	0	0	0	0	0	0	0	0	0	0	0	0	0	0	0	0	0	0	0	0	0	0	0	0	0	0	0	0	0	0	0	0	0	0	0	0	0	0	0	0	0	0	0	0
Listeria	0	0	0	0	0	0	0	0	0	0	3	0	0	21	1	0	1	0	0	0	1	0	0	0	0	1	0	0	0	0	0	0	0	0	0	0	3	0	0	0	0	0	0	0	0	0	0	0	1
Lonsdalea	0	0	0	0	0	0	0	0	0	0	0	0	0	0	0	0	0	0	0	0	0	0	0	0	0	0	0	0	0	0	1	0	0	0	0	0	0	0	0	0	0	0	0	0	1	0	0	0	0
Luteimonas	0	0	0	0	0	0	0	0	0	0	0	0	0	0	0	0	0	0	0	0	0	0	0	0	0	0	0	0	0	0	0	0	0	0	0	0	0	0	0	0	0	0	0	0	0	0	0	0	0
Lutibacter	0	0	0	0	0	0	0	0	0	0	0	4	0	0	0	0	0	0	0	0	0	0	0	0	0	0	0	0	0	0	3	0	0	0	0	0	0	0	0	0	0	0	0	0	0	0	0	0	0
Lutispora	0	0	2	1	4	0	0	4	6	3	4	0	0	0	1	0	1	0	0	0	0	0	0	0	0	8	0	1	0	1	0	1	8	1	0	0	0	0	0	2	4	0	0	0	0	0	0	0	0
Lyngbya	0	0	0	0	0	0	0	0	0	0	0	0	0	0	0	0	0	0	0	0	0	0	0	0	0	0	0	0	0	0	0	0	0	0	0	0	0	0	0	0	0	0	0	0	0	0	0	0	0
Lysinibacillus	0	0	0	0	0	0	0	0	0	0	0	0	0	0	0	0	0	0	0	0	0	0	0	0	0	0	0	0	0	0	0	0	0	0	0	0	0	0	0	0	0	0	0	0	0	0	0	0	0
Lysobacter	1	0	0	0	0	0	0	0	0	0	0	0	0	0	1	1	0	1	0	0	0	0	0	0	0	0	0	0	0	0	0	0	0	0	0	0	0	0	0	0	0	0	0	0	0	0	0	0	0
Magnetospirillum	0	0	5	0	35	0	0	0	0	0	0	0	0	0	0	0	0	0	0	0	0	0	0	0	0	0	0	0	0	0	0	0	0	0	0	0	0	0	0	0	0	0	0	0	0	0	0	0	0
Mailhella	0	2	1	0	468	0	0	0	0	162	0	0	0	0	222	51	3769	1	0	0	0	0	26995	0	0	0	849	0	0	129	0	0	198	0	0	0	20876	1	0	0	0	0	0	0	0	0	0	0	0
Maledivibacter	0	0	0	2	0	0	1	0	1	0	0	0	0	0	0	1	0	0	0	0	0	0	0	0	0	0	0	0	0	0	0	0	0	0	0	0	0	0	0	1	1	0	0	0	0	1	0	0	0
Mangrovibacter	1	1	0	0	3	0	1	0	0	0	0	4	0	0	0	0	0	0	0	0	0	0	0	0	0	0	0	0	0	0	0	0	0	0	0	0	0	0	0	0	0	0	0	0	0	0	0	0	0
Mangrovimonas	0	0	0	0	0	0	0	0	1	0	0	0	0	0	0	0	0	0	0	1	0	0	0	0	0	0	0	0	0	0	0	0	0	0	0	0	0	0	0	0	0	0	0	0	0	0	0	0	0
Mariniblastus	0	0	0	0	0	0	0	0	0	0	0	0	0	0	0	0	0	0	0	0	0	0	0	0	0	0	0	0	0	0	0	0	0	0	0	0	0	0	0	0	0	0	0	0	0	0	0	0	0
Marinifilum	0	0	0	0	0	0	0	0	0	0	0	0	0	0	0	0	0	0	0	0	0	0	0	0	0	0	0	0	0	0	0	0	0	0	0	0	0	0	0	0	5	0	0	0	0	0	0	0	0
Marinilabilia	0	0	0	0	0	0	0	0	0	0	1	0	0	0	0	0	0	0	0	0	0	0	0	0	0	2	0	0	0	0	0	0	1	1	0	0	0	0	0	1	0	0	0	0	0	0	0	0	1
Marinilactibacillus	0	0	0	0	0	0	0	0	0	0	0	0	0	0	0	0	0	0	0	0	0	0	0	0	0	0	0	0	0	0	0	0	0	0	0	0	0	0	0	0	0	0	0	0	0	0	0	0	1
Marininema	0	0	0	0	0	0	0	0	2	0	0	0	0	0	0	0	0	0	0	0	0	0	0	0	0	0	0	0	0	0	0	0	1	0	0	0	0	0	0	0	0	0	0	0	0	1	0	0	0
Mariniphaga	0	0	0	0	1	0	0	0	0	0	0	1	0	0	0	0	0	0	0	0	0	0	0	0	0	0	0	0	0	0	0	0	0	0	0	0	0	0	0	0	0	0	0	0	0	0	0	0	0
Mariniradius	0	0	0	0	0	0	0	0	0	0	0	0	0	0	0	0	0	0	0	0	0	0	0	0	0	0	0	0	0	0	0	0	0	0	0	0	0	0	0	0	0	0	0	0	0	0	0	2	0
Marinitoga	0	0	0	0	0	0	0	0	0	0	0	0	0	0	0	0	0	0	0	0	0	0	0	0	1	0	0	0	0	0	0	0	0	0	0	0	0	0	0	0	0	0	0	0	0	0	0	0	0
Marinobacter	0	0	4	0	0	0	0	1	7	6	0	0	0	0	0	0	1	0	0	0	0	2	15	1	3	0	7	0	0	0	1	0	5	0	0	0	4	0	0	0	7	4	11	0	1	0	1	0	4
Marinobacterium	0	0	0	0	0	0	0	0	0	1	0	0	0	0	0	0	0	0	0	0	0	0	0	0	0	0	0	0	0	0	0	0	0	0	0	0	1	0	0	0	0	0	0	0	0	0	0	0	0
Marinomonas	1	0	0	1	1	1	0	0	0	0	0	0	0	0	0	0	0	0	0	0	0	0	0	0	0	0	0	0	0	0	0	1	0	1	0	0	0	0	0	0	0	0	0	0	0	0	0	0	1
Marinospirillum	0	0	0	0	0	1	0	0	0	0	0	0	0	0	0	0	0	0	0	0	0	1	0	0	0	0	0	0	0	0	0	0	0	0	0	0	0	0	0	0	0	0	1	0	0	0	0	0	1
Marivita	1	0	0	0	1	0	0	0	0	0	0	0	0	0	0	0	0	0	0	0	0	0	1	0	1	0	0	0	1	0	0	0	0	0	0	0	0	0	0	0	0	0	0	0	0	0	1	0	2
Marvinbryantia	490	129	76	289	310	376	209	181	275	414	171	354	381	647	372	65	229	585	68	172	123	301	484	81	75	239	299	246	195	165	149	214	138	651	137	63	645	179	182	217	290	1286	749	211	31	234	328	39	183
Massilia	0	0	0	0	0	0	0	0	0	0	0	0	0	0	0	0	0	0	0	0	0	0	0	0	0	0	0	0	0	0	0	0	0	0	0	0	0	0	0	0	0	1	0	0	0	2	0	0	0
Massilibacterium	1	0	0	0	0	0	0	0	0	0	0	0	0	0	0	0	1	0	0	0	0	0	0	0	0	0	0	0	0	0	0	0	1	0	0	0	0	0	0	0	0	0	0	0	0	0	0	1	0
Massilimaliae	5	98	13	29	363	4	6	32	185	10	376	4	29	20	69	1	141	2	4	5	0	8	37	11	1	9	2	5	0	1	2	48	29	1	9	0	27	5	5	5	75	12	13	3	3	11	25	2	37
Massilioclostridium	113	600	1112	1291	1751	1129	670	2695	1132	1028	1501	459	1604	616	1785	222	1128	90	998	657	3	1403	533	299	860	2142	776	2125	427	648	114	999	2903	2746	220	29	486	47	992	2130	1431	573	594	157	72	194	634	92	7068
Massiliomicrobiota	0	0	0	2	0	2	3	7	0	0	2	0	2	0	12	7	19	3	63	0	0	6	0	0	0	0	15	3	30	2	3	1	10	5	0	0	1	3	8	6	54	5	1	0	2	10	0	3	8
Mediterranea	11318	88873	60530	105399	74799	42027	22610	21923	32180	7910	58330	61429	30110	38428	42206	59809	57689	102675	42772	60507	79089	84695	38158	80291	89446	9077	44417	5825	69038	75629	60114	36269	32533	45997	124153	68922	26742	92394	206069	47218	24034	74600	96089	15867	35903	16358	34446	64841	46652
Megamonas	0	10	5	0	6	0	0	8	0	26904	0	8	1	0	10	153	0	2	2	7	179	1	2	9	0	0	12	0	1	0	7	5	0	0	9	1	0	1	1	0	2	0	3	0	0	0	0	0	2
Megasphaera	581	202	55	11	26	0	33	49	23	29	53	30	2	7	44	0	91	18	499	155	282	28	7	649	31	21	39	23	15	174	50	134	2	51	24	4	61	16	5323	87	53	40	47	16	1	18	783	18	48
Meiothermus	0	0	0	1	0	0	0	0	0	0	0	0	0	0	0	1	0	0	0	0	0	0	0	0	0	0	0	0	0	0	0	0	0	0	0	0	0	0	0	0	0	0	0	0	0	0	0	0	0
Melaminivora	0	0	0	0	0	0	0	0	0	0	0	0	0	0	15	0	0	1	0	19	0	0	0	0	0	0	0	0	0	0	0	0	2	0	0	0	0	0	0	0	0	0	0	0	0	0	0	0	0
Melghirimyces	0	0	0	0	0	0	0	0	0	0	0	0	0	0	0	0	0	0	0	0	0	0	0	0	0	0	0	0	0	0	0	0	0	0	0	0	0	0	0	0	0	0	0	0	0	0	0	0	0
Merdibacter	688	56	65	47	76	106	0	185	49	104	154	341	193	181	174	40	122	2	0	97	54	151	516	3	0	352	104	106	16	31	44	93	118	350	14	0	53	149	57	108	460	114	52	72	1	108	147	3	51
Merdimonas	118	32	136	500	323	54	57	189	131	1395	176	127	167	84	206	73	398	5	42	308	26	333	374	25	50	147	47	467	137	34	23	183	241	156	27	10	113	72	110	253	201	111	49	40	28	57	69	39	67
Mesoplasma	0	0	0	0	0	0	0	0	0	0	0	0	0	0	0	0	0	0	0	0	0	0	0	0	0	0	1	0	0	0	0	0	1	0	0	0	0	0	0	0	0	0	0	0	0	0	0	1	0
Mesorhizobium	0	0	0	0	0	0	0	0	0	0	0	0	0	0	0	0	0	0	0	0	0	0	0	0	0	0	0	0	0	0	0	0	0	0	0	0	0	0	0	0	0	0	0	0	0	0	0	0	0
Methylobacillus	0	0	0	0	0	0	0	0	0	0	0	0	0	0	0	0	0	0	0	2	0	0	0	0	0	0	0	0	0	0	0	0	0	0	0	0	0	0	0	0	0	0	0	0	0	0	0	0	0
Methylobacterium	0	0	0	0	0	0	0	0	0	0	0	0	0	0	0	0	0	0	0	0	0	0	0	0	0	0	0	0	0	0	0	0	0	0	0	0	0	0	0	0	0	0	0	0	0	0	0	0	0
Methylobrevis	0	0	0	0	0	0	0	0	0	0	0	0	0	0	0	0	0	0	0	0	0	0	0	0	0	0	0	0	0	0	0	0	0	0	0	0	0	0	0	1	0	0	0	0	0	0	0	0	0
Methylocystis	0	0	2	0	2	1	0	0	0	0	0	0	0	0	0	0	0	0	0	0	0	0	0	0	0	0	0	0	0	0	0	0	2	0	0	0	0	0	0	0	0	0	0	0	0	0	0	0	0
Methylogaea	0	0	0	0	0	0	0	0	0	0	0	0	0	0	0	0	0	0	0	0	0	0	0	0	0	0	0	0	0	0	0	0	0	0	0	0	0	0	0	0	0	0	0	0	0	0	1	0	0
Methyloglobulus	0	0	1	0	13	0	0	0	0	0	0	0	0	0	0	5	0	0	0	0	0	4	0	0	0	0	0	0	0	0	15	4	0	3	0	0	0	0	0	0	0	0	0	0	0	0	0	0	0
Methylomonas	0	0	0	0	0	0	0	0	0	0	0	0	0	0	0	0	0	0	0	0	0	0	0	0	0	0	0	0	0	0	0	0	0	0	0	0	0	0	0	0	0	0	0	0	0	0	0	0	0
Methylophaga	0	0	0	0	0	0	0	0	6	6	0	0	0	0	0	0	0	0	0	0	1	4	7	0	0	0	0	0	0	0	0	0	0	0	0	0	7	0	0	0	2	0	12	0	0	0	0	0	0
Methylophilus	0	0	0	0	0	0	0	0	0	0	0	0	0	0	0	0	0	0	0	2	0	0	0	0	0	0	0	0	0	0	0	0	0	0	0	0	0	0	0	0	0	0	0	3	0	0	0	0	0
Methyloversatilis	0	0	0	0	0	0	0	0	0	0	0	0	0	0	1	0	0	1	0	6	1	0	0	0	0	0	0	0	0	0	0	0	0	0	0	0	0	0	0	0	0	0	0	0	2	0	0	0	0
Microbacterium	0	1	1	0	1	0	0	0	0	0	4	3	0	0	0	0	4	0	0	0	0	0	0	0	0	0	0	0	0	0	3	0	3	0	0	0	0	0	0	1	1	0	0	1	0	1	0	0	0
Microbulbifer	0	0	0	0	0	0	0	0	0	0	1	0	0	0	0	0	0	0	0	0	0	0	0	0	0	0	0	0	0	0	1	0	0	0	0	0	0	0	0	1	0	0	0	1	0	0	0	0	0
Micrococcus	0	0	0	0	1	0	0	0	0	1	0	2	0	0	0	0	11	2	1	0	1	1	0	0	0	0	0	0	1	2	0	0	0	0	0	0	0	0	0	6	0	0	0	0	0	0	0	0	4
Microscilla	0	0	0	0	0	0	0	0	1	0	0	0	0	0	0	0	0	0	0	0	0	0	0	0	0	0	0	0	0	0	0	0	0	0	0	0	0	0	0	0	0	0	0	0	0	0	0	0	0
Microvirga	1	0	0	0	3	0	0	0	0	0	0	0	0	0	0	0	0	0	0	0	1	0	0	0	0	0	0	0	0	0	0	1	0	0	0	0	0	0	0	0	3	0	0	0	0	0	0	0	0
Microvirgula	0	0	0	0	0	0	0	0	0	0	0	0	0	0	0	0	0	0	0	0	0	0	0	0	0	0	0	0	0	0	0	0	0	0	0	0	1	0	0	0	0	0	0	0	0	0	0	0	1
Mitsuaria	0	0	0	0	0	0	0	0	0	0	0	0	0	0	0	0	0	0	0	0	0	0	0	0	0	0	0	0	0	0	0	0	0	0	0	0	0	0	0	0	0	0	0	0	0	0	0	1	0
Mitsuokella	314	62	62612	388	14732	186	15521	63	33843	74	34029	162	236	2118	32840	154	99382	259	152	189	36605	373	223	23174	4645	180	202	64	170	195	200	177	181	212	210	157	69214	192	181	59169	46018	18968	25164	219	2617	200	289	226	196
Mizugakiibacter	0	0	0	0	0	0	0	0	0	0	0	0	0	0	0	0	0	0	0	0	0	0	0	0	0	0	1	0	0	0	0	0	0	0	0	0	0	0	0	0	0	0	0	0	0	0	0	0	0
Mobiluncus	0	0	0	0	0	0	0	0	0	0	0	0	0	0	0	0	0	0	0	0	0	0	0	0	0	0	0	3	0	0	0	0	0	0	0	0	0	0	0	4	0	0	0	0	0	0	0	0	0
Moellerella	0	0	0	0	4	0	0	0	0	0	0	0	0	0	0	0	0	0	0	0	0	0	0	0	0	0	0	0	0	0	0	0	0	0	0	0	1	0	0	0	0	0	0	0	0	0	0	0	0
Mogibacterium	0	0	0	0	0	0	0	0	0	0	1	0	0	0	0	0	0	0	0	0	0	0	0	0	0	0	0	0	0	0	0	0	0	0	0	0	0	0	0	0	0	0	0	0	0	0	1	0	0
Moheibacter	0	0	0	0	0	0	0	0	0	0	0	0	0	0	0	0	0	0	0	0	0	0	0	0	0	0	0	0	0	0	0	0	0	0	0	0	0	0	0	0	0	0	0	0	0	0	0	0	0
Monashia	0	0	0	0	0	0	0	0	0	0	0	0	0	0	0	0	0	0	0	0	0	0	0	0	0	0	0	0	0	0	0	0	0	0	0	0	0	0	0	0	0	0	0	0	0	0	0	0	0
Monoglobus	0	0	0	0	0	0	0	0	0	0	451	0	0	0	0	0	1974	0	0	0	0	0	0	0	0	0	0	0	0	0	0	0	0	320	0	0	0	0	0	0	0	0	0	0	0	0	803	0	0
Moorella	0	0	0	0	0	0	0	0	0	0	0	0	0	0	0	0	0	0	0	0	0	0	0	0	0	0	0	0	0	0	0	0	0	0	0	0	1	0	0	0	0	0	0	0	0	0	0	0	0
Moraxella	0	0	2	0	0	0	0	0	0	2	0	0	0	0	0	0	0	0	0	1	0	0	0	0	0	0	3	0	0	0	0	0	0	0	0	0	5	1	0	1	4	1	5	0	0	0	0	0	19
Mordavella	0	0	0	368	404	0	439	0	387	680	0	0	0	1070	0	0	0	606	0	423	0	663	0	0	0	0	0	260	414	0	0	0	0	944	0	0	1966	0	300	0	0	250	0	0	0	0	0	0	0
Morganella	0	0	15	0	1	0	7	17	140	21833	3	0	0	0	0	1	46	10	0	0	0	29	127	12	14	19	27	1	0	0	1	0	98	0	0	6	68	0	22	0	85	56	95	0	16	0	21	2	1
Moritella	0	0	0	0	0	0	0	0	0	0	0	0	0	0	0	0	0	0	0	0	0	0	0	0	0	0	0	0	0	0	0	0	0	0	0	0	0	0	0	0	0	0	0	0	0	0	0	0	0
Mucilaginibacter	0	0	0	0	4	0	0	0	0	0	0	0	0	0	0	0	0	0	0	0	0	0	0	0	0	0	0	0	0	1	1	0	0	0	0	0	0	0	0	0	0	0	0	0	0	0	0	0	0
Muribacter	0	0	1	0	0	0	0	0	0	0	0	0	0	0	0	1	0	0	0	0	0	0	2	3	0	0	0	0	0	0	0	0	0	0	1	0	0	0	0	0	1	1	0	0	0	0	0	0	7
Muricauda	0	0	0	0	0	0	0	0	0	0	0	0	0	0	0	0	0	0	0	0	0	0	0	0	0	0	0	0	0	0	0	0	0	0	0	0	0	0	0	0	0	0	0	0	0	0	0	0	0
Mycobacterium	1	0	0	0	0	0	0	2	0	0	0	2	0	0	0	1	0	1	0	0	0	0	0	0	0	0	0	0	0	1	0	0	3	3	0	1	0	0	0	0	1	0	0	0	0	0	0	0	1
Mycolicibacillus	0	0	0	0	0	0	0	0	0	0	0	0	0	0	0	0	0	0	0	0	0	0	0	0	0	0	0	0	0	0	0	0	0	0	0	0	0	0	0	0	0	0	0	0	0	0	0	0	0
Mycolicibacterium	0	0	0	0	0	0	0	0	0	0	0	0	0	0	0	0	0	0	0	0	0	0	0	0	0	0	0	0	0	0	0	0	0	0	0	0	0	0	0	2	0	0	0	0	0	0	0	0	0
Mycoplasma	0	113	618	24	9035	46	3648	5160	31428	489	11756	4	10	95	426	17	18091	1	5	22	11	1	74	67	78	33	3	9	40	56	19	28	11974	20	5322	13	1106	0	20	534	16683	114	128	11	16	19	6	215	656
Myroides	0	32	12	0	0	0	0	0	353	72	0	25	453	331	1	0	0	0	0	59	1	1	0	0	0	0	37	0	1	117	0	82	0	335	0	1	1	3	0	5	0	0	1	0	0	1	0	63	4
Nafulsella	0	0	0	2	1	0	0	0	0	0	0	0	0	0	0	0	0	0	0	0	0	0	0	0	0	0	1	0	0	0	0	0	0	0	0	0	0	0	0	0	0	1	0	0	0	0	0	0	0
Natranaerobius	0	0	0	0	0	0	0	0	0	0	0	0	0	0	0	0	0	0	0	0	0	0	0	0	0	1	0	0	0	0	0	0	0	0	0	0	0	0	0	0	0	0	0	0	0	0	0	0	0
Natronincola	0	0	1	1	0	0	0	0	0	0	1	0	0	0	0	0	2	0	0	0	0	0	0	0	0	0	0	0	0	0	0	0	0	0	0	0	0	0	0	0	1	0	0	0	0	0	0	0	0
Necropsobacter	0	0	0	0	0	0	0	1	0	0	0	0	0	0	1	0	0	4	0	0	0	1	0	1	0	0	0	0	0	0	0	0	0	0	0	0	0	0	0	0	0	0	0	0	0	0	95	0	0
Negativibacillus	2151	264	3444	5313	2187	94	178	1180	1681	1140	7537	201	494	346	846	127	1719	828	89	125	23	548	1693	271	208	1192	339	1087	9	507	165	1260	1459	580	83	52	418	543	568	1607	2550	224	179	151	145	756	545	156	855
Neglecta	4	5	16	16	23	0	0	26	12	16	29	0	0	0	13	0	48	0	0	0	0	5	28	0	8	0	0	0	0	0	0	10	24	0	9	0	18	221	109	4	36	13	0	0	0	0	33	0	19
Neisseria	18	10	53	1	619	1542	34	3809	6	9	5	1576	11	10	36	4	13	49	872	36	1030	41	5	8034	6	1	1438	3	0	366	1	452	1	322	264	4	50	2	2659	2	153	7	11	29	0	11	449	150	812
Neokomagataea	0	0	0	0	1	0	0	0	0	0	0	0	0	0	0	0	0	0	0	0	0	0	0	0	0	0	0	0	0	0	0	0	0	0	0	0	0	0	0	0	0	0	0	0	0	0	0	0	0
Neomegalonema	0	0	1	0	0	0	0	0	0	0	0	0	0	0	0	0	1	0	0	0	0	0	0	0	0	0	0	0	0	0	0	0	0	0	0	0	0	0	0	0	0	0	0	0	0	0	0	0	0
Neosynechococcus	0	0	0	0	0	0	0	0	0	0	0	0	0	0	0	0	0	0	0	0	0	0	0	0	1	0	0	0	0	0	0	0	0	0	0	0	0	0	0	0	0	0	0	0	0	0	0	0	0
Neptuniibacter	0	0	0	0	0	0	0	0	0	0	0	0	0	0	0	0	0	0	0	0	0	0	0	0	0	0	0	0	0	0	0	0	0	0	0	0	0	0	0	0	0	0	0	0	0	0	0	0	0
Neptunomonas	1	0	21	0	0	0	11	12	86	40	0	1	0	0	0	0	52	6	0	1	0	28	89	6	26	8	48	0	0	1	1	1	56	0	1	2	30	0	25	0	58	35	58	1	9	0	16	1	1
Niameybacter	0	0	0	0	0	0	0	2	0	0	4	0	0	0	0	0	0	0	0	0	0	0	0	1	0	1	0	0	0	0	0	0	0	0	0	0	0	0	0	1	1	0	0	0	0	0	0	0	0
Niastella	0	0	0	0	0	0	0	0	0	0	0	0	0	0	0	0	0	0	0	0	0	0	0	0	0	0	0	0	0	0	0	0	0	0	0	0	0	0	0	0	0	0	0	0	0	0	0	0	0
Nioella	0	0	0	0	0	0	0	0	0	0	0	0	0	0	0	0	0	0	0	0	0	0	0	0	0	0	0	0	0	0	0	0	0	0	0	0	0	0	0	0	0	0	0	0	0	0	0	0	0
Nisaea	0	0	5	0	40	0	0	0	0	1	0	0	0	0	0	0	0	0	0	0	0	0	0	0	0	0	0	0	0	0	0	11	0	0	0	0	0	0	0	0	2	0	0	0	0	0	0	0	0
Nissabacter	0	0	0	0	0	0	0	0	0	0	0	0	0	0	0	0	0	0	0	0	0	0	0	0	0	139	0	0	0	0	0	0	0	0	0	0	0	0	0	0	0	0	0	0	0	0	0	0	0
Nitratireductor	0	0	0	0	0	0	0	0	0	0	0	0	0	0	0	0	0	0	0	0	0	0	0	0	1	0	0	0	0	0	0	0	0	0	0	0	0	1	0	0	0	0	0	0	0	0	0	0	0
Nitrincola	0	0	0	0	0	0	0	0	0	0	0	0	0	0	0	0	0	0	0	0	0	0	0	0	0	0	0	0	0	0	0	0	1	0	0	0	0	0	0	0	0	0	0	0	0	0	0	0	0
Nitrolancea	0	0	0	0	0	0	0	0	0	0	0	0	0	0	0	0	0	0	0	0	0	0	0	0	0	0	0	0	0	0	0	0	0	0	0	0	0	0	0	0	0	0	0	1	0	0	0	0	0
Nitrosomonas	0	0	0	0	0	0	0	0	1	0	0	0	0	0	1	0	0	0	0	0	0	0	0	0	0	0	0	0	0	0	0	0	0	0	0	0	0	0	0	0	0	0	0	0	0	0	0	0	0
Nocardia	0	0	0	0	0	0	0	1	0	0	0	0	0	0	0	0	0	0	0	0	0	1	0	0	0	1	0	0	0	0	0	0	3	1	0	0	0	0	2	0	1	0	0	1	0	0	0	2	0
Nocardioides	0	0	0	0	0	0	0	0	0	0	0	0	0	0	0	0	0	0	0	0	0	0	0	0	0	0	0	0	0	0	0	0	0	0	0	0	0	0	0	0	0	0	0	0	0	0	0	0	0
Nocardiopsis	0	0	0	0	0	0	0	0	0	0	0	0	0	0	0	0	1	0	0	0	0	0	0	0	0	1	0	0	0	0	0	0	0	0	0	0	0	0	0	0	0	0	0	0	0	0	0	0	0
Nonlabens	0	0	0	0	0	0	0	0	0	0	0	0	0	0	0	0	0	0	0	0	0	0	0	0	0	0	0	0	0	0	0	0	0	0	0	0	0	0	0	0	0	1	0	0	0	0	0	0	0
Nosocomiicoccus	0	0	0	0	2	0	0	0	0	0	0	0	0	0	0	0	1	0	0	0	0	0	0	0	0	0	0	0	0	0	0	0	0	0	0	0	0	0	0	0	0	0	0	0	0	1	0	0	0
Noviherbaspirillum	0	0	0	1	2	0	0	0	0	0	0	0	0	0	1	0	2	0	0	0	1	0	0	0	1	0	0	1	0	0	0	0	0	0	0	0	0	0	0	1	2	0	0	0	0	0	0	0	0
Novispirillum	0	0	0	0	3	0	0	0	0	0	0	0	0	0	0	0	0	0	0	0	0	0	0	0	0	0	0	0	0	0	0	0	0	0	0	0	0	0	0	0	0	0	0	0	0	0	0	0	0
Novosphingobium	0	0	0	0	0	0	0	0	0	1	0	0	0	0	0	0	0	0	0	0	0	0	4	0	0	0	0	0	0	0	0	1	0	0	0	0	0	0	0	0	2	0	0	0	0	0	0	0	0
UNKNOWN	813502	162954	345437	530486	637508	531778	146306	668700	1159115	636940	1093945	1051454	405937	965079	718005	77010	560209	364850	490242	463921	31690	845795	625360	188155	265286	775377	191240	609122	298145	207213	203190	504126	247815	308028	106365	52419	307113	291039	274041	420789	632984	862096	529195	333209	66874	290349	714689	58124	312087
Oceanibaculum	0	0	0	0	0	0	0	0	0	0	0	0	0	0	0	0	0	0	0	0	0	0	0	0	0	0	0	0	0	0	0	0	0	0	0	0	0	0	0	0	0	0	0	0	0	0	0	0	0
Oceanimonas	0	0	0	0	0	0	0	0	0	0	0	0	0	0	0	0	0	0	0	0	0	0	0	0	0	0	0	0	0	0	0	0	0	0	0	0	0	0	0	0	0	0	0	0	0	0	0	0	0
Oceaniovalibus	0	0	0	0	0	0	0	0	0	0	0	0	0	0	0	0	0	0	1	0	0	0	0	0	0	0	0	0	0	0	0	0	0	0	0	0	0	0	0	0	0	0	0	0	0	0	0	0	0
Oceanivirga	0	0	4	0	0	0	0	0	0	0	1	0	0	0	0	0	0	0	0	0	0	0	0	0	0	0	0	0	0	0	0	0	0	1	0	0	0	0	0	0	0	0	0	0	0	0	0	0	0
Oceanobacillus	0	0	0	0	0	0	0	0	0	0	0	0	0	0	0	0	0	0	0	0	0	0	0	0	0	0	0	0	0	0	0	0	0	0	0	0	0	0	0	0	0	0	0	0	0	0	0	0	0
Oceanococcus	0	0	0	0	0	1	0	0	0	1	0	0	0	0	0	0	0	0	0	0	0	0	0	0	0	0	0	0	0	0	0	0	0	0	0	0	0	0	0	0	0	0	0	0	0	0	0	0	0
Oceanospirillum	0	0	1	1	0	0	0	0	0	2	0	0	0	0	1	2	0	0	0	0	4	0	6	2	0	0	1	0	1	0	0	0	0	0	0	4	0	0	2	5	0	0	0	1	0	0	0	0	1
Ochrovirga	0	0	0	1	0	0	0	1	0	1	2	0	0	0	4	0	3	0	0	0	0	0	0	0	0	0	1	0	0	0	0	0	0	0	0	0	1	0	0	0	0	0	0	0	0	0	3	8	1
Odoribacter	3467	19926	24960	30030	83688	12219	5998	88320	65712	2866	15118	19595	51041	7227	167685	9872	79319	6079	6938	26292	13820	9469	109493	14271	9546	160346	23266	147682	28808	100373	8798	7716	18360	40468	27366	11979	36320	18885	13173	8711	39421	5854	7026	37490	15982	42077	64449	8285	8544
Oerskovia	0	0	0	0	0	0	0	0	0	0	0	0	0	0	0	0	1	0	0	0	0	0	0	0	0	0	0	0	0	0	0	0	0	0	0	0	0	0	0	0	0	0	0	0	0	0	0	0	0
Oligella	0	0	1	0	3	4	0	0	0	98	1	5	20	1	0	0	5	1	0	0	0	0	0	0	0	0	0	5	3	0	0	1	0	0	0	0	2	0	0	0	0	0	0	0	0	0	14	3	6
Olsenella	0	1110	611	1	0	0	208	0	2320	0	1	0	797	0	0	0	489	0	0	0	0	1419	4816	9683	305	913	3143	0	0	453	0	2	0	0	0	0	219	0	0	2181	1095	1	344	1289	0	0	164	114	0
Orenia	0	0	0	0	0	0	0	0	1	0	0	0	0	0	0	0	0	0	0	0	0	0	0	0	0	1	0	0	0	0	0	1	0	0	0	0	0	0	0	0	0	0	0	1	0	0	0	0	0
Oribacterium	14	1	1	5	9	8	0	8	0	0	38	3	0	5	7	1	4	1	4	2	1	9	1	19	5	2	2	1	2	7	0	8	12	7	2	2	1	4	5	0	40	5	4	6	0	4	4	8	5
Ornithinibacillus	0	0	0	0	0	0	2	1	0	0	2	0	0	0	0	0	0	0	0	0	0	0	0	0	0	0	0	0	0	0	0	0	0	0	0	0	0	0	0	0	1	1	0	0	0	0	0	0	0
Oscillibacter	734	1792	6892	3677	7772	963	835	13572	9420	145957	27240	889	4277	1592	4708	648	9238	1103	644	1430	66	1523	13154	1388	1505	4926	1308	3596	45	5874	2775	6176	8814	2615	985	440	8685	1286	2382	3589	11207	998	1047	2331	861	892	14144	700	18230
Oxalobacter	3	0	12	7	7	0	1	20	182	10	11	0	4	0	5	0	62	3	0	1	0	0	11	5	9	16	3	0	0	1	2	0	6	8	1	0	8	0	0	5	9	2	1	3	0	0	4	0	7
Oxobacter	0	0	0	0	1	0	0	0	0	0	2	0	1	0	0	0	2	0	0	0	0	1	2	0	0	0	0	0	0	0	0	0	2	0	0	0	0	0	0	0	0	0	0	0	0	0	0	0	0
Paenibacillus	1	2	2	0	4	3	0	2	2	6	5	0	3	1	4	2	2	0	1	0	0	1	2	1	2	1	1	2	0	0	1	25	5	1	1	3	2	0	0	0	4	0	1	1	0	2	0	0	6
Paeniglutamicibacter	2	1	0	0	10	0	0	3	0	5	12	2	0	0	2	0	0	0	1	1	1	0	1	0	3	0	2	0	0	10	4	1	2	7	0	0	1	1	0	0	0	1	0	2	0	0	7	1	0
Paenirhodobacter	0	1	0	0	0	0	0	0	0	0	1	0	0	0	0	0	0	0	0	0	0	0	0	0	0	0	0	0	0	0	0	2	0	0	0	0	2	0	0	0	0	0	0	0	0	0	0	0	0
Paenisporosarcina	0	0	0	0	0	0	0	0	1	0	0	0	0	0	0	0	0	0	0	0	0	0	0	0	0	0	0	0	0	0	0	0	0	0	0	0	0	0	0	0	0	0	0	0	0	0	0	0	0
Palleronia	0	0	0	0	0	0	0	0	0	0	1	0	0	0	0	0	0	0	0	0	0	0	0	0	0	0	0	0	0	0	0	0	0	0	0	0	0	0	0	0	0	0	0	0	0	0	0	0	0
Paludibacterium	0	0	0	0	0	0	0	0	0	0	0	0	0	0	0	0	0	0	0	0	0	0	0	0	0	0	0	0	0	0	0	0	0	0	0	0	0	0	0	0	0	0	0	0	0	0	0	0	0
Pannonibacter	0	0	0	0	0	0	0	0	0	0	0	0	0	0	1	0	0	0	0	0	0	0	0	0	0	0	0	0	0	0	0	0	0	0	0	0	0	0	0	0	0	0	0	0	0	0	0	0	0
Pantoea	0	0	0	0	1	0	0	0	0	0	0	3	0	0	1	0	39	0	0	6	1	0	0	2	0	4	0	1	0	1	2	0	0	6	0	0	0	0	0	0	0	0	0	0	0	0	0	0	0
Papillibacter	0	6	89	34	81	0	3	89	68	86	75	0	29	7	38	0	93	0	0	16	0	11	139	14	5	121	6	15	0	6	2	49	48	11	4	4	61	2	4	68	104	7	2	15	0	5	67	2	47
Parabacteroides	291840	14690	37507	25286	92707	39852	20329	136747	68221	163009	9423	48921	146612	43092	57772	53063	110809	35253	21932	67352	37800	50459	339393	27041	25496	266916	71787	289542	36837	21574	26132	17390	19322	98304	44042	7475	31188	62699	51685	31876	12878	20580	25749	169866	15889	53989	65630	25008	17475
Paraburkholderia	12	0	4	1	1	0	0	9	0	13	7	1	1	1	2	0	20	0	0	2	1	1	6	3	0	0	0	0	0	0	0	2	2	2	1	0	7	2	1	0	10	1	2	4	4	0	6	0	10
Paraclostridium	0	1	0	0	1	0	0	1	0	0	0	0	0	1	0	0	0	2	0	0	0	7	0	0	0	2	0	0	0	0	0	0	0	0	1	0	0	0	0	0	1	0	0	0	0	2	0	0	1
Paracoccus	0	0	7	0	7	0	0	0	2	0	0	0	0	0	0	0	0	0	0	0	0	0	0	0	7	0	0	0	0	3	4	0	48	3	0	0	0	0	0	0	0	0	0	0	2	0	0	5	0
Parageobacillus	0	0	0	0	0	0	0	0	0	0	0	0	0	0	0	0	0	0	0	0	0	0	0	1	0	0	0	0	0	0	0	0	0	0	0	0	0	0	0	0	0	0	0	0	0	0	0	0	0
Paraglaciecola	0	0	0	0	0	0	0	0	0	0	0	0	0	0	0	0	0	0	0	0	0	0	0	0	0	0	0	0	0	0	0	0	0	0	0	0	0	0	0	0	1	0	0	0	0	0	0	0	0
Parapedobacter	0	0	0	0	0	0	0	0	0	0	0	0	0	0	0	0	0	0	0	0	0	0	0	0	0	0	0	0	0	0	0	0	0	0	0	0	0	0	0	0	0	0	0	0	0	0	0	0	0
Paraprevotella	17249	14702	8062	26215	9340	11297	9282	6134	11781	1556	12128	11369	3945	12516	5585	13451	6785	2127	7982	9812	15718	14959	10256	16083	11724	87996	7278	2967	11065	17496	18189	5022	5904	13228	9179	13433	4856	11671	9516	9937	3612	9640	11998	38089	11110	7211	8842	12275	4433
Pararhizobium	0	0	0	0	0	0	0	0	0	0	0	0	0	0	0	0	0	0	0	0	0	0	0	0	0	0	0	0	0	0	1	0	0	0	0	0	0	0	0	0	0	0	0	0	0	0	0	0	0
Parascardovia	0	0	0	0	0	0	0	0	0	0	0	0	0	0	0	0	0	0	0	0	0	0	0	0	0	0	0	0	0	0	0	0	0	0	0	0	0	0	0	0	0	0	0	0	0	0	0	0	0
Parasutterella	1	5	7	0	1258	3	10	924	25	7	2	3	3006	0	387	633	83	4	7	210	6	0	6	4	7	232	8	3	4	5	16	36	482	316	126	1	2	39	3	1	466	10	20	0	7	2	18	10	2
Parvimonas	1	0	1	0	0	0	0	0	0	0	0	0	0	0	2	0	5	0	0	0	0	0	0	0	0	0	0	0	0	0	0	0	1	0	0	0	0	0	0	0	0	0	0	0	0	0	0	0	0
Pasteurella	0	1	3	1	0	4	1	5	6	4	3	2	1	0	1	0	0	2	2	0	2	3	6	66	1	0	4	1	0	0	0	0	2	1	17	0	8	4	0	1	8	3	5	0	2	0	29	0	11
Patulibacter	0	0	0	0	0	0	1	0	0	0	0	0	0	0	0	0	0	0	0	0	0	0	0	0	0	0	0	0	0	0	0	0	0	0	0	0	0	0	0	0	0	0	0	0	0	0	0	0	0
Pectobacterium	0	0	0	0	0	0	0	0	0	0	0	0	0	0	0	0	0	0	0	0	0	0	0	0	0	0	0	0	0	0	0	0	0	0	0	0	0	0	0	0	0	0	0	0	0	0	0	0	0
Pediococcus	0	0	2	0	0	0	0	0	0	2	0	1	0	0	18	0	7	2	0	0	0	0	0	2	0	0	244	0	2	1	0	0	0	0	0	0	3	0	3	68	0	0	0	0	0	0	0	0	0
Pedobacter	0	0	0	0	0	0	0	0	1	0	0	0	0	0	0	0	1	1	0	0	0	0	0	0	0	0	1	0	1	0	0	0	0	0	0	0	0	0	1	0	0	0	0	0	0	0	0	0	0
Pelagibacterium	0	0	0	0	0	0	0	0	0	0	0	0	0	0	0	0	0	0	0	0	1	0	0	0	0	0	0	0	0	0	0	0	0	0	0	0	0	0	0	0	0	0	0	0	0	0	0	0	0
Pelagirhabdus	0	0	0	0	0	0	0	0	0	0	0	0	0	1	0	0	0	0	0	0	0	0	0	0	0	0	0	0	0	0	0	0	1	0	0	0	0	0	0	0	0	0	0	0	0	0	0	0	0
Peptoanaerobacter	0	0	0	0	216	0	0	0	168	416	0	0	10	0	0	0	331	108	1	0	0	14	540	26	0	219	0	0	155	0	0	0	0	1	0	0	0	0	0	0	0	884	510	0	0	0	10	0	98
Peptoclostridium	0	0	0	0	0	1	0	2	0	0	0	0	0	0	0	0	0	0	0	1	0	0	0	0	0	0	0	0	0	0	0	0	1	0	0	0	0	0	0	0	1	0	0	0	0	0	0	0	0
Peptococcus	0	0	0	0	0	0	0	0	0	0	0	0	0	0	0	0	0	0	0	0	0	0	1	0	0	0	0	0	0	0	0	0	0	0	0	0	0	0	0	0	0	0	0	0	0	0	0	0	1
Peptoniphilus	1	7	5	6	23	17	11	17	21	49	76	4	12	7	9	3	14	8	8	34	4	67	10	5	9	17	10	32	20	4	5	39	18	31	1	0	7	5	10	10	23	4	5	18	0	0	8	6	9
Peptostreptococcus	38	32	9	121	12	12	23	22	11	37	63	22	22	12	18	8	19	16	2	88	10	78	7	46	66	45	2	33	8	21	13	40	29	24	34	4	2	9	14	8	52	6	16	22	20	37	32	9	13
Phaeodactylibacter	0	0	0	0	0	0	0	0	0	0	0	0	0	0	0	0	0	0	0	0	0	0	0	0	0	0	4	0	0	0	0	0	0	0	0	0	0	0	0	0	0	0	0	0	0	0	0	0	0
Phascolarctobacterium	174	17145	22160	17871	8407	463	31796	105768	3227	116921	19114	6508	310	107288	1173	5164	21301	1780	35047	39870	385	126004	28081	4637	39725	103965	402	621	409	560	26442	43455	9554	102197	8884	9530	692	16486	569	20369	93296	523	541	1497	17207	4413	110495	18402	38816
Phaseolibacter	0	0	0	0	3	0	0	0	0	4	0	11	0	0	1	0	0	0	1	0	2	1	0	0	2	0	0	0	0	6	0	1	0	1	0	0	0	0	0	0	2	0	0	0	0	0	0	0	0
Phocaeicola	1	0	0	35	0	14	1	20	0	0	87	0	0	0	0	2	0	0	0	0	0	5	0	0	0	0	20	0	1	0	2	16	42	0	5	0	46	0	0	1	107	15	23	0	0	0	0	1	1
Phocea	0	5	5	4	18	5	1	32	25	51	35	1	10	9	21	1	12	0	0	7	0	12	19	13	19	21	4	5	1	3	1	24	34	13	5	4	50	5	5	29	44	1	7	4	0	7	12	1	24
Phoenicibacter	0	0	498	0	0	0	0	0	0	0	1510	0	124	0	0	0	0	0	0	0	0	0	0	0	0	0	0	0	0	218	0	0	109	0	0	0	0	0	0	0	0	194	0	0	0	0	0	0	0
Phormidesmis	0	0	0	0	0	0	0	0	0	0	0	0	0	0	0	0	1	0	0	0	0	0	0	0	0	0	0	0	0	0	0	0	0	0	0	0	0	0	0	0	0	0	0	0	0	0	0	0	0
Phormidium	0	0	0	0	0	0	0	0	0	0	0	0	0	0	0	0	0	0	0	0	0	0	0	0	0	0	0	0	0	0	1	0	0	0	0	0	0	0	0	0	0	0	0	0	0	0	0	0	0
Photobacterium	0	0	0	0	0	0	0	0	0	0	0	0	0	0	0	0	0	0	0	0	0	0	0	0	0	0	1	0	0	0	0	0	0	0	0	0	2	0	0	0	0	0	0	0	0	0	0	0	0
Phytobacter	0	0	0	0	0	0	0	0	0	0	0	15	0	0	0	0	0	0	0	0	0	0	0	0	0	0	0	0	0	0	0	0	0	0	0	0	0	0	0	0	0	0	0	0	0	0	0	0	0
Piscicoccus	0	0	0	0	0	0	0	0	0	0	0	0	0	0	0	0	0	0	0	0	0	0	0	0	0	0	0	0	0	0	0	0	0	0	0	0	0	0	0	0	0	0	0	0	0	0	0	0	0
Pisciglobus	0	0	0	0	0	0	1	0	0	0	0	0	0	0	0	0	0	0	0	0	0	0	0	0	0	0	0	0	0	0	0	0	0	0	0	0	0	0	0	0	0	0	0	0	0	0	0	0	0
Piscirickettsia	0	0	0	0	0	0	0	0	0	0	0	0	0	0	0	0	0	0	0	0	0	0	0	0	0	0	16	0	0	0	0	0	0	0	0	0	0	0	0	0	0	0	0	0	0	0	0	0	0
Planktothrix	0	0	0	0	0	0	0	0	0	0	0	0	0	0	0	0	0	0	0	0	0	0	0	0	0	0	0	0	0	0	0	0	0	0	0	0	0	0	0	0	0	0	0	0	0	0	0	0	0
Planomicrobium	0	0	0	0	0	0	0	0	0	0	0	0	0	0	0	0	0	0	0	0	0	0	0	0	0	0	0	0	0	0	0	0	0	0	0	0	0	0	0	0	0	0	0	0	0	0	0	0	0
Pleomorphomonas	0	0	0	0	0	0	0	1	0	0	0	0	0	0	0	0	0	0	0	0	0	0	0	0	0	0	0	0	0	0	0	0	0	0	0	0	0	0	0	0	0	0	0	0	0	0	0	0	0
Polaribacter	0	0	0	0	1	0	0	0	0	0	0	0	0	0	1	0	0	0	0	0	0	6	0	0	0	0	0	0	0	0	1	0	0	0	0	0	0	0	0	0	0	0	0	0	0	0	0	0	0
Polaromonas	0	0	0	0	0	0	0	0	0	0	0	0	0	0	0	0	0	0	0	0	0	0	0	0	0	0	0	0	0	0	0	0	0	0	0	0	0	0	0	0	0	0	0	0	0	0	0	0	0
Pontibacillus	0	0	0	134	0	0	0	2	2	1	0	0	3	0	0	0	0	0	0	1	3	0	20	1	1	236	1	7	3	0	0	0	0	0	0	0	1	2	0	0	1	0	1	2	0	1	0	91	0
Pontibacter	0	0	0	0	0	0	0	0	1	0	3	0	0	0	0	0	0	0	0	0	0	0	0	0	0	0	1	0	0	0	0	1	1	0	0	1	0	0	0	1	0	0	0	0	0	0	0	2	2
Porphyrobacter	0	0	0	0	0	0	0	0	0	0	0	0	0	0	0	0	0	0	0	0	0	0	0	0	0	0	0	0	0	0	0	0	0	0	0	0	0	0	0	0	0	0	0	0	0	0	0	0	0
Porphyromonas	682	345	301	58	1281	826	300	604	3797	183	955	4283	118	872	1492	1545	708	2568	2674	4885	2940	2215	2725	399	230	506	1002	2452	2869	1833	687	303	284	1515	602	2330	244	1754	334	1039	803	443	624	1640	139	1651	3117	281	333
Prevotella	82940	4374622	3734336	3785820	4313591	1453410	2804303	3197187	2812193	460107	1008762	4090734	2380312	3443170	2345476	4575191	2454769	2990818	3220094	2337486	4002152	2188925	2320816	3616610	2390952	57228	5173975	60980	2006052	3861619	2248055	2320061	1507949	3407951	5744220	4728484	2687011	5005059	2270492	2370033	1542467	1903685	2591395	1804522	4550742	4028682	2867983	2937949	2100543
Prevotellamassilia	2483	61432	93710	112994	44660	39720	210629	134015	45249	4255	66765	59327	87744	54948	50417	33736	39172	76481	237317	44564	60521	14605	27297	91988	82815	2191	84348	4825	47553	37592	102159	199495	38206	52171	161497	244579	44523	53113	103168	70523	37070	59234	79060	19360	92687	32435	69124	84735	145904
Prolixibacter	0	0	0	0	0	0	0	5	0	0	1	0	0	0	0	0	5	0	0	0	0	0	0	0	0	0	0	0	0	0	0	0	6	0	0	0	0	0	0	0	0	2	4	0	0	0	2	2	0
Promicromonospora	0	0	0	0	0	0	0	0	0	0	0	0	0	0	0	0	0	0	0	0	0	0	0	0	0	0	0	0	0	0	0	0	0	0	0	0	0	0	0	0	0	1	0	0	0	0	0	0	0
Propionibacterium	25	0	0	8	1	0	17	0	4	0	1	1	1	5	5	13	2	17	3	4	3	44	0	2	5	5	2	3	2	7	13	32	5	0	3	9	9	5	12	6	2	23	3	11	0	4	6	1	22
Propionispira	0	0	0	0	0	0	0	0	0	0	0	0	0	0	0	0	0	0	0	0	0	0	0	0	1	0	0	0	0	0	0	0	0	0	0	0	0	0	1	0	0	0	0	0	0	0	0	0	0
Propionivibrio	0	0	0	0	0	0	0	0	0	1	0	0	0	0	1	0	0	0	0	1	0	0	0	0	0	0	0	0	0	0	0	0	0	0	0	0	0	0	0	0	0	0	0	0	1	0	0	0	0
Prosthecobacter	0	0	0	0	0	0	0	0	0	0	0	0	0	0	0	0	0	0	0	0	0	0	0	0	0	0	0	0	0	0	0	0	0	0	0	0	0	0	0	0	0	0	0	0	0	0	0	0	0
Proteiniborus	0	0	0	2	0	0	0	0	1	0	0	0	0	0	0	0	0	0	0	0	0	0	0	0	0	0	0	0	0	0	0	0	2	0	0	0	1	0	0	0	0	0	0	0	0	0	0	0	0
Proteiniclasticum	0	0	0	0	0	0	0	0	0	0	0	0	0	0	0	0	0	0	0	0	0	0	0	0	0	0	0	0	0	0	0	0	0	0	0	0	0	0	0	0	0	0	0	0	0	0	0	0	0
Proteus	1	0	0	0	4	0	0	0	0	0	0	0	0	0	0	0	0	0	0	0	0	0	2	0	1	0	1	0	0	0	0	0	0	0	0	0	0	0	0	0	0	0	0	0	0	0	0	0	0
Provencibacterium	0	62	73	49	44	43	26	55	135	97	6	4	2	25	79	50	44	1	1	34	0	14	1450	0	22	89	282	8	34	16	16	37	40	29	0	2	49	21	12	215	61	7	3	76	5	135	80	10	23
Providencia	0	0	0	0	0	8	0	0	0	4	0	0	0	0	0	0	0	0	0	0	0	1	0	0	0	0	0	0	0	0	0	0	0	0	0	0	0	0	0	0	0	0	0	0	0	0	0	0	0
Pseudacidovorax	0	0	0	0	0	0	0	0	0	0	0	0	0	0	0	0	0	0	0	0	0	0	0	0	0	0	0	0	0	0	0	0	0	0	0	0	0	0	0	0	0	0	0	0	0	0	0	0	0
Pseudaminobacter	0	0	0	0	0	0	0	0	0	0	0	0	0	0	0	0	0	0	0	0	0	0	0	0	0	0	0	0	0	0	0	0	0	0	0	0	0	0	0	0	0	0	0	0	0	0	0	0	0
Pseudarcicella	0	0	0	0	0	0	0	0	0	0	0	0	0	0	0	1	0	0	0	0	0	0	0	0	0	0	0	0	0	0	0	0	0	0	0	0	0	0	0	0	0	0	0	0	0	0	0	0	0
Pseudescherichia	0	0	6	0	13	0	0	0	0	10	4	68	0	0	1	0	0	0	3	0	1	2	0	88	0	1	0	0	0	4	4	2	0	2	0	0	0	0	0	1	7	0	1	0	0	0	0	0	0
Pseudoalteromonas	0	0	1	0	0	0	0	0	0	0	0	0	0	0	0	0	0	0	0	0	0	1	1	0	0	0	0	0	0	0	0	0	0	0	0	0	0	0	0	0	1	0	0	0	0	0	0	0	0
Pseudoclavibacter	0	0	0	0	0	0	0	0	0	0	0	0	0	0	0	0	0	0	0	0	0	0	0	0	0	0	0	0	0	0	0	0	0	0	0	1	0	0	0	0	1	0	0	0	0	1	0	0	0
Pseudoflavonifractor	1085	112	1038	445	1026	361	57	539	918	1297	5150	561	814	704	1136	885	1118	136	39	515	340	588	4374	296	226	1562	277	2972	281	201	166	566	1133	347	350	29	855	96	1012	1022	3145	448	304	407	85	194	1155	91	567
Pseudomonas	2558	1	504	1483	581	2	0	0	0	13	794	502	423	0	2474	2522	4	865	0	2	0	5163	324	0	0	0	399	0	1	0	1503	1	1	2	0	0	0	2	56	0	1	327	1	5	0	0	2068	2	3
Pseudonocardia	0	0	0	0	0	0	0	0	0	0	0	0	0	0	0	0	0	0	0	0	0	0	0	0	0	0	0	0	0	0	0	0	0	0	0	0	0	0	0	0	0	0	0	0	0	0	0	0	0
Pseudooceanicola	0	0	0	0	0	0	0	0	0	0	0	0	0	0	0	0	0	0	0	0	0	0	0	0	0	0	0	0	0	0	0	0	0	0	0	0	0	0	0	0	0	0	0	0	0	0	0	0	0
Pseudoramibacter	0	0	0	1	0	0	0	0	0	1	0	0	0	0	0	0	0	0	0	0	0	0	0	0	0	0	0	0	0	0	0	0	0	0	0	0	0	0	0	0	0	0	0	0	0	0	0	0	0
Pseudoruegeria	0	0	0	0	1	0	0	0	0	0	0	0	0	0	0	0	0	0	0	0	0	0	0	0	0	0	0	0	0	0	0	0	0	0	0	0	0	0	0	0	0	0	0	0	0	0	0	0	0
Pseudovibrio	0	0	0	1	10	0	0	1	0	0	0	3	0	0	0	0	0	0	0	0	0	0	0	0	0	0	0	0	0	0	0	0	0	0	0	0	0	0	0	0	0	0	0	0	0	0	0	0	0
Pseudoxanthobacter	0	0	0	0	0	0	0	0	0	0	0	0	0	0	0	0	0	0	0	0	0	0	0	0	0	0	0	0	0	0	1	0	0	0	0	0	0	0	0	0	0	0	0	0	0	0	0	0	0
Pseudoxanthomonas	0	0	0	0	0	0	0	0	0	0	0	0	0	0	0	0	0	0	0	0	0	0	0	0	0	0	0	0	0	0	0	0	0	0	0	0	0	0	0	0	0	0	0	0	0	0	0	0	0
Psychrobacter	0	0	0	0	0	0	0	0	0	0	0	0	0	0	0	0	1	0	0	0	0	0	0	0	0	0	0	0	0	0	0	0	0	0	0	0	0	0	0	0	0	0	0	0	0	0	0	0	0
Psychroflexus	0	0	0	0	1	0	0	0	1	0	0	0	0	0	0	0	0	0	0	0	0	0	3	0	0	0	0	0	0	0	0	0	0	0	0	0	0	0	0	0	0	0	0	0	0	0	0	0	1
Psychromicrobium	0	0	0	0	23	0	0	0	0	0	0	0	0	0	0	0	0	0	0	0	0	0	0	0	0	0	0	0	0	0	67	36	0	0	0	0	0	0	0	0	0	0	0	0	0	0	0	0	0
Psychromonas	0	0	1	0	0	0	0	0	0	0	0	0	0	0	0	0	0	0	0	0	0	0	0	0	0	0	0	0	0	0	0	0	0	0	0	0	0	0	0	0	0	0	0	0	0	0	0	0	1
Pustulibacterium	0	0	0	0	0	0	0	0	0	0	0	1	0	0	0	0	0	0	0	0	0	0	0	0	0	0	0	0	0	0	0	0	0	0	0	0	0	0	0	0	0	0	0	0	0	0	0	0	0
Pyramidobacter	0	0	0	0	0	0	0	0	0	0	0	0	0	0	0	0	0	0	0	0	0	0	0	0	0	0	0	1	0	0	0	3	1	0	0	0	0	0	0	0	0	0	0	0	0	0	0	0	1
Quasibacillus	0	0	0	0	0	0	0	1	0	0	0	0	0	2	1	0	0	0	0	0	0	0	0	0	0	0	0	0	0	0	0	0	0	0	0	0	0	0	0	0	0	0	0	0	0	0	0	0	0
Raineyella	0	0	0	0	0	0	0	0	0	0	0	0	0	0	0	0	0	0	0	0	0	0	0	0	0	0	0	0	0	0	0	0	0	0	0	0	0	0	0	0	0	0	0	0	0	0	0	0	0
Ralstonia	0	0	0	0	0	0	0	0	0	0	0	0	0	0	0	0	0	0	0	0	0	0	0	0	0	0	0	0	0	0	0	0	0	0	0	0	0	0	0	0	0	0	0	0	0	0	0	0	0
Raoultella	0	0	22	0	151	1	0	1	0	35	7	374	0	0	9	0	0	0	14	1	1	11	0	0	0	0	0	0	0	0	0	6	1	12	0	1	0	0	0	0	14	0	0	0	0	0	2	0	0
Rappaport	0	0	0	0	0	0	0	0	0	0	0	0	0	0	0	0	4	0	0	0	0	8	0	0	0	0	0	0	0	0	0	1	0	0	0	0	0	0	0	0	0	0	0	0	0	0	0	0	0
Rheinheimera	0	0	0	0	0	0	0	0	0	0	0	0	0	0	0	0	0	0	0	0	0	0	0	0	0	1	0	0	0	0	0	0	0	0	0	0	0	0	0	0	0	0	0	0	0	0	0	0	0
Rhizobium	0	0	2	0	7	0	0	0	0	0	0	0	0	0	1	0	0	0	0	0	0	7	0	0	0	0	0	0	0	0	0	5	1	0	0	0	0	0	0	1	6	0	0	0	0	0	0	0	0
Rhodococcus	0	0	0	0	0	0	0	0	0	0	0	0	0	0	0	1	0	0	0	0	0	0	0	0	2	0	0	0	0	1	1	0	0	1	0	0	0	1	0	0	0	0	0	0	0	0	0	0	0
Rhodohalobacter	0	0	0	0	2	0	0	0	2	1	0	0	0	0	0	0	0	0	0	0	0	0	0	0	0	1	0	1	0	0	0	0	0	0	0	0	0	0	0	0	0	0	0	0	0	0	0	0	0
Rhodopirellula	0	0	0	0	0	0	0	0	0	0	0	0	0	0	0	0	0	1	0	0	0	0	0	0	0	0	0	0	0	0	0	0	0	0	0	0	0	0	0	0	0	0	0	0	0	0	0	0	0
Rhodopseudomonas	0	1	2	0	8	0	0	0	0	3	2	29	1	0	9	0	0	0	1	5	1	0	0	1	0	1	0	0	0	0	0	4	0	34	1	0	0	0	0	1	36	0	0	0	0	0	0	0	0
Richelia	0	0	0	0	0	0	0	0	0	0	0	0	0	0	0	0	0	0	0	0	0	0	0	0	0	0	0	0	0	0	0	0	0	1	0	0	0	0	0	0	0	0	0	0	0	0	0	0	0
Rickettsia	0	0	8	0	0	2	0	0	0	2	0	1	0	0	0	0	5	0	0	0	0	0	0	0	0	0	0	1	0	0	0	0	3	0	0	0	0	0	0	0	1	2	0	0	0	2	0	0	0
Riemerella	0	4	0	0	0	0	49	48	50	0	3	0	196	0	0	22	24	0	0	13	188	49	11	45	22	364	28	221	11	0	0	34	73	0	9	0	24	0	0	40	81	103	125	0	10	8	0	10	33
Risungbinella	0	0	0	0	0	0	0	0	0	0	0	0	0	0	0	0	0	0	0	0	0	0	0	0	0	0	0	0	1	0	0	0	0	0	0	0	0	0	0	0	0	0	0	0	0	0	0	0	0
Rodentibacter	0	0	0	0	0	31	0	0	0	0	0	8	0	0	0	0	0	2	4	0	0	0	0	17	0	0	0	1	0	0	0	0	0	0	0	0	0	0	0	0	0	0	0	0	0	0	0	0	0
Romboutsia	6	414	1	0	489	656	36	5	18	17	358	17	0	4690	202	1195	22	4587	217	0	2	3248	327	43	218	15	0	0	7	42	24	330	0	29	72	249	0	2012	7	5	1	316	404	85	16	30	1	188	5
Roseburia	285661	233227	83568	245583	111105	363831	208685	153846	79049	557373	83680	60321	108949	368518	417044	344430	40436	211073	176777	185717	467428	73939	61111	289612	237277	98521	255033	119615	487889	300918	175954	294320	55303	166198	184687	81053	185857	197595	122438	128150	81629	168849	107153	671442	39203	961897	161805	55521	136435
Roseimaritima	5	0	1	0	0	0	4	2	0	0	0	8	0	0	0	0	0	0	0	0	0	0	5	0	0	0	0	0	0	0	0	4	1	3	0	0	0	0	0	7	0	1	0	0	0	0	0	1	1
Roseinatronobacter	0	0	0	0	0	0	0	0	0	0	0	0	0	0	0	0	0	0	0	0	0	0	0	0	0	0	0	0	0	0	0	0	0	0	0	0	0	0	0	0	0	0	0	0	0	0	0	0	0
Roseivirga	0	0	0	0	0	0	0	0	1	0	5	0	0	0	0	0	0	0	0	0	0	0	0	0	0	0	0	0	0	0	0	0	3	0	0	0	0	0	0	0	0	0	0	0	0	0	0	0	0
Roseomonas	0	0	1	0	0	0	0	0	0	0	0	0	0	0	0	0	0	0	0	0	0	0	0	0	0	0	0	0	0	0	0	0	0	0	0	0	0	0	0	0	1	0	0	0	0	0	0	3	0
Rothia	21	3	551	5	0	903	15	9	56	12	670	12	0	5	2	0	310	56	885	4	0	677	11	43	25	1	80	3	0	1	2	858	0	526	378	546	0	1578	1	230	1	39	13	11	1	1	2022	236	0
Rouxiella	0	0	0	0	0	0	0	0	1	0	0	3	0	0	0	0	0	0	1	0	0	1	0	3	0	0	0	0	0	0	0	2	0	0	0	0	0	0	0	0	1	0	0	0	0	0	0	0	0
Rubellimicrobium	0	0	0	0	0	0	0	0	0	0	0	0	0	0	0	0	0	0	0	0	0	0	0	0	0	0	0	0	0	0	0	0	0	0	0	0	0	0	0	0	0	0	0	0	0	0	0	0	0
Rubidibacter	0	0	0	0	0	0	0	0	0	0	0	0	0	0	0	0	0	0	0	0	0	0	0	0	0	0	0	0	1	0	0	0	0	0	0	0	0	0	0	0	0	0	0	0	0	0	0	0	0
Rubritalea	0	0	0	0	0	1	0	0	0	0	0	0	0	0	0	0	0	0	0	0	0	0	0	0	0	0	0	0	0	0	0	0	0	0	0	0	0	0	0	0	0	0	0	0	0	0	0	0	0
Ruegeria	0	0	0	0	0	0	0	1	0	0	0	0	0	0	0	0	0	0	0	0	0	0	0	0	0	0	0	0	0	0	0	0	0	0	0	0	0	0	0	0	0	0	0	0	0	0	0	0	0
Rufibacter	0	0	0	0	0	0	0	0	0	0	0	0	0	0	0	0	1	0	0	0	0	0	0	0	0	0	0	0	0	0	0	0	0	0	0	0	0	0	0	0	0	0	0	0	0	0	0	0	4
Rugamonas	0	0	0	0	0	0	0	0	0	0	0	0	0	0	0	0	0	0	0	0	0	0	0	0	0	0	0	0	0	0	0	0	0	1	0	0	1	0	0	1	2	0	1	0	0	0	0	0	1
Ruminiclostridium	1	5	12	1	29	2	1	21	22	5	118	0	6	3	8	0	123	0	0	4	0	2	8	4	4	4	0	6	0	2	4	5	17	2	9	0	3	1	4	1	33	3	10	12	1	2	6	1	14
Ruminobacter	0	4	372	0	0	4	2	21	147	150	2	4	0	0	2	1	78	12	0	0	0	55	148	10	66	28	95	1	1	1	1	0	91	0	2	10	195	0	51	1	581	103	166	0	75	2	28	2	1741
Ruminococcus	125295	64667	29115	56921	165746	28960	36586	53502	130648	313787	287992	148435	36099	70016	124783	13693	97550	90675	8026	35862	115537	260686	283789	43527	19214	108766	52531	47333	42297	65005	32593	141975	103557	34892	33926	13029	137906	45586	36642	23396	178129	123145	68100	129518	6638	114542	67264	13620	149913
Runella	0	0	0	0	0	0	0	0	0	0	0	0	0	0	0	0	0	0	0	0	0	0	0	0	0	0	0	0	0	0	0	0	0	0	0	0	0	0	0	0	0	0	0	0	0	0	0	0	0
Ruthenibacterium	6534	407	468	1099	2020	321	384	1424	970	2870	2654	1209	4127	489	1290	335	1282	284	190	3726	537	2841	3427	368	456	5765	333	1636	257	756	326	1328	1355	3039	1210	297	1084	317	583	990	2064	5727	2996	483	137	782	2062	192	726
Saccharibacter	0	0	0	0	0	0	0	0	0	0	0	0	0	0	0	0	0	0	0	0	0	0	2	0	0	0	0	0	0	0	0	0	0	0	0	0	0	0	0	0	0	0	0	0	0	0	0	0	0
Saccharopolyspora	0	0	0	0	0	0	0	0	0	0	0	0	0	0	0	0	0	0	0	0	0	0	0	0	0	0	0	0	0	0	0	0	0	0	0	0	0	0	0	0	0	0	0	0	0	0	0	0	0
Saccharothrix	0	0	0	0	0	0	0	0	0	0	0	0	1	0	0	0	0	0	0	0	0	0	0	0	0	0	0	0	0	0	0	0	0	0	0	0	0	0	0	0	0	0	0	0	0	0	0	0	0
Salegentibacter	0	0	1	0	0	0	0	0	0	0	0	0	0	0	0	0	0	0	0	0	0	0	0	0	0	0	0	0	0	0	0	2	0	0	0	0	0	0	0	0	0	0	0	0	0	0	0	0	0
Salibacterium	0	0	0	0	0	0	0	0	0	0	0	0	0	0	0	0	0	0	0	0	0	0	0	0	0	0	0	0	0	0	0	0	0	0	0	0	0	0	0	0	0	0	0	0	0	0	0	0	0
Salimicrobium	0	0	0	0	0	0	0	0	0	0	0	0	0	0	0	0	0	0	0	0	0	0	0	0	0	0	0	0	0	0	0	0	0	0	0	0	0	0	0	0	0	0	0	0	0	0	0	0	0
Salinibacillus	0	0	0	0	0	0	0	0	0	0	0	0	0	0	0	0	0	0	0	0	0	0	1	0	0	0	0	0	0	0	0	0	0	0	0	0	0	0	0	0	0	0	0	0	0	0	0	0	0
Salinicoccus	1	0	0	0	0	0	0	0	0	0	2	0	0	0	0	0	0	0	0	0	0	0	0	0	0	0	0	0	0	0	0	0	0	0	0	1	0	0	0	0	1	1	0	0	0	0	0	0	1
Salinimicrobium	0	0	0	0	0	0	0	0	0	0	2	0	0	0	0	0	0	0	0	0	0	0	0	0	0	0	0	0	0	0	0	0	0	0	0	0	0	0	0	0	0	0	0	0	0	0	0	0	0
Salinimonas	0	0	0	0	0	0	0	0	0	0	0	0	0	0	0	0	0	0	0	0	0	0	0	0	0	0	0	0	0	0	0	0	1	0	0	0	0	0	0	0	0	0	0	0	0	0	0	0	0
Salinisphaera	0	0	0	0	0	0	0	0	0	0	0	0	0	0	0	0	0	0	0	0	0	0	0	0	0	0	0	0	0	0	0	0	0	0	0	0	0	0	0	0	0	0	0	0	0	0	0	0	0
Salipaludibacillus	0	0	0	0	0	0	0	0	0	0	1	0	0	0	3	0	0	0	0	0	0	0	0	0	0	0	0	0	0	0	0	0	0	0	0	0	4	0	0	0	2	0	0	0	0	0	0	0	1
Salisediminibacterium	0	0	0	0	0	0	0	1	0	2	0	0	0	0	0	0	0	0	0	0	0	0	0	0	0	0	0	0	0	0	0	0	0	1	0	0	1	0	0	0	0	0	0	0	0	0	0	0	0
Salmonella	43	8	52	1	2083	49	7	14	2	465	53	191	143	11	9	54	909	1	192	49	54	44	1	1	1	216	21	195	1	169	1751	2317	3103	239	0	8	7	5	47	14	1	0	0	10	18	21	27	0	0
Sanguibacter	0	0	0	0	0	0	0	0	0	0	0	0	0	0	0	0	0	0	0	0	3	0	0	0	0	0	0	0	0	0	0	0	0	0	0	0	0	0	0	0	0	0	0	0	0	0	0	0	0
Sanguibacteroides	193	0	0	0	3	0	3	6	149	0	362	8	404	1	0	1	1	0	0	29	0	3	2	41	82	7	134	29	10	135	1	2	0	0	4	0	131	2	0	9	6	0	1	167	0	99	235	1	3
Schaalia	3	0	0	1	0	0	0	0	0	0	0	0	0	0	0	0	0	0	0	0	0	0	0	0	0	0	0	0	0	0	0	0	0	0	0	0	0	0	0	0	0	0	0	0	0	0	2	0	0
Schleiferia	0	0	0	0	0	0	0	5	0	0	3	0	0	0	0	0	0	0	0	0	0	0	0	0	0	0	0	0	0	0	0	1	0	0	0	0	0	0	0	0	0	0	1	0	0	0	0	0	0
Seinonella	0	0	0	1	0	0	0	1	0	0	0	0	0	0	0	0	0	0	0	0	0	0	0	0	0	0	0	0	0	0	0	0	0	0	0	0	1	0	0	1	0	0	0	0	0	0	0	0	0
Selenomonas	1	0	10	2	9	2	6	0	3	3	11	1	184	0	17	1	57	0	222	1	26	1	4	12	45	0	0	0	0	2	68	1	45	1	3	1	29	0	0	20	18	9	22	1	0	0	1206	17	2
Sellimonas	20	9	359	217	22	17	12	159	140	16	390	31	19	14	65	16	226	4	16	16	1	55	51	36	39	13	9	19	72	10	8	16	31	110	119	6	44	5	13	13	176	403	244	124	5	74	206	9	29
Senegalimassilia	0	0	104	333	260	54	2	279	1	53	1085	3281	394	79	197	57	486	100	3	179	26	255	0	573	172	128	75	0	1	2	138	4	230	434	602	1	218	1	4	690	222	493	2	149	4	3	43	5	1
Serinicoccus	0	0	0	0	0	0	0	0	0	0	0	0	0	0	0	0	0	0	0	0	0	0	0	0	0	0	0	0	0	0	0	0	0	0	0	0	0	0	0	0	0	0	0	0	0	0	0	0	0
Serratia	0	0	1	0	1	0	0	0	0	2	2	156	0	0	0	0	1	0	0	0	19	15	0	0	0	12	0	0	0	37	0	3	0	13	0	0	0	0	0	0	1	0	0	0	0	0	0	0	0
Sharpea	6	11	35	53	28	31	12	25	25	81	5	40	13	11	58	16	21	14	6	48	29	70	235	84	55	9	11	2	37	6	30	166	15	20	7	3	69	25	48	35	90	21	8	36	0	28	16	8	41
Shewanella	0	0	3	0	0	0	0	0	0	0	0	0	0	0	0	0	1	0	0	0	0	0	0	0	0	0	0	0	0	0	1	0	0	0	0	0	0	0	0	0	0	0	0	0	0	0	0	0	0
Shigella	85	53	17	2	59	10	79	70	3	270	68	28	1150	5	3	65	2580	1	1961	0	37	129	15	2	15	304	22	123	18	403	84	62	16	99	2	165	6	26	576	4	3	0	2	3	1	14	0	0	0
Shimazuella	0	0	0	0	0	0	0	0	0	0	0	0	0	0	0	0	0	0	0	0	0	0	0	0	0	0	0	0	0	0	0	0	0	0	0	0	0	0	0	0	0	0	0	0	0	0	0	0	0
Shimia	0	0	0	0	0	0	0	0	0	0	0	0	0	0	0	0	0	0	0	0	0	0	0	0	0	0	0	0	0	0	0	0	0	0	0	0	0	0	0	0	0	0	0	0	0	0	0	0	0
Siccibacter	0	0	0	0	5	0	0	0	0	3	0	4	0	0	3	0	0	2	1	0	1	10	0	0	0	0	0	0	0	8	3	1	0	0	1	0	0	0	0	0	9	0	0	0	0	0	0	0	0
Simonsiella	0	0	0	0	0	0	0	0	0	0	0	0	0	0	0	0	0	0	0	0	0	0	0	1	0	0	0	0	0	0	0	0	0	0	0	0	0	0	0	0	0	0	0	0	0	0	0	0	1
Sinomicrobium	0	0	0	0	0	0	0	0	0	0	0	0	0	0	0	0	0	0	0	0	0	0	0	0	0	0	0	0	0	0	0	0	0	0	0	0	0	0	0	0	0	0	0	0	0	0	0	0	1
Sinosporangium	0	0	0	0	0	0	0	0	0	0	0	0	0	0	0	0	0	0	0	0	0	0	0	0	0	0	0	0	0	0	0	0	0	0	0	0	0	0	0	0	0	0	0	0	0	0	0	0	0
Siphonobacter	0	0	0	0	0	0	0	0	0	0	0	0	0	0	0	0	0	0	0	0	0	0	0	0	0	0	0	0	0	0	0	0	0	0	0	0	0	0	0	0	0	0	0	0	0	0	0	0	0
Skermanella	0	0	0	0	1	0	0	0	0	0	0	0	0	0	0	0	0	0	0	0	0	0	0	0	0	0	0	0	0	0	1	0	0	0	0	0	1	0	0	0	1	1	0	0	0	0	0	0	0
Slackia	0	0	0	0	0	0	0	0	0	0	0	0	0	0	0	0	0	0	0	0	0	0	0	0	0	0	0	0	0	0	0	0	0	0	0	0	0	0	0	0	0	0	0	0	0	0	0	0	0
Sneathia	0	0	0	0	0	0	0	0	0	0	0	0	0	0	0	0	0	0	0	0	0	0	0	0	0	0	0	0	0	0	0	0	0	0	0	0	0	0	0	0	0	0	0	0	0	0	0	0	0
Solimonas	0	0	0	0	0	0	0	0	0	0	0	0	0	0	0	0	0	0	0	0	0	0	0	0	0	0	0	0	0	0	0	1	0	0	0	0	0	0	0	0	0	0	0	0	0	0	0	0	0
Solobacterium	105	705	1321	357	915	162	38	208	652	3282	2419	120	644	730	362	106	581	141	83	298	254	767	1810	52	96	545	161	831	245	196	74	239	227	497	172	15	206	20	102	303	343	57	47	147	30	202	113	89	202
Soonwooa	0	0	0	0	0	0	0	0	0	0	0	0	0	0	0	0	0	0	0	0	0	0	0	0	0	2	0	0	0	0	0	0	3	0	0	0	0	0	0	0	0	0	0	0	0	0	0	0	0
Sphaerotilus	0	0	0	1	0	0	1	1	0	0	0	0	0	0	0	0	0	0	2	1	6	0	0	2	0	0	0	0	0	1	3	3	3	2	0	0	0	0	0	0	3	0	3	0	0	0	6	6	2
Sphingobacterium	0	17	0	0	0	0	0	0	131	0	0	0	191	121	0	0	0	0	0	14	0	0	0	0	0	0	10	0	0	47	0	36	0	147	0	0	3	0	0	0	1	0	1	0	0	0	0	24	0
Sphingobium	0	0	0	0	0	0	0	0	1	0	0	0	0	0	2	5	0	0	0	0	0	0	0	0	0	0	0	0	0	0	0	0	0	0	0	0	0	0	0	0	1	0	0	0	0	0	0	0	0
Sphingomonas	0	0	0	0	0	0	0	0	0	0	0	0	0	0	2	0	17	0	0	0	0	0	0	0	0	0	0	0	0	0	1	0	0	0	0	0	0	0	0	0	0	0	0	0	0	1	0	0	0
Sphingopyxis	0	0	0	0	0	0	0	0	0	0	0	0	0	0	1	0	0	0	0	0	0	0	0	0	0	0	0	0	0	0	0	0	0	0	0	0	0	0	0	0	0	0	0	0	0	0	0	0	0
Spirochaeta	0	0	0	0	0	0	0	0	0	0	0	0	0	0	0	1	0	0	0	0	0	0	0	0	0	0	0	0	0	0	0	0	0	0	0	0	0	0	0	0	0	0	0	0	0	0	0	0	0
Spirosoma	0	0	0	0	0	0	0	0	0	0	0	0	0	0	0	0	0	0	0	0	0	0	0	0	0	0	0	0	0	0	0	0	0	0	0	0	0	0	0	0	0	0	0	0	0	0	0	0	0
Sporanaerobacter	0	0	0	0	0	0	0	0	0	0	1	0	0	0	0	0	0	0	0	0	0	0	0	0	0	0	0	0	0	0	0	0	0	0	0	0	0	0	0	0	1	0	1	0	0	0	0	0	0
Sporobacter	18	44	190	70	183	18	14	217	205	209	359	20	144	48	184	7	206	5	9	41	3	87	246	70	65	210	27	98	7	18	18	143	340	62	24	13	153	3	14	162	285	48	37	109	13	31	115	16	153
Sporocytophaga	0	0	0	0	0	0	0	0	0	0	5	0	0	0	0	0	0	0	0	0	0	0	0	0	0	0	0	0	0	0	0	0	1	0	0	0	0	0	0	0	0	0	0	0	0	0	0	0	0
Sporolactobacillus	0	0	2	0	0	0	0	0	1	0	0	0	0	0	0	0	2	0	0	3	0	1	1	1	0	0	0	0	0	0	0	0	0	0	1	0	0	1	0	0	2	0	0	0	0	1	0	0	0
Sporomusa	0	0	0	2	1	0	0	2	0	0	0	0	0	0	0	0	0	0	0	3	0	0	1	1	0	4	0	0	0	0	0	0	0	0	0	0	0	0	0	0	0	0	0	0	0	0	2	0	0
Sporosarcina	0	0	0	0	8	0	0	3	0	4	3	4	0	0	0	1	0	0	0	1	0	0	0	0	0	0	0	1	0	0	0	2	1	0	0	0	1	0	1	1	2	0	0	0	0	0	0	0	0
Staphylococcus	9	10	2	0	43	144	5	6	11	10	18	8	0	0	1	2	89	0	54	0	12	2	13	0	3	294	6	7	4	11	53	23	1	8	1	6	4	2	3	47	3	2	1	3	0	1	4	0	3
Stenotrophomonas	355	0	3	2	0	0	0	0	1	0	0	1	0	0	0	0	4	0	0	0	0	1269	1	0	0	0	0	0	0	0	1	0	0	0	0	0	0	0	0	0	0	0	0	0	0	0	0	0	0
Stomatobaculum	0	0	0	0	0	0	0	0	0	0	0	0	0	0	0	0	0	0	0	0	0	0	0	0	0	0	0	0	0	0	0	0	0	0	0	0	0	0	0	0	0	0	0	0	0	0	0	0	0
Streptobacillus	0	0	1	0	0	0	0	0	1	0	0	3	0	0	0	0	0	0	0	0	0	0	0	2	1	0	1	0	0	0	1	0	0	0	0	0	0	0	0	0	0	0	0	0	0	0	0	0	0
Streptococcus	11068	8820	4604	6217	159	18394	5898	2991	202	37966	457	39085	37918	5575	19777	469	6666	3359	19205	8779	14849	113888	6698	67826	1309	453	19630	4619	19588	16983	1628	25503	636	23962	18146	41445	5737	24615	2558	47432	2229	22377	32027	1255	2661	3761	295116	24904	6145
Streptomyces	0	0	1	0	0	2	0	2	1	0	0	0	0	0	0	0	0	0	0	0	0	0	0	0	0	0	0	0	0	0	0	0	0	13	0	0	0	0	0	1	0	0	0	0	0	0	0	4	0
Streptosporangium	0	0	0	0	0	0	0	0	0	0	0	0	0	0	0	0	0	0	0	0	0	0	0	0	0	0	0	0	0	0	0	0	0	0	0	0	0	0	0	0	0	0	0	0	0	0	0	0	0
Subdoligranulum	3536	444	1489	1339	2730	2149	596	1889	1988	8399	7422	1176	3175	2292	2698	1168	2268	470	1095	3621	130	2804	3900	802	1185	9184	1320	3855	1549	823	542	1873	2185	4908	267	6	2195	1093	1462	1221	3540	3161	1686	1171	289	1020	1417	605	1000
Succinatimonas	904	5909	166020	2763	2938	2602	97025	131935	1090187	735222	107047	2865	603	618	2729	2978	550224	79303	2403	2641	2527	415047	1128801	75189	394717	150585	576496	2515	2485	2634	2387	3263	594172	2847	5198	41772	563843	620	294545	5133	491189	621871	1179935	5553	126867	5241	204349	21790	14061
Succiniclasticum	0	0	0	2	2	0	0	2	0	0	0	0	1	0	0	0	0	0	1	0	0	0	2	0	0	130	1	0	0	0	0	0	0	2	0	0	1	0	0	1	2	0	0	0	1	0	0	1	0
Succinimonas	0	0	15	0	0	0	0	0	0	0	0	0	0	0	0	0	0	0	0	0	0	0	0	0	0	0	0	0	0	0	0	0	0	0	0	0	0	0	0	0	23	0	0	0	0	0	0	0	0
Succinivibrio	0	16	466	5	17	4	241	410	2583	2057	90	4	2	0	7	10	1321	242	4	6	6	1069	2826	218	999	399	2205	5	9	8	21	20	1652	7	5	128	1492	0	858	8	1651	1852	3081	13	376	11	609	81	54
Sulfurimonas	0	0	0	0	0	0	0	1	0	0	0	0	0	0	0	0	0	0	0	0	0	0	0	0	0	0	0	0	0	0	0	0	0	0	0	0	0	0	0	0	0	0	0	0	0	0	0	0	0
Sulfurospirillum	0	0	0	0	0	0	0	0	1	0	0	0	0	0	0	0	0	0	0	0	0	0	0	0	0	0	0	0	0	0	0	0	0	0	0	0	0	0	0	0	3	1	6	0	0	0	0	0	0
Sunxiuqinia	0	0	6	2	0	0	2	0	0	0	0	0	0	0	0	6	19	0	0	0	0	0	1	1	1	0	1	1	0	0	0	2	11	0	1	1	0	0	0	3	21	2	2	0	4	2	0	2	1
Sutterella	253977	42084	702	472	95032	9498	10570	901	11430	32008	757	179993	5809	43282	37411	114831	4385	60016	16675	33673	2035	20854	48566	1638	17786	12638	109135	65753	56694	63852	13763	9110	10826	25450	1155	750	137787	24729	83053	1063	1240	494	495	5727	822	48736	19914	1043	911
Suttonella	0	0	6	0	1	0	0	0	0	8	0	0	0	0	0	0	0	0	0	0	0	0	0	0	0	0	0	1	0	0	0	0	0	0	0	0	0	0	0	0	0	0	0	0	0	0	0	0	2
Synergistes	0	0	0	0	0	0	0	0	0	36	0	0	0	0	0	0	0	0	0	0	0	0	0	0	0	0	0	0	0	0	0	0	0	0	0	0	0	0	0	0	0	0	0	0	0	0	0	0	0
Syntrophaceticus	0	0	0	0	0	0	0	0	0	0	1	0	0	0	3	0	0	0	0	0	0	0	0	0	0	0	28	1	0	0	0	0	0	0	1	0	0	0	0	0	0	0	0	0	0	0	0	0	0
Syntrophomonas	0	0	0	0	2	0	0	0	0	0	0	0	0	0	0	0	1	0	0	2	0	0	0	0	0	0	0	0	0	0	0	0	0	1	0	0	0	0	0	0	0	0	0	0	0	0	0	0	0
Syntrophus	0	0	0	0	3	0	0	0	3	0	0	0	0	0	0	0	0	0	0	0	0	0	0	0	0	0	0	0	0	0	0	0	0	0	0	0	0	0	0	0	0	0	0	0	0	0	0	0	0
Tamlana	0	0	0	0	0	0	0	0	0	0	0	0	0	0	0	0	0	0	1	0	0	0	0	0	0	0	0	0	0	0	0	0	0	0	0	0	0	0	0	0	0	0	0	0	0	0	0	0	0
Tangfeifania	0	0	0	0	0	0	0	0	0	0	0	0	0	0	0	0	0	0	0	0	0	0	0	0	0	0	0	0	0	0	0	0	0	0	0	0	0	0	0	0	0	0	0	0	0	0	0	0	0
Tannerella	2960	6	270	17	253	3023	18	1422	99	352	106	7144	3179	66	16	15	730	7	28	62	5	245	2135	29	24	19607	270	287	179	10467	17	18	141	974	2134	26	344	5865	157	39	210	33	23	715	4	52	411	50	179
Tanticharoenia	0	0	0	0	1	0	0	0	0	0	0	0	0	0	0	0	0	0	0	0	0	0	0	0	0	0	0	0	0	0	0	0	0	0	0	0	0	0	0	0	0	0	0	0	0	0	0	0	0
Tatumella	0	0	0	0	0	0	0	0	0	0	0	0	0	0	0	0	0	0	0	0	0	0	0	0	0	0	0	0	0	0	0	0	0	0	0	0	0	0	0	0	0	0	0	0	0	0	0	0	0
Tenacibaculum	0	0	0	1	0	0	0	0	0	0	0	0	0	0	0	0	0	0	0	0	2	0	0	0	0	0	0	0	0	0	0	0	0	0	0	0	0	0	0	0	0	0	0	0	0	0	0	0	0
Tepidibacter	0	0	0	0	0	0	0	0	0	0	0	0	0	0	0	0	0	0	0	0	0	0	0	0	0	0	0	0	0	0	0	0	0	0	1	0	0	0	0	0	0	0	0	0	0	0	0	0	0
Tepidimonas	0	5	0	0	0	0	0	0	0	0	0	0	0	0	0	0	0	0	0	0	0	0	0	0	0	0	1	0	0	0	0	0	0	0	2	0	0	0	0	0	0	0	0	0	0	1	0	0	0
Tepidiphilus	0	1	1	0	0	0	1	1	0	0	1	0	0	0	0	0	0	0	0	2	0	0	0	1	0	0	0	1	0	0	0	1	0	2	1	0	0	0	0	0	2	0	2	0	0	0	3	4	0
Terasakiella	0	0	0	0	16	0	0	0	0	0	0	0	0	0	0	0	0	0	0	0	0	0	0	0	0	0	0	0	0	0	0	0	0	0	0	0	0	0	0	0	0	0	0	0	0	0	0	0	0
Terrisporobacter	2	3	0	1	39	10	0	0	2	1	5	8	0	4	6	12	4	3	0	7	0	181	2	5	5	2	0	0	0	6	0	17	1	4	3	0	1	2	0	0	5	2	2	16	5	2	0	1	1
Tessaracoccus	0	0	0	0	0	0	0	0	0	0	0	0	0	0	0	0	0	0	0	0	0	0	0	0	0	0	0	0	0	0	0	0	0	0	0	0	0	0	0	0	0	0	0	0	0	0	0	0	0
Tetragenococcus	0	0	6	2	0	2	2	1	2	6	0	0	0	0	3	1	0	0	0	0	0	1	1	3	0	0	2	0	2	0	0	0	0	0	0	0	0	0	2	6	0	0	0	0	0	2	0	0	0
Thalassospira	0	0	0	0	49	0	0	0	0	0	1	0	0	0	0	0	0	0	0	0	0	1	0	0	0	0	0	0	1	0	41	56	0	0	0	0	0	0	1	0	0	0	0	0	0	0	0	0	0
Thauera	0	0	1	0	0	0	0	0	0	0	0	0	0	0	0	0	0	0	0	2	0	1	0	0	0	0	0	0	0	0	0	0	0	0	0	0	0	0	0	0	0	0	1	0	4	0	0	0	0
Thaumasiovibrio	0	0	0	0	0	0	0	0	0	0	0	0	0	0	0	0	0	0	0	0	0	0	0	0	0	0	0	0	0	0	0	0	0	0	0	0	0	0	0	0	0	0	0	0	0	0	0	0	0
Thermincola	0	0	0	0	1	0	0	0	1	0	0	0	0	0	0	0	3	0	0	0	0	0	1	0	0	0	0	0	0	0	0	0	0	0	0	0	2	0	0	0	0	0	0	0	0	0	0	0	0
Thermoactinomyces	0	0	0	0	0	0	1	0	0	0	0	0	0	0	0	0	0	0	0	0	0	0	0	0	0	0	0	0	0	0	0	0	0	0	0	0	0	0	0	0	0	0	0	0	0	0	0	0	1
Thermoanaerobacter	0	0	0	0	0	1	0	0	0	0	0	0	0	0	0	0	0	0	0	0	0	0	0	0	0	0	0	0	0	0	0	0	0	0	0	0	0	0	0	0	0	0	0	0	0	0	0	0	0
Thermobrachium	0	0	0	0	0	0	0	0	0	0	0	0	0	0	0	1	0	0	0	0	0	0	0	0	0	0	0	0	0	0	0	0	0	0	0	0	1	0	0	0	0	0	0	0	0	0	0	0	0
Thermoflavimicrobium	0	0	0	0	0	0	0	0	0	0	0	1	0	0	0	0	0	0	0	0	0	0	0	0	0	0	0	0	0	0	0	0	0	0	0	0	0	0	0	0	1	0	0	0	0	0	0	0	0
Thermomonas	0	0	1	0	0	0	0	0	4	2	0	0	0	0	0	0	0	1	0	0	0	0	6	0	2	0	1	0	0	0	0	0	0	0	0	0	5	0	1	0	3	4	3	0	0	1	0	0	2
Thermosinus	0	0	0	0	0	0	0	0	0	0	0	1	0	1	0	0	0	0	0	2	0	0	0	0	0	11	0	0	0	0	0	0	0	0	0	0	0	0	0	0	0	0	0	0	0	0	0	0	0
Thermosyntropha	0	0	0	0	0	0	0	0	0	0	0	0	0	0	0	0	1	0	0	0	0	0	0	0	1	0	0	0	0	0	0	0	3	0	0	0	0	0	0	0	0	0	0	0	0	0	0	0	0
Thermotalea	0	1	1	0	1	0	1	3	0	3	6	0	0	0	0	0	2	0	1	0	0	2	1	0	0	1	0	0	0	0	2	3	5	0	1	0	1	0	0	1	30	0	0	0	0	3	0	1	0
Thermovenabulum	0	0	0	0	0	0	0	0	0	0	0	0	0	0	0	0	0	0	0	0	0	0	0	0	0	0	0	0	0	0	0	0	0	0	0	0	0	0	0	0	0	0	0	0	0	0	0	0	0
Thermus	0	0	0	0	0	0	0	0	0	0	0	0	0	0	0	0	0	0	0	0	0	0	0	0	0	0	0	0	0	0	0	0	0	0	0	0	0	0	0	0	0	0	0	0	0	0	0	0	0
Thioclava	0	0	0	0	0	0	0	0	0	0	0	0	0	0	0	0	0	0	0	0	0	0	0	0	0	0	0	0	0	0	0	0	0	0	0	0	0	0	0	0	0	0	0	0	0	0	0	0	0
Thiofilum	0	0	0	0	0	0	0	0	0	0	0	0	0	0	0	0	0	0	0	0	0	0	0	0	0	0	0	0	0	0	0	0	0	0	0	0	0	0	0	0	0	0	0	0	0	0	0	0	0
Thioflexothrix	2	13	0	0	0	0	7	2	1	1	1	0	0	0	0	5	89	1	153	0	5	9	13	1	1	58	11	21	2	0	36	0	0	9	0	0	0	0	0	25	1	1	0	0	0	0	0	1	0
Thiohalomonas	0	0	0	0	0	0	0	0	0	0	0	0	0	0	0	0	0	0	0	0	0	0	0	0	0	0	0	0	0	0	0	0	0	0	0	0	0	0	0	0	0	0	0	0	0	0	0	0	0
Thiolinea	0	0	0	0	0	0	0	0	0	0	0	0	0	0	0	0	0	0	0	0	0	0	0	0	0	0	0	0	0	0	0	0	0	0	0	0	0	0	0	0	0	0	0	1	0	0	0	0	0
Thiothrix	0	0	0	0	0	0	0	0	0	0	0	0	0	0	0	0	0	0	0	0	0	0	0	0	0	0	0	0	0	0	0	0	0	0	0	0	0	0	0	0	0	0	0	0	0	0	0	0	0
Thorsellia	0	0	0	0	0	0	0	0	0	0	0	0	0	0	0	0	0	0	0	0	0	0	0	0	0	0	0	0	0	0	0	0	0	0	0	0	0	0	0	0	0	0	0	0	0	0	0	0	0
Tindallia	0	0	0	0	0	0	0	0	0	0	0	0	0	0	0	0	0	0	0	0	0	0	0	0	0	0	0	0	0	0	0	0	1	0	0	0	1	0	0	0	0	0	0	0	0	0	0	0	0
Tissierella	0	0	1	2	2	0	0	0	0	0	4	0	0	0	0	0	0	0	0	0	0	0	0	0	0	0	0	1	0	0	0	0	1	1	0	0	0	0	0	0	0	0	0	0	0	0	1	0	0
Trabulsiella	0	0	0	0	1	0	0	0	0	4	0	0	1	0	0	0	0	0	0	0	1	0	0	0	0	1	0	0	0	1	0	1	0	0	0	0	0	0	1	0	0	0	0	0	1	0	0	0	0
Traorella	1515	63	74	0	502	0	0	235	487	496	531	0	378	1482	215	0	195	694	0	574	188	105	632	0	0	92	0	0	97	146	0	183	235	893	81	0	330	0	0	96	313	0	0	0	40	0	906	0	0
Treponema	93	22	35	41	656	42	24	86	135	371	120	53	19	200	147	14	73	0	6	78	1	77	96	13	9	150	13	105	19	33	546	356134	38	69	323	267	322	42	327	329	336	324	327	453	12	319	29	8	300738
Trichococcus	0	0	0	0	0	0	0	0	0	0	0	0	0	0	0	0	3	0	0	0	0	0	0	0	0	0	0	0	0	0	0	0	0	0	0	0	0	0	0	0	0	0	0	0	0	0	0	0	0
Trinickia	0	0	0	0	0	0	0	0	0	0	0	0	0	0	0	0	0	0	0	0	0	0	0	0	0	0	0	0	0	0	0	0	0	1	0	0	0	0	0	0	1	0	0	0	1	0	0	2	1
Tropheryma	0	0	0	0	0	0	0	0	0	0	0	0	0	0	0	0	0	0	0	0	0	0	0	0	0	0	0	0	0	0	0	0	0	0	0	0	0	0	0	0	0	0	0	0	0	0	0	0	0
Trueperella	1	1	22	0	0	0	1	0	0	0	2	1	90	0	0	0	1	1	0	0	1	0	0	8	0	0	40	0	0	0	0	6	0	2	0	0	0	0	0	0	0	1	0	0	0	0	0	0	1
Tumebacillus	0	0	0	0	0	0	0	0	0	0	0	0	0	0	0	0	0	0	0	0	0	0	0	0	0	0	0	0	0	0	0	0	0	0	0	0	0	0	0	0	0	0	1	0	2	0	1	0	0
Turicibacter	9	2	5	8	329	948	106	6	189	0	24	52	32	6	269	745	5	5	123	20	1	907	30	269	73	109	1	1	19	83	26	1135	3	88	37	0	1	1168	0	2	1	2	12	129	390	5	0	64	11
Turicimonas	0	0	0	0	0	0	0	0	0	0	0	0	0	0	0	0	0	0	0	0	0	0	0	0	0	0	0	0	0	0	0	0	0	0	0	0	0	0	0	0	0	0	0	0	0	0	0	0	0
Tyzzerella	10528	927	953	3031	4135	5136	1026	2420	5458	6817	1330	3317	4650	3659	2725	567	2039	4473	532	6566	8021	3481	2720	1781	1781	2096	1180	3779	2612	1557	1443	4324	1248	2274	1530	728	1534	3987	1636	2379	3452	4556	3018	4764	582	3628	3525	601	1797
Ulvibacter	0	0	0	0	0	0	0	0	2	0	0	0	0	0	0	0	0	0	0	0	0	0	0	0	0	0	0	0	0	0	0	0	0	0	0	0	0	0	0	0	0	0	0	0	0	0	0	0	0
Ureaplasma	0	1	0	0	0	0	0	0	0	0	0	0	0	0	0	0	0	0	0	22	0	0	0	0	1	0	0	0	0	0	0	0	0	0	0	1	0	0	16	0	0	0	1	1	1	0	0	0	0
Ureibacillus	0	0	0	0	1	0	0	0	0	0	0	0	0	0	0	0	0	0	0	0	0	0	0	0	0	0	0	0	0	0	0	0	1	0	0	0	0	0	0	0	0	0	0	0	0	0	0	0	0
Urinacoccus	0	0	0	1	0	1	0	0	3	0	4	0	4	1	0	0	0	0	0	0	1	0	0	2	0	1	13	1	1	8	3	1	0	77	0	0	0	2	0	21	2	0	0	30	4	1	0	0	5
Vagococcus	0	0	0	0	0	0	0	0	0	0	0	0	0	0	0	0	0	0	0	0	0	1	0	0	0	0	0	0	0	0	0	0	0	0	0	0	0	0	0	154	0	0	0	0	0	0	0	0	0
Variovorax	0	0	0	0	0	0	0	0	0	0	0	0	0	0	0	0	0	0	0	0	0	0	0	0	0	0	0	0	0	0	1	0	0	0	0	0	0	0	0	0	0	0	0	0	0	0	0	0	0
Veillonella	53320	8922	15990	4586	4869	3826	2222	26658	11955	6073	2746	26027	5486	774	16926	1220	24993	19995	124260	4982	10140	20245	2343	76082	7421	2814	19808	14256	3721	48555	505	13315	303	12078	16064	12003	19087	8084	3151	4898	2384	3675	7397	382	7438	381	83902	1683	11721
Ventosimonas	0	0	0	0	1	0	0	0	0	0	0	0	0	0	0	0	0	0	0	0	0	0	0	1	0	0	0	0	0	0	0	0	0	0	0	0	0	0	0	0	0	0	0	0	0	0	0	0	0
Verminephrobacter	0	0	0	0	0	0	0	0	0	0	0	0	0	0	0	0	0	0	0	0	0	0	0	0	0	0	0	0	0	0	0	0	0	0	0	0	0	0	0	0	0	0	0	0	0	0	0	0	0
Vibrio	0	0	0	0	5	0	0	1	0	0	0	0	0	0	0	0	0	0	0	0	0	0	0	0	0	0	0	0	0	0	0	0	0	0	0	0	0	0	0	0	0	0	0	0	0	0	0	0	1
Virgibacillus	0	0	0	0	0	0	1	0	0	0	0	0	0	0	0	0	0	0	0	0	0	0	0	0	0	0	0	0	1	0	0	0	0	0	0	0	1	0	0	0	0	0	0	0	0	0	0	0	0
Viridibacillus	0	0	0	0	0	0	0	0	0	0	0	0	0	0	0	0	0	0	0	0	0	0	0	0	0	0	0	0	0	0	0	0	0	0	0	0	0	0	0	0	0	0	0	0	0	0	0	0	0
Vitreoscilla	0	0	0	0	0	0	0	0	0	0	0	0	0	0	3	0	0	0	0	14	0	0	0	0	0	0	0	0	0	0	0	0	0	0	0	2	0	0	0	0	1	0	0	0	1	1	0	0	0
Vulcanibacillus	0	0	1	0	0	0	0	1	0	0	0	0	0	0	0	0	2	0	0	0	0	0	1	0	0	1	0	0	0	0	0	1	1	0	0	0	0	0	0	0	0	0	0	0	0	0	1	0	0
Weissella	0	0	6	0	0	0	0	1	0	2	0	0	1	0	18	0	11	1	0	0	18	0	0	0	0	0	22	0	0	40	0	0	0	0	0	0	0	0	5	0	3	0	0	1	0	6	0	0	0
Wenyingzhuangia	0	0	0	0	0	0	0	0	0	0	0	0	0	0	0	0	0	0	0	0	0	0	0	0	0	0	0	0	0	0	0	0	0	0	0	0	0	0	0	0	0	0	0	0	0	0	0	0	1
Williamwhitmania	0	0	2	0	0	0	0	0	0	0	18	0	0	0	0	1	3	0	0	0	0	1	0	0	0	1	0	0	0	0	2	3	6	0	0	1	2	0	0	0	8	2	4	0	0	0	0	0	5
Wolbachia	0	0	0	0	0	0	0	0	0	2	0	0	0	0	0	0	0	0	0	0	0	0	0	0	0	0	0	0	0	0	0	0	0	0	0	0	0	0	0	0	0	0	0	0	0	0	0	0	0
Xanthomonas	0	0	0	0	0	0	0	0	0	0	0	0	0	0	0	0	0	0	0	0	0	18	0	0	0	0	4	0	0	0	0	0	0	0	0	0	0	0	0	0	0	0	2	0	0	0	11	0	0
Xenophilus	0	0	0	0	0	0	0	0	0	74	0	0	0	0	1	0	0	0	0	1	0	0	0	0	0	0	0	0	0	0	0	0	0	0	0	0	0	0	1	0	0	0	0	0	0	0	0	0	0
Xenorhabdus	0	0	0	0	0	0	0	0	0	1	0	1	0	0	0	0	0	0	0	0	0	0	0	0	0	0	1	0	0	0	0	0	0	0	0	0	0	0	0	0	0	0	0	0	0	0	0	0	0
Xylophilus	0	0	0	1	0	0	2	0	0	2	0	0	2	0	4	0	1	1	0	0	0	6	0	0	0	0	0	0	0	0	0	0	0	0	0	0	0	0	0	0	0	1	1	0	0	0	1	0	0
Yersinia	1	0	0	0	3	0	0	0	0	0	2	0	0	0	0	0	0	0	0	0	0	0	0	0	0	0	5	0	0	3	0	0	0	0	0	0	0	0	0	0	0	0	0	0	0	0	0	0	0
Yokenella	0	0	2	0	18	1	0	1	1	24	1	88	2	0	1	0	0	1	19	0	8	4	2	4	0	1	0	5	0	28	5	1	3	52	0	4	0	0	0	7	30	0	0	0	0	0	2	0	0
Youngiibacter	0	0	0	0	0	0	0	1	0	0	0	0	2	0	0	0	1	0	0	0	0	0	0	0	0	0	0	0	0	0	0	0	0	0	0	0	0	0	0	0	0	0	0	0	0	0	1	0	0
Zhouia	0	0	0	0	0	0	0	0	0	0	0	0	0	0	0	0	0	0	0	0	0	1	0	0	0	0	0	0	0	0	0	0	0	0	0	0	0	0	0	0	0	0	0	0	0	0	0	1	0
Zunongwangia	0	0	0	0	0	0	0	0	1	0	0	0	0	0	0	0	0	0	0	0	0	0	0	0	0	0	0	0	0	0	0	0	0	0	0	0	0	0	0	0	0	0	0	0	0	0	0	0	0
[truncated: 64 more columns]

## Sheet: bacgenus_raw abundances
	CH601	CH602	CH609.1	CH611	CH616	CH617	CH619	CH620	CH621	CH622	CH624	CH626	CH627	CH628	CH632	CH633	CH638	CH640	CH646	CH650	CH655	CH661	CH663	CH672	CH673	CH675	CH679	CH687	CH689	CH698	CH704	CH707	CH712	CH716	CK2001	CK2002	CK2018	CK2019	CK2021.3	CK2025	CK2036	CK2049.1	CK2049.2	CK2054	CK2056	CK2058	CK2066	CK2075	CK2081
Abiotrophia	0	0	0	0	0	0	0	0	0	0	0	0	0.0807462	0	0	0	0	0	0	0	0	0	0	0	0	0	0	0	0	0	0	0	0	0	0	0	0	0	0	0	0	0	0	0	0	0	0	0	0
Absiella	0.926952	0.0912803	0.284338	0.210401	0.431299	0.528513	0.131444	0.518016	0.244631	1.09217	0.283425	0.690992	0.557266	0.240067	0.431299	0.103603	0.309897	0.155177	1.15561	0.24737	0.0698294	0.515277	0.398439	0.670454	0.728417	0.346409	0.280687	0.486068	0.582825	0.163392	0.100865	0.593778	0.387029	0.41852	0.151982	0.0520298	0.363752	0.33363	0.255128	0.324958	0.449556	1.42215	0.73435	0.46553	0.0397069	0.207663	0.44271	0.104972	0.144679
Acaricomes	0	0	0	0	0	0	0	0	0	0	0	0	0	0	0	0	0	0	0	0	0	0	0	0	0	0	0	0	0	0	0	0	0	0	0	0	0	0	0	0	0	0	0	0	0	0	0	0	0
Acetanaerobacterium	0	0.00240037	0.00411492	0.00034291	0.00480074	0	0.00034291	0.00205746	0.00548656	0.0140593	0.0126877	0.00034291	0.00102873	0.00137164	0.00514365	0.00034291	0.00240037	0	0	0.00068582	0	0.00068582	0.0144022	0.00068582	0.00102873	0.00274328	0	0.00925858	0	0.00034291	0.00137164	0.00068582	0.00548656	0.00034291	0.00102873	0	0.00411492	0.00034291	0.00034291	0.00034291	0.00651529	0.00068582	0.00137164	0	0.00034291	0.00274328	0.00034291	0	0.00034291
Acetitomaculum	0	0.00162194	0.00356828	0.000648777	0.00843411	0.00519022	0.000324389	0.00129755	0.00648777	0.00389266	0.0914776	0.000324389	0	0	0.000973166	0.000648777	0.00810972	0	0.000324389	0.0162194	0.0142731	0.00681216	0.00194633	0.00162194	0.00129755	0.000973166	0.000648777	0.000324389	0.00227072	0	0	0.00389266	0.00486583	0.000648777	0.000324389	0	0.00194633	0.000324389	0	0.000973166	0.00486583	0.00129755	0.000648777	0.00843411	0.000973166	0.00162194	0.00194633	0	0.000973166
Acetivibrio	0.235503	0.223756	0.122943	0.233318	0.353801	0.47128	0.0620177	0.243973	0.300253	0.239601	0.284407	0.302439	0.210915	0.568268	0.194249	0.0505431	0.156	0.159006	0.0674818	0.409262	0.0513627	0.725908	0.213374	0.0939828	0.148897	0.109282	0.0887919	0.142067	0.184414	0.118571	0.0890651	0.365003	0.108736	0.517452	0.105457	0.0237689	0.143433	0.168295	0.12786	0.22075	0.239055	0.0999933	0.0734923	0.178403	0.0404345	0.349157	0.103545	0.0931632	0.221297
Acetobacter	0	0	0.0754736	0	0.0141558	0.00406195	0	0.00383817	0.000580278	0.0525475	0.00174083	0	0	0.000580278	0.454616	0.000343561	0.0203097	0	0	0.000580278	0	0	0	0	0	0.295942	0	0.0504842	0.0307257	0	0	0.00729914	0.0603489	0	0	0	0	0	0.000580278	0	0.00696334	0.00174083	0.00290139	0	0	0	0	0.00348167	0
Acetobacterium	0	0	0.000483602	0.00051337	0.000241801	0	0	0	0.00102674	0.00154011	0.00345963	0	0	0	0.00051337	0	0.000740287	0	0.000256685	0	0	0	0.00128342	0	0	0.000256685	0	0	0	0	0	0.000498486	0.00154011	0.00051337	0	0	0	0	0.000256685	0.000256685	0.00918843	0.000256685	0	0.000498486	0.000241801	0	0	0	0.000256685
Acetonema	0	0	0	0	0	0	0	0	0	0	0	0	0	0	0.00023132	0	0	0	0	0	0	0	0	0	0	0.00485773	0	0	0	0.00023132	0.00023132	0.00023132	0	0	0	0	0	0	0	0	0	0	0	0	0	0	0	0.00023132	0.00023132
Acholeplasma	0	0.000890424	0.036457	0	0.144978	0.000890424	0.00979466	0.104628	0.133423	0.0427403	0.536925	0	0.0124659	0.00178085	0.0284936	0.00108109	0.608159	0	0.000890424	0.00979466	0.00276683	0.0043415	0	0.0266875	0.0399179	0.00534254	0	0.00178085	0.0498637	0	0.000820223	0.0115755	0.507704	0.00712339	0.00712339	0.000890424	0.023151	0.000779805	0.00808418	0.0124659	0.473413	0.00830049	0.0142468	0.00267127	0.000553366	0	0.00642363	0.00890424	0.0338361
Achromobacter	0	0	0	0	0	0	0	0	0	0	0	0	0	0	0	0	0	0	0	0	0	0	0	0	0	0	0	0	0	0	0	0	0	0	0	0	0	0	0	0	0	0	0	0	0	0	0	0	0
Acidaminococcus	0	0.000446633	0.0200985	0.00580623	0.00446633	0	0.00272223	0.00982593	0.0159069	0	0.0491297	0.00178653	0.000446633	0	0.0029344	0.000446633	0.0736945	0.000446633	0.000893267	0.0013399	0.00342347	0	0.000446633	0	0.00178653	0.0247856	0	0	0	0	0	0.0040197	0.000446633	0.00357307	0.00178653	0.000893267	0.0045512	0.000893267	0	0.00342347	0.0495763	0	0	0	0	0.000446633	0.00178653	0.000893267	0.0040197
Acidiphilium	0.00230591	0.00576477	0.0201767	0.0305533	0.571288	0.462911	0.025365	0.0524594	1.00768	0.00230591	0.500958	0.00461181	0.0149884	0.0161413	0.0922362	0.00230591	0.275556	0.00403534	0.00115295	0.0386239	0.00172943	0.00518829	0.30265	0.0634124	0.0190237	0.0432357	0.0674478	0.0945422	0.00288238	0.257685	0.151613	0.638736	1.15699	0.00691772	0.107801	0.000576477	0.347615	0.0305533	0.0161413	0.176978	0.398922	0.0230591	0.0288238	0.012106	0.391428	0.0265179	0.037471	0.0409298	0.46464
Acidipropionibacterium	0	0	0	0	0	0	0	0	0	0	0	0	0	0	0	0	0	0	0	0	0	0	0	0	0	0	0	0	0	0	0	0	0	0	0	0	0	0	0	0	0.000340359	0	0	0	0	0	0	0	0
Acidisphaera	0	0	0	0	0	0	0	0	0.000258915	0	0	0	0	0	0	0	0	0	0	0	0	0	0	0	0	0	0	0	0	0	0	0	0	0	0	0	0	0	0	0	0	0	0	0	0	0	0	0	0
Acidithiobacillus	0	0	0	0	0	0	0	0	0	0	0	0	0	0	0	0	0	0	0	0	0	0	0	0	0	0	0	0	0	0	0	0	0	0	0	0	0	0	0	0	0	0	0	0	0	0	0	0	0
Acidocella	0	0	0.000504437	0	0.00525216	0	0	0	0	0.00117511	0	0	0	0	0	0	0	0	0	0	0	0	0	0	0	0	0	0	0	0	0	0	0	0	0	0	0	0	0	0	0	0	0	0	0	0	0	0	0
Acidomonas	0	0	0.000271	0	0	0	0	0	0	0	0	0	0	0	0.000813001	0	0	0	0	0	0	0	0	0	0	0	0	0	0	0	0	0	0	0	0	0	0	0	0	0	0	0	0	0	0	0	0	0	0
Acidovorax	0.000719339	0	0	0.00262389	0	0	0	0	0	0	0	0	0	0.000223425	0.000249539	0.00431068	0	0	0	0.000238611	0	0.0089962	0	0	0	0	0	0	0	0	0	0.00019022	0.000223425	0	0	0	0	0	0.000187421	0	0	0	0	0	0	0	0.00318615	0	0
Acinetobacter	0.000972064	0.0209535	0.0104168	0.000829738	0.166803	0.00234259	0.00421666	0.0312655	0.0530237	0.0133413	0.0251383	0.023385	0.00574343	0.241755	0.210758	0.00806798	0.113678	0.0356074	0.00140555	0.0665089	0.00234384	0.016607	0.00212606	0.0332648	0.0771886	0.00234084	0.000468518	0.00257129	0.0189908	0.0642245	0.08084	0.0131564	0.230979	0.0109863	0.0281111	0.437335	0.0217157	0.00140555	0.0014375	0.00176759	0.0818123	0.05741	0.0595018	0.127341	0.00937036	0.0367533	0.0776442	0.0309222	0.0307115
Actinobacillus	0.0016989	0	0.000849103	0	0	0.0186066	0	0.0016989	0.00042636	0.000851084	0	0.0089192	0	0	0	0	0	0.00127417	0.00212362	0	0.00255325	0	0	0.108305	0	0	0	0	0	0.000424724	0	0	0	0	0.000849448	0	0.000849448	0	0.00127417	0	0	0.00127417	0.000849448	0	0	0	0	0	0.000424724
Actinomadura	0	0	0	0	0	0	0	0	0	0	0	0	0.000113813	0	0	0	0	0	0	0	0	0	0	0	0	9.7476e-05	0	0	0	0	0	9.7476e-05	0	0	0	0	0	0	0	0	0	0	0	0	0	0	0	0	0
Actinomyces	0.00235115	0.00033264	0.000421468	0	0.000421468	0	0	0.000721975	0	0.000849523	0.00144431	0	0.000754108	0.00477148	0.000580099	0	0.00224287	0	0	0.000786005	0.000842936	0	0.000318965	0.000874834	0.000300507	0.0108489	0.000580099	0	0	0	0	0.00195165	0.00185363	0	0	0.000901521	0	0	0.000300507	0.000912739	0.000318965	0	0	0.000997919	0	0.00100157	0	0.000934574	0
Actinomycetospora	0	0	0	0	0	0	0	0	0	0	0	0	0	0	0	0	0	0	0	0	0	0	0	0	0	0	0	0	0	0	0	0	0	0	0	0	0	0	0	0	0	0	0	0	0	0	0	0	0
Actinophytocola	0	0	0.000104871	0	0.00125845	0	0	0	0	0	0	0	0	0	0	0	0	0	0	0	0	0	0	0	0	0	0	0	0	0	0.000838967	0.00146819	0	0	0	0	0	0	0	0	0	0	0	0	0	0	0	0	0
Actinoplanes	0	0	0	0	0	0	0	0	0	0	0	0	0	0	0	0	0	0	9.63277e-05	0	0	0	0	0	0	0	0	0	0	0	0	0	0	0	0	0	0	0	0	0	0	0	0	0	0	0	0	0	0
Actinotalea	0	0	0	0	0	0	0	0	0	0	0	0	0	0	0	0	0	0	0	0	0	0	0	0	0	0	0	0	0	0	0	0	0	0	0	0	0	0	0	0	0	0	0	0	0	0	0	0	0
Adlercreutzia	0	0	0	0	0	0	0	0	0	0	0	0	0	0	0	0	0	0	0	0	0	0	0	0	0	0.643837	0	0	0	0	0	0	0	0	0	0	0	0	0	0	0	0	0	0	0	0	0	0	0
Aeribacillus	0	0	0	0	0	0	0	0	0	0	0	0	0	0	0	0	0	0	0	0.000261875	0	0	0	0	0	0	0	0	0	0	0	0	0	0	0	0	0	0	0	0	0	0	0	0	0	0	0	0	0
Aerococcus	0	0.000723487	0.000997082	0.000997082	0.000498541	0.000723487	0.00144697	0.000498541	0	0	0.00122203	0	0.000498541	0	0.000498541	0	0	0	0	0	0.000723487	0.00199416	0	0.00194551	0.00868184	0.00795836	0	0.00144697	0.000997082	0	0	0	0	0	0	0	0.000723487	0.000723487	0.000498541	0.000498541	0.00217046	0.00144697	0.00149562	0.000723487	0.000498541	0	0.000498541	0.000723487	0.000723487
Aeromonas	0.00216561	0.109209	0.00551697	0.000912376	0	0.00102785	0.00376157	0.00300926	0.0278356	0.0343557	0.00173668	0	0.00200617	0.000250771	0.0029879	0.00148591	0.0147955	0.00422976	0.000501543	0	0.000250771	0.0132909	0.0478974	0.00225694	0.0160494	0.00476466	0.0398727	0	0	0	0.00187966	0.000501543	0.0268326	0	0.000250771	0.0017554	0.017554	0	0.012037	0	0.0163001	0.0265818	0.0546682	0.000501543	0.00952932	0.000501543	0.00827546	0.000250771	0.000752314
Aestuariibacter	0	0	0	0	0	0	0	0	0	0	0	0	0	0	0	0.000203639	0	0	0	0	0	0	0	0	0	0	0	0	0	0	0	0	0	0	0	0	0	0	0	0	0	0	0	0	0	0	0	0	0.00386915
Aestuariivita	0	0	0	0	0	0	0	0	0	0	0	0	0	0	0	0	0	0	0	0	0	0	0	0	0	0	0.000253529	0	0	0	0	0	0	0	0	0	0	0	0	0	0	0	0	0	0	0	0	0	0
Agarivorans	0	0	0	0	0	0	0	0	0	0	0.000211225	0	0	0	0	0	0	0	0	0	0	0	0	0	0.000211225	0	0	0	0	0	0	0	0	0	0	0	0	0	0	0.000211225	0	0	0	0	0	0	0	0	0
Agathobaculum	0.582191	0.115229	0.0997395	0.111073	0.0400469	0.0800938	0.0502475	0.15981	0.0857608	0.361556	0.105029	0.149231	0.114852	0.0430693	0.154521	0.0260683	0.0540255	0.0249349	0.116363	0.133742	0.132608	0.677397	0.216858	0.0294685	0.0536477	0.066493	0.103895	0.0793382	0.130341	0.0581814	0.075938	0.164343	0.104651	0.0593148	0.139031	0.0351355	0.0804716	0.113718	0.0298463	0.134497	0.248971	0.116363	0.0313575	0.066493	0.00755602	0.296952	0.406892	0.0211569	0.070271
Aggregatibacter	0.00181401	0.000994031	0	0.00187793	0.00237495	0.00231988	0.00248508	0.000994031	0.000954367	0.000883903	0	0.000883903	0.000883903	0	0.000938967	0	0.00497015	0.00182287	0.0019484	0.00198806	0.000497015	0.00889121	0.000441951	0.710449	0.000938967	0	0	0	0.000994031	0	0	0	0	0.00149105	0.00867096	0.000497015	0.00497015	0.00397612	0.000938967	0	0.00441807	0.000994031	0.00392106	0	0.000453584	0	0.0626864	0	0.0637826
Agreia	0	0	0	0	0	0	0	0	0	0	0	0	0	0	0	0	0	0	0	0	0	0	0	0	0	0	0	0	0	0	0	0	0	0	0	0	0	0	0	0	0	0	0	0	0	0	0	0	0.000255055
Agrobacterium	0	0	0.000188915	0	0	0	0	0	0	0	0.000193673	0	0	0	0	0	0	0	0	0	0	0.000393309	0	0	0	0	0	0	0	0	0	0	0	0	0	0	0	0	0	0	0	0	0	0	0	0	0	0	0
Akkermansia	0.00951566	0	0.259877	0.00106546	9.48061	0.00907478	0.0813475	0.80399	0.0672855	21.4836	0.0033066	0.00290246	0	0.0011022	3.20727	4.10641	8.62272	0.764618	0.01837	12.6468	0.020207	0	0.0106546	0.00617232	0.0665138	8.75625	4.99239	1.1161	0.0623379	1.1544	0.0858677	0.191934	15.0805	38.4187	0.00033066	0.0011022	0.0003674	0.227682	0.0198029	0.0051436	0.511519	0.0029392	0.00069806	0.0011022	1.46621	0.0003674	0.0040414	0.014696	0.0014696
Albimonas	0	0	0	0	0	0	0	0	0	0	0	0	0	0	0	0	0	0	0.000199426	0	0	0	0	0	0	0	0	0	0	0	0	0	0	0	0	0	0	0	0	0	0	0	0	0	0	0	0	0	0
Alcaligenes	0	0	0	0	0.000235367	0	0	0	0	0	0.000470734	0.0028244	0	0	0	0	0	0	0	0	0	0	0	0	0	0	0	0	0	0	0	0	0	0	0	0	0	0	0	0	0	0	0	0	0	0	0	0	0
Alcanivorax	0	0	0	0.000272861	0	0	0	0	0	0.000272861	0.00109144	0	0.000272861	0	0.000272861	0	0	0	0.000272861	0	0	0	0	0	0.000545721	0	0.000483933	0	0.000545721	0.00163716	0	0	0.000272861	0.000545721	0	0	0	0	0	0	0	0	0	0	0	0	0.000272861	0	0.00082659
Algoriphagus	0.0340643	0	0	0	0	0	0	0.00135389	0.0732704	0	0.000614386	0	0	0.000428482	0	0	0	0.00321361	0	0	0	0	0	0	0	0	0	0.00016309	0	0	0	0.000225648	0.000433888	0	0	0.000214241	0	0	0	0.00214241	0	0	0	0	0	0	0	0	0.00020824
Alicyclobacillus	0	0.00024609	0	0	0	0	0	0.00024609	0.000198248	0	0	0	0	0	0.000690429	0	0.000642587	0	0.00024609	0	0	0	0.000538353	0	0	0	0	0	0	0	0	0	0	0	0.000198248	0	0.000198248	0	0.000198248	0	0	0.000198248	0	0	0	0	0.000198248	0	0
Aliifodinibius	0	0	0	0	0	0	0	0	0	0	0	0	0	0	0	0	0	0	0	0	0	0	0	0.000393527	0	0	0	0	0	0	0	0	0	0	0	0.000196763	0	0	0	0	0	0	0	0	0	0	0	0	0
Aliiglaciecola	0	0	0	0	0	0	0	0	0	0	0	0	0	0	0	0	0	0	0	0	0	0	0	0	0	0	0	0	0	0	0	0	0	0	0	0.00020652	0	0	0	0	0	0	0	0	0	0	0	0	0
Alishewanella	0	0	0	0	0	0	0	0	0	0	0	0	0	0	0	0	0	0	0	0	0	0	0	0	0	0	0	0	0	0	0	0	0	0	0	0	0	0	0	0	0	0	0	0	0	0	0	0	0
Alistipes	20.3648	9.48351	54.3371	26.9421	64.5878	11.7597	4.40864	87.5031	63.987	3.6155	318.627	9.30187	36.5526	13.4478	93.0391	34.5909	21.7302	13.8386	8.83134	26.519	4.40237	30.3695	113.675	16.5225	20.2008	597.503	17.101	230.627	10.1437	33.3984	15.509	62.639	167.017	45.9364	50.3939	15.1721	182.552	9.11707	19.1639	7.84337	207.472	42.8027	41.2666	96.5965	8.51371	41.3095	53.8239	7.25305	16.6919
Aliterella	0	0	0	0	0	0	0	0	0.000379816	0	0	0	0	0	0	0	0	0	0	0	0	0	0.000189908	0	0	0	0	0	0	0	0	0	0	0	0	0	0	0	0	0	0	0	0	0	0	0	0	0	0
Alkalibacillus	0	0	0	0	0	0	0	0	0	0	0	0	0	0	0	0	0	0	0	0	0	0	0	0	0	0	0	0	0	0	0	0	0	0	0	0	0	0	0	0	0	0	0	0	0	0	0	0	0
Alkalibacter	0	0	0.000428933	0	0	0	0	0.000428933	0.000428933	0.000428933	0	0	0	0	0	0	0.000428933	0	0	0	0	0	0	0	0	0	0	0	0	0	0	0.000428933	0.000428933	0	0	0	0	0	0	0	0.000428933	0	0	0	0	0	0	0	0
Alkalibacterium	0	0	0.000401372	0	0	0	0	0	0	0.000401372	0	0	0	0	0	0	0.000802745	0	0	0	0	0	0	0	0	0	0	0	0	0	0	0	0	0	0	0	0.000401372	0	0	0	0	0	0	0	0	0	0	0	0
Alkaliphilus	0	0	0.00124229	0.000248457	0	0	0.000248457	0.000496914	0.000745372	0	0.00198766	0	0	0	0.000745372	0	0.00298149	0	0	0	0	0.00156958	0.000496914	0	0	0	0	0	0.000496914	0	0.000248457	0	0.000248457	0.000248457	0	0	0.000248457	0.000496914	0	0.000248457	0.00149074	0	0	0.000496914	0	0	0.000248457	0	0.000248457
Alkalispirochaeta	0	0	0	0	0	0	0	0	0	0	0	0	0	0	0	0	0.000297768	0	0	0	0	0	0	0	0	0	0	0	0	0	0	0	0	0	0	0	0	0	0	0	0	0	0	0	0	0	0	0	0
Alkanindiges	0	0	0	0	0	0	0	0	0	0	0	0	0	0	0	0	0	0	0	0	0	0	0	0	0	0	0	0	0	0	0	0	0	0	0	0	0	0	0	0	0	0	0	0	0	0	0	0	0
Allisonella	0	0.00764458	0.052924	0.00117609	0.0052924	0.00999676	0.0164653	0	0.1082	0.000588045	0.0646849	0	0.0205816	0.025874	0.00764458	0	0.091735	0.012937	0.00117609	0.887947	1.89821	0	0.879127	0.0441034	0.0182294	0	0.113493	0.00117609	0.0299903	0.0417512	0.0188174	0.00352827	0.00764458	0.0229337	0.00117609	0.00294022	0.0982035	0	0.0358707	11.4504	0.0317544	0.0329305	0.0370468	0.000588045	0.0246979	0.0252859	0.0199935	0.00117609	0.00823263
Allochromatium	0	0	0	0	0	0	0	0	0	0	0	0	0	0	0	0	0	0	0	0	0	0	0	0	0	0	0	0	0	0	0	0	0	0	0	0	0	0	0	0	0	0	0	0	0	0	0	0	0
Allofustis	0	0	0	0	0	0	0	0	0	0	0	0	0	0	0	0	0	0	0	0	0	0	0	0	0	0	0	0	0	0	0	0	0	0	0	0	0	0	0	0	0	0	0	0	0	0	0	0	0
Alloprevotella	0	0.10709	0.00616838	0.316974	0.00539733	0.0647802	0.0187667	0.14809	0.000771048	0.125403	0.0779137	0.226011	0.0101453	0.000391606	3.02316	0.000771048	0.000771048	0.00693943	0.00966243	0.00578286	0.000385524	0.000771048	0.0455283	0.190112	0.0505523	0.00540342	0.0455101	0.196482	0.0127223	0.000385524	0.177226	0.0216258	0.0262643	0.00155426	0.0100236	0.0312518	0.210014	0.000771048	0.00578286	0.105008	0.0131504	0.0242941	0.0385889	0.0015421	0.0570734	0.0532814	0.498174	0.247228	0.04273
Alloscardovia	0.00108275	0	0	0	0	0.000541376	0	0	0	0	0	0	0	0.00108275	0	0	0.000541376	0.000541376	0	0	0	0.00270688	0	0	0	0.000541376	0	0	0	0	0	0	0	0	0	0	0.00108275	0	0	0	0	0	0	0.000541376	0	0	0	0	0
Alteribacillus	0	0	0	0	0	0	0	0	0	0.000276312	0	0	0	0.000276312	0	0	0	0	0	0	0	0	0	0	0	0	0	0	0	0	0	0	0	0	0	0	0	0	0	0	0	0	0	0	0	0	0	0	0
Alterileibacterium	0.0737512	0.075819	0.0558304	0.261231	0.0385988	0.0413558	0.3274	0.0889151	0.0744405	0.096497	0.0248135	0.0358417	0.0723727	0	0	0.026192	0.039288	0.485931	0.0227457	0.220564	0.0248135	0.146813	0.0330847	0.073062	0.858823	0.21574	0.0448022	0.023435	0.0958077	0.0137853	0.0558304	0.1027	0.0516948	0.118553	0.436304	0.0689264	0.0206779	0.0503163	0.0503163	0.0206779	0.096497	0.0537626	0.0606552	0	0	0.227457	0.0551411	0.0558304	0.164734
Amantichitinum	0	0	0	0	0	0	0	0	0	0	0	0	0	0	0.000405766	0	0	0	0	0.0024346	0	0	0	0	0	0	0	0	0	0	0	0	0	0	0	0	0	0	0	0	0	0	0	0	0	0	0	0	0
Amphibacillus	0	0.000290068	0	0	0.000290068	0	0	0	0	0	0	0	0	0	0	0	0	0	0	0	0	0	0	0	0	0	0	0	0	0	0	0	0	0	0	0	0	0	0	0	0	0	0	0	0	0	0	0	0
Amphritea	0	0	0.000263191	0	0	0	0	0	0	0.000263191	0	0	0	0	0	0	0.000263191	0	0	0	0	0	0.000263191	0.000263191	0	0	0.000526382	0	0	0	0	0	0	0	0	0	0.000263191	0	0.000263191	0	0.000789572	0	0	0	0	0	0	0	0
Amycolatopsis	0	0	0	0	0	0	0	0	0	0	0	0	0	0	0	0	0	0	0	0	0	0	0	0	0	0	0	0	0	0	0	0	0	0	0	0	0	0	0	0	0	0	0	0	0	0	0	0	0
Anaerobacillus	0	0	0	0	0	0	0	0	0.00023492	0	0	0	0	0	0	0	0	0	0	0	0	0	0	0	0	0	0	0	0	0	0	0	0	0	0	0	0	0	0	0	0.00023492	0	0	0	0	0	0	0	0.00023492
Anaerobiospirillum	0	0	0.00052566	0	0	0	0	0	0	0	0	0	0	0	0	0	0	0	0	0	0	0	0	0	0	0	0	0	0	0	0	0	0	0	0	0	0.00052566	0	0	0	0	0	0.00026283	0	0	0	0	0	0
Anaerobium	0.00108482	0.00455626	0.0175741	0.00715984	0.012367	0.0143197	0.00282054	0.0948136	0.0101973	0.0284224	0.049034	0.00130179	0.000867859	0.00846163	0.012584	0.000867859	0.00564108	0.00282054	0.00173572	0.0590144	0	0.00607501	0.00130179	0.0106313	0.0251679	0.00564108	0.00108482	0.00303751	0.0036884	0.00173572	0.00976342	0.00477323	0.0149706	0.00412233	0.00130179	0.00412233	0.00216965	0.00650894	0.00195268	0.0392706	0.0750698	0.00260358	0.0043393	0.00108482	0.00043393	0.00325447	0.00195268	0.00216965	0.00347144
Anaerobranca	0	0	0	0	0.00049153	0.00049153	0	0	0.00049153	0	0	0	0	0	0	0	0	0	0	0	0	0	0	0	0	0	0	0	0	0	0	0	0	0	0	0	0	0	0	0	0.00049153	0	0	0	0	0	0	0	0
Anaerobutyricum	1.39936	0.548391	0.239813	1.02502	0.354426	0.716941	0.9942	0.380249	0.499004	0.721892	1.09586	3.81382	0.462877	0.399756	0.911781	0.127925	0.267312	0.372426	0.310981	1.3146	0.343543	2.00432	0.305969	0.690167	0.603529	0.810691	0.714528	0.907685	0.991547	0.398657	0.338322	1.89915	0.630204	0.947626	0.536848	0.0516561	0.238704	0.381264	0.400378	0.699182	0.53234	0.775818	0.524268	0.77321	0.299121	1.15466	0.436899	0.329146	0.634872
Anaerococcus	0	0.000529278	0	0	0.00105856	0	0.000529278	0.00582206	0	0	0.000589241	0.00093225	0.000504661	0	0	0	0.00262177	0	0	0	0	0.000466125	0.00105537	0	0.000529278	0	0	0	0	0	0	0.00117848	0.000529278	0	0	0.00093225	0	0	0	0	0	0.00403728	0.00100932	0	0	0	0	0	0.000529278
Anaerocolumna	0.00236492	0.00429572	0.00943768	0.0343336	0.0396828	0.0148404	0.00125797	0.0406093	0.0443192	0.0427266	0.0954812	0.0038744	0.00747192	0.00149141	0.00954736	0.000939633	0.0484661	0.00216075	0	0.0199151	0	0.00410694	0.00509901	0.00773862	0.0216684	0.00882418	0	0.0107627	0.00189045	0.00219251	0.0127148	0.00466221	0.0309391	0.00333122	0.00999645	0.000486548	0.00965983	0.00381787	0.00606102	0.00973275	0.0293511	0.00190844	0.00144246	0.0343169	0.00109066	0.0226608	0.00779855	0.00261733	0.0103901
Anaeroglobus	0	0	0	0	0	0	0	0	0	0	0	0	0	0	0	0	0	0	0	0	0	0	0	0	0	0	0	0.00111182	0	0	0	0	0	0	0	0	0	0	0	0	0	0	0	0.000555909	0.000555909	0	0	0	0
Anaerophaga	0	0	0	0	0	0	0	0	0	0	0.00115627	0	0	0	0	0	0	0	0	0	0	0	0	0	0	0	0	0	0	0	0	0	0	0	0	0	0	0	0	0	0	0	0	0	0	0	0	0	0.000231255
Anaerorhabdus	0	0	0.00207732	0	0	0	0	0	0	0	0.00166185	0	0	0	0	0	0	0	0	0	0	0	0	0	0	0	0	0	0	0	0	0.00166185	0	0	0	0	0	0	0	0	0	0	0	0	0	0	0	0	0
Anaerosalibacter	0	0	0.000625664	0	0.00125133	0	0	0.000625664	0.00250266	0	0.000625664	0	0	0	0.000938497	0	0.000312832	0	0	0	0	0	0	0	0	0.000312832	0	0	0	0	0	0	0.000625664	0	0	0	0.000625664	0.000312832	0	0.000312832	0.00125133	0.000312832	0	0	0	0	0.000312832	0	0.000312832
Anaerosphaera	0	0	0	0	0	0	0	0	0	0	0	0	0	0	0	0	0	0	0	0	0	0	0	0	0	0	0.000494583	0	0	0	0	0	0	0	0	0	0	0	0	0	0	0	0	0	0	0	0	0	0
Anaerosporobacter	0.000574958	0	0.00651619	0.0036414	0.00210818	0.00134157	0.000383305	0.00249148	0.000191653	0.00076661	0.00076661	0.000958263	0	0.00114992	0.00153322	0.000574958	0	0.000574958	0.000383305	0.00076661	0	0.000191653	0.000191653	0.00191653	0.00536627	0.00114992	0.00076661	0.000191653	0.00134157	0	0	0.000191653	0.00172487	0.000191653	0.000958263	0.000191653	0.000191653	0	0.000383305	0.00229983	0.00325809	0.000574958	0.00076661	0.000958263	0.000191653	0.00076661	0	0.00134157	0.000574958
Anaerosporomusa	0	0	0	0	0	0	0	0.000756012	0	0	0	0	0	0	0.000252004	0	0.000252004	0	0	0.000504008	0	0	0.000252004	0	0	0	0	0	0	0	0	0	0.000504008	0.000252004	0	0	0.000252004	0	0	0.000252004	0.000252004	0	0.000252004	0	0	0.000504008	0	0	0
Anaerostipes	12.1719	0.546145	0.290629	1.34454	0.730901	0.771212	0.836182	0.430609	0.910594	1.14058	0.364605	1.01261	0.619462	0.400814	1.12384	0.839966	0.305374	0.329673	0.325581	4.08287	0.53343	1.75626	0.422139	0.343132	0.299593	0.5411	0.413045	0.736386	1.32585	0.244699	0.374091	1.00939	0.486458	0.412573	0.226198	0.199189	0.28704	0.517616	0.381929	0.634574	1.2952	1.54413	0.928157	0.550733	0.288016	0.56721	0.360883	0.118453	0.659497
Anaerotignum	0.257702	0.0705952	0.0441542	0.130275	0.149291	0.0502502	0.0283961	0.159926	0.0669313	0.106143	0.117283	0.0958833	0.244159	0.0548242	0.111507	0.0550252	0.149117	0.0404511	0.0486202	0.10649	0.117693	0.356213	0.166615	0.0658292	0.0968253	0.347184	0.111538	0.258805	0.115493	0.0759102	0.0531541	0.0960003	0.0982654	0.107624	0.0872122	0.0353721	0.0850483	0.0847624	0.0539222	0.139067	0.153536	0.0678462	0.0449632	0.163175	0.0417212	0.0661512	0.166571	0.0438722	0.0890523
Anaerotruncus	0.0795823	0.891118	0.868242	0.262791	1.52055	0.221563	1.06879	0.923487	4.93028	1.46947	0.892861	0.207374	0.931624	1.40803	3.62802	0.0468031	2.80834	0.473733	0.10089	0.210307	0.122176	0.489929	2.70497	0.351633	0.18045	8.64543	0.281618	0.212434	0.603641	0.230535	0.238546	11.4816	22.0517	0.668936	0.0973819	0.0499595	0.49737	0.0571961	0.150972	0.233669	6.67756	11.4809	4.81542	0.0931118	1.05163	0.232112	0.516178	6.62255	0.381326
Anaerovibrio	0	0	0.000359566	0	0.000719131	0.000359566	0.000359566	0.000359566	0.000359566	0	0.000359566	0	0	0	0.00143826	0	0.000359566	0	0.0453053	0	0.000359566	0	0	0.000359566	0.109308	0.000719131	0	0.000359566	0.000359566	0	0.120454	0.000719131	0	0	0	0	0	0	0	0.0122252	0	0	0.000359566	0.000359566	0.000359566	0	0	0.0284057	0.000359566
Anaerovirgula	0	0	0	0	0.000371127	0	0	0	0	0	0	0	0	0	0	0	0.000185563	0	0	0	0	0	0	0	0	0	0	0	0	0	0	0	0.000185563	0	0	0	0	0	0	0	0	0	0	0	0	0	0	0	0
Anaerovorax	0	0	0.00153209	0.00459626	0.000306418	0	0.000306418	0.00183851	0	0.00337059	0.00214492	0.000306418	0	0.000306418	0.000919253	0	0.00245134	0	0.000612835	0.000306418	0	0.000306418	0	0	0	0	0	0.000306418	0	0	0.000306418	0.000612835	0.00367701	0.000612835	0	0	0.00367701	0	0	0.000306418	0.000919253	0	0	0	0.000306418	0.000612835	0.000612835	0.000306418	0.000919253
Andreesenia	0	0	0	0	0	0	0	0.000853423	0	0	0.00128013	0	0	0	0	0	0	0	0	0.000426712	0	0	0	0	0	0	0	0	0	0	0	0	0	0	0	0	0	0	0	0.000853423	0	0.000426712	0	0	0	0	0	0	0
Andreprevotia	0	0	0	0	0	0	0	0	0	0	0	0	0	0	0	0	0	0	0.000388424	0	0	0	0	0	0	0	0	0	0	0	0	0	0	0	0	0	0	0	0	0	0	0	0	0	0.00021616	0	0	0	0
Aneurinibacillus	0	0	0.000175629	0.000333134	0	0	0.000157505	0.000351258	0	0.000175629	0.000315011	0	0	0	0.000175629	0	0.000175629	0	0.000526887	0.000175629	0	0.000351258	0	0	0	0	0	0	0	0	0	0	0.000702516	0.000175629	0	0	0.000175629	0	0	0.000175629	0.000175629	0	0	0	0	0	0	0	0
Angelakisella	0.434215	0.0974818	0.221932	0.184572	0.342671	0.103172	0	0.280322	0.246921	0.406257	0.805833	0.0287002	0.167253	0.506212	0.350588	0.00742247	0.366917	0.0123708	0.00395865	0.185562	0	0.136821	0.331537	0.100203	0.0106389	0.533923	0	0.20585	0	0.0116285	0	0.218468	0.300115	0.333022	0.0215252	0.00173191	0.158099	0	0.0752144	0.130388	0.421101	0.139048	0.0675445	0.0432977	0.0247416	0.000494831	0.233808	0.0079173	1.15073
Anoxybacillus	0	0	0	0	0	0	0	0	0	0	0	0	0	0	0	0	0	0	0	0	0	0	0	0	0	0	0	0	0	0	0	0	0	0.000297265	0	0	0	0	0	0	0	0	0	0	0	0	0	0	0.000297265
Antarctobacter	0	0	0	0	0	0	0	0	0	0	0	0	0	0	0	0	0	0	0	0	0	0	0	0	0	0	0	0	0	0	0	0	0	0	0	0	0	0	0	0	0	0	0	0	0	0	0	0	0
Aphanizomenon	0.000512709	0	0	0	0	0	0	0	0.000170903	0.000170903	0.000341806	0	0	0	0	0.000170903	0	0	0.000170903	0	0	0.000341806	0	0	0	0.000170903	0	0	0	0	0	0	0	0	0	0.000341806	0	0	0	0	0	0.000170903	0	0	0	0	0.00119632	0	0
Aquabacterium	0	0	0.000435445	0	0	0	0	0	0	0	0	0	0	0	0	0	0	0	0	0	0	0	0	0	0.000217723	0	0	0	0	0	0	0.000870891	0.000217723	0	0	0	0	0.000217723	0	0	0	0	0.000217723	0	0.000217723	0	0	0	0
Aquamicrobium	0	0	0	0	0	0	0	0	0	0	0	0	0	0	0	0	0.000209442	0	0	0	0	0	0	0	0	0	0	0	0	0	0	0	0	0	0	0	0	0	0	0	0	0	0	0	0	0	0	0	0
Aquimarina	0	0	0	0	0	0	0	0	0	0	0	0	0	0	0	0	0	0	0	0.00018708	0	0	0.000188328	0	0	0.00018708	0	0	0	0	0	0	0	0	0	0	0.000203948	0	0	0	0	0.000181594	0	0	0	0	0	0	0
Aquincola	0	0	0	0	0.000316477	0	0	0	0	0	0	0	0	0	0	0	0	0	0	0	0	0	0	0	0	0	0	0	0	0	0	0	0	0	0	0	0	0	0	0	0	0	0.000158238	0	0	0	0	0	0
Aquitalea	0	0	0	0	0.000227748	0	0	0	0	0	0	0	0	0	0	0	0	0	0	0	0	0	0	0	0	0	0	0	0	0	0	0	0	0	0	0	0	0	0	0	0	0	0	0	0	0	0	0	0
Arcobacter	0	0	0.000354762	0	0	0	0	0	0	0	0	0	0	0	0	0	0.000277174	0	0	0	0	0	0	0	0	0	0	0	0	0	0	0	0	0	0	0	0	0	0	0	0	0	0	0	0	0	0.000354762	0	0.000709523
Arcticibacter	0	0	0	0	0	0	0	0	0	0	0	0	0	0	0	0	0	0	0	0	0	0	0	0	0	0	0	0	0	0	0	0.000426649	0	0	0	0	0	0	0	0	0	0	0	0	0	0	0	0.000213324	0
Ardenticatena	0	0.000280162	0	0	0	0.000280162	0	0.000280162	0	0	0	0	0	0	0	0.000280162	0	0	0	0	0	0	0	0	0	0	0	0	0.000280162	0	0	0	0	0.000280162	0	0	0	0	0	0	0	0	0	0.000280162	0	0	0	0	0
Arenimonas	0	0	0	0	0.000654317	0	0	0	0	0	0	0	0	0	0.000642245	0	0	0	0	0	0	0	0.000327159	0	0	0	0	0	0	0.000321122	0	0	0	0	0	0	0	0	0	0	0	0	0	0	0	0	0	0	0
Arhodomonas	0	0	0	0	0	0	0	0	0	0	0	0	0	0	0	0	0	0	0	0	0	0	0	0	0	0	0	0	0	0	0	0	0	0	0	0	0	0	0	0	0	0	0.000252668	0	0	0	0	0	0
Arsenicibacter	0	0.000132275	0	0	0.0021164	0	0	0	0	0	0	0	0	0	0	0	0	0	0.000264549	0	0	0	0	0.000264549	0.000661374	0	0.000925923	0	0	0	0	0	0	0	0	0	0.000132275	0	0	0	0.000132275	0.000132275	0.000132275	0	0	0	0	0	0
Arthrobacter	0	0	0	0	0.000257857	0	0	0	0	0	0.00178669	0	0	0	0	0.00102096	0	0	0	0	0	0	0	0	0	0	0	0	0	0.00178669	0	0	0	0	0	0	0	0	0	0	0	0	0	0	0	0	0	0	0
Asaccharospora	0.00190643	0.00228772	0.00152515	0.00991345	0.00533801	0.00228772	0.00305029	0.00724445	0.00114386	0.0118199	0.00114386	0	0	0.0194456	0.0110573	0.00190643	0.00114386	0.00114386	0.00457544	0.000762573	0.00190643	0.000381287	0	0.00305029	0.00343158	0.0129637	0.00419415	0.0205895	0.00266901	0	0.00228772	0.0102947	0.00228772	0.00800702	0.00610059	0	0	0.00114386	0.00114386	0.00114386	0.00991345	0.0141076	0.00533801	0.00991345	0.00381287	0.00190643	0.0129637	0.00114386	0.0144889
Atlantibacter	0	0.000222456	0.000889822	0	0.000222456	0	0	0	0	0.000222456	0	0.00222456	0.000889822	0	0.000889822	0.00311438	0.000444911	0	0.000667367	0	0.000667367	0.000444911	0	0	0.000222456	0	0	0	0	0	0.000667367	0.000667367	0	0.00133473	0	0	0.00111228	0	0	0.00155719	0.000444911	0	0	0	0	0	0	0	0
Atopobacter	0	0	0	0	0	0	0	0	0	0	0	0	0	0	0	0	0	0	0	0	0	0	0	0	0	0	0	0	0	0	0	0	0	0	0	0	0	0	0	0	0	0	0	0	0	0	0	0	0
Atopobium	0	0	0	0	0	0	0	0	0.00482888	0	0	0	0	0	0	0	0	0	0	0	0.0110374	0	0	0.000688655	0	0	0	0	0	0	0	0	0	0	0	0	0	0	0	0.000689839	0	0	0	0	0	0	0.00689839	0	0.000688655
Atopococcus	0	0	0	0	0	0	0	0	0	0	0	0	0	0	0	0	0	0	0	0	0	0.00176429	0	0	0	0	0	0	0	0	0	0.00132322	0	0	0	0	0	0	0	0	0	0.000441072	0	0	0	0	0	0	0
Atopostipes	0	0	0.000470734	0	0	0	0	0	0	0	0	0	0	0	0	0	0	0	0	0	0	0	0	0	0	0	0	0	0	0	0	0	0	0	0	0	0	0	0	0	0	0	0	0	0	0	0	0	0
Aurantimonas	0	0	0	0	0	0	0	0	0	0	0	0	0	0	0	0	0	0	0	0	0	0	0	0	0	0	0	0	0	0	0	0.000212058	0	0	0	0	0	0	0	0	0	0	0	0	0	0	0	0	0
Aureimonas	0	0	0	0	0	0	0	0	0	0	0	0	0	0	0	0	0	0	0	0	0	0	0	0	0	0	0	0	0	0	0	0	0	0	0	0	0	0	0	0	0	0	0	0	0	0	0	0	0
Azohydromonas	0	0	0	0	0	0	0	0	0	0	0	0	0	0	0	0	0	0	0	0	0	0	0	0	0	0	0	0	0	0	0	0	0	0	0	0	0	0	0	0	0	0	0	0	0	0	0	0	0
Azonexus	0	0	0	0.000299295	0	0	0	0	0	0	0	0	0	0	0.0179577	0	0	0	0	0.0664436	0.000897886	0	0	0	0.000299295	0	0	0	0	0.000299295	0	0	0	0	0	0	0	0	0	0	0	0	0	0.000598591	0.0122711	0	0	0	0
Azospirillum	0	0.0348036	0.21542	0	0.00165692	0.0193349	0.00111296	0.0353518	0.00276571	40.4803	0.00331384	0.0508121	0	0.0183639	0.0347953	0.034243	0.0497075	0.00110461	0.000552306	0.0188452	0.00277406	0	0.034243	0.032586	0.00276988	0.0237492	0.00111296	2.15682	0.00166109	0.000552306	0.00110879	0.0154646	0.0397911	0.00110461	0.00773228	0.0132553	0.00717998	0.0817413	0.0115984	0.0121507	0.0486029	0.0176738	0.0121507	1.53107	0	0.01436	0.000552306	0.00222175	0.0154687
Azovibrio	0	0	0	0	0	0	0	0	0	0	0	0	0	0	0.000745214	0	0	0	0	0.00720373	0	0	0	0	0	0	0	0	0	0	0	0	0	0	0	0	0	0	0	0	0	0	0	0	0.000993618	0	0	0	0
Bacillus	0.00018618	0.00115137	0.0238	0.00147856	0.579484	0.00435884	0.00157975	0.0066278	0.00301765	0.0155849	0.00823701	0.00137845	0.000453436	0.000662115	0.000397134	0.00122982	0.0399042	0.000206763	0.0148231	0.000437678	0.00209716	0.00111615	0.0127954	0.000947139	0.000215373	0.00365346	0.00363386	0.00585184	0.00165071	0.00447019	0.542902	0.652218	0.00640727	0.0133331	0.00029574	0.00284784	0.000409292	0	0.00228555	0.00273667	0.00315109	0	0.000417718	0.00059148	0.000473569	0.00163194	0.00137339	0.00102141	0.00214825
Bacteroides	1523.77	57.8863	37.0999	45.2629	200.717	57.8394	33.4469	129.645	73.7608	780.961	389.514	91.5677	283.609	72.5082	68.876	37.8938	77.742	31.9717	116.286	56.2145	42.9584	270.153	550.716	37.4355	31.3336	1037.17	58.1312	1596.29	128.996	89.3335	24.9853	103.557	75.0674	291.818	65.3068	27.7665	48.1992	117.892	82.3406	33.2298	41.2024	26.1505	33.452	1263.85	20.3217	71.1243	129.309	41.5864	134.442
Bariatricus	0.00142199	0.00355497	0.00189598	0.00331797	0.0748913	0.00284397	0.00213298	0.0443186	0.000473996	0.0348387	0.0594865	0.00118499	0.00165899	0.00379197	0.00308097	0.00284397	0.0443186	0.000947992	0.00142199	0	0.000473996	0.0902962	0.000710994	0.00213298	0.000710994	0.00284397	0.00165899	0.000947992	0.000947992	0.00236998	0.00118499	0.0744173	0.00402896	0.00260698	0.00829493	0.00189598	0.0296247	0.00142199	0.000710994	0.00473996	0.00402896	0.00473996	0.00142199	0.106649	0.000710994	0.000473996	0.0236998	0.000710994	0.00402896
Barnesiella	0.155347	0.0874008	0.125439	0.111501	2.34443	0.0693979	0.101338	0.726501	6.28647	0.0496529	0.187287	0.0688172	0.763087	0.643455	0.0435552	0.196579	1.95301	0.250007	0.0145184	0	0.0168413	2.85287	0.0743342	0.514242	0.220099	2.08416	0.00754957	0.0438456	0.0731727	4.47951	0.00116147	0.141119	0.0487818	4.35	3.95046	0.115566	2.66529	0.00929178	0.389093	0.1417	1.67804	0.326083	0.360056	0.152153	0.00232294	0.130956	0.392287	0	0.143442
Bartonella	0	0	0	0	0	0	0	0	0	0	0	0	0	0	0	0	0	0	0	0	0	0	0	0	0	0	0	0	0	0	0	0	0	0	0	0	0	0	0	0	0	0	0	0	0	0	0	0	0
Bavariicoccus	0	0	0	0	0	0	0	0	0	0.000891886	0	0	0	0	0	0	0	0	0	0	0.00178377	0.000445943	0	0	0	0.000445943	0	0.000445943	0	0.000445943	0	0	0	0	0	0.00133783	0	0	0	0	0	0	0	0	0	0	0	0	0.000445943
Bdellovibrio	0	0	0	0	0	0	0	0.000254695	0.000254695	0	0	0	0	0.00053259	0.00106518	0	0	0	0	0	0	0	0	0	0	0	0.000254695	0	0	0	0	0	0	0	0	0	0	0	0	0	0	0.000254695	0	0	0	0	0	0	0.000254695
Beijerinckia	0	0	0	0	0.00300889	0	0	0	0	0	0	0	0	0	0	0	0	0	0	0	0	0	0	0	0	0	0	0	0	0	0	0.00185162	0	0	0	0	0	0	0	0	0.000694358	0	0	0	0	0	0	0	0
Belliella	0	0	0	0	0	0	0	0	0	0	0	0	0	0	0	0	0	0	0	0	0	0	0	0	0	0	0	0	0	0	0	0	0	0	0	0	0	0	0	0	0	0	0	0	0	0	0	0	0
Belnapia	0	0	0	0	0.000165941	0	0	0	0.000297305	0	0	0	0	0	0	0	0	0	0.000165941	0	0	0	0.000148653	0	0	0	0	0	0	0	0	0	0	0	0.000165941	0	0	0	0	0	0	0	0	0	0	0	0.000148653	0	0
Bergeriella	0	0	0.00043031	0	0	0	0	0	0	0	0	0	0	0	0	0	0	0	0	0.00043031	0	0	0	0	0	0	0.00043031	0	0	0	0	0.00043031	0	0	0	0	0	0	0	0	0	0.00043031	0	0	0	0	0	0	0
Bergeyella	0	0	0	0	0	0	0	0	0	0	0	0	0	0	0	0	0	0	0	0	0	0	0	0	0	0	0	0	0	0	0	0	0	0	0	0	0	0	0	0	0	0	0	0	0	0	0	0	0
Bifidobacterium	118	0.135877	0.819589	1.04214	0.701648	0.339509	0.172645	0.645367	0.525294	0.993368	1.21311	74.7862	0.327797	0.227368	0.576028	0.466893	6.87337	0.16628	0.289288	0.172119	0.0530586	0.43841	4.04937	0.237768	0.176553	21.1859	29.5297	1.47386	0.0908478	2.37128	0.151182	0.496101	0.67898	0.55043	0.112513	0.0455478	41.2019	0.305472	2.12779	0.6805	0.901122	0.224295	0.167895	0.256475	0.105385	0.721919	0.585456	0.14625	0.401165
Bilophila	0.0017277	0.233462	0.932944	1.61482	0.690831	0.057942	0.00410328	2.39056	0.838382	9.81043	0.13045	0.0045352	0.519506	0.24879	0.0349859	1.362	0.490121	0.0801231	0.320114	0.00410328	0.00129577	0.00237558	1.49328	0.0142535	0.00215962	4.19353	0.000647886	1.86771	0.00280751	0.135841	0.039783	0.38245	0.930406	0.0017277	0.0922164	0.113383	2.02487	0.0736453	0.162623	1.99157	0.810064	0.00367136	0.00215962	0.000431924	0.165439	0.0151196	1.95584	0.00475117	0.323239
Bittarella	0.470613	0.0448881	0.126114	0.193803	0.0876388	0.271466	0.0391881	0.106877	0.123977	0.257572	0.0381193	0.0904888	0.162452	0.0331317	0.0701823	0.0203065	0.0659072	0.0270754	0.0331317	0.331674	0.53082	0.0993952	0.12077	0	0.0666197	0.201997	0.0573571	0.118989	0.0719635	0.0666197	0.0441756	0.176346	0.0833637	0.130389	0.0594946	0.0288567	0.0936951	0.0245816	0.0242253	0.111508	0.0855012	0.808343	0.437481	0.0602071	0.0324192	0.111152	0.136802	0.0936951	0.0634134
Blastococcus	0	0	0	0	0	0	0	0	0	0	0	0	0	0	0	0	0	0	0	0	0	0	0	0	0	0	0	0	0	0	0	0	0	0	0	0	0	0	0	0	0	0	0	0	0	0	0	0	0
Blautia	32.5841	4.39709	2.31873	6.98367	4.90674	5.47084	6.39336	3.75811	3.30981	5.77936	4.91593	40.416	4.91735	5.25731	5.61408	5.06402	2.01142	3.87881	3.74845	9.45852	14.7434	23.7384	7.87184	3.15584	2.53091	3.52203	6.40448	4.63569	14.1116	4.13038	3.02342	9.8921	4.42147	6.43597	5.4324	1.60483	2.17433	7.03348	13.1842	3.2487	4.37815	24.8473	7.09841	4.08451	1.70914	13.1945	4.7288	2.94011	7.18679
Borreliella	0	0	0	0	0	0	0	0	0	0	0	0	0	0	0	0	0	0	0	0	0	0	0	0	0	0	0	0	0	0	0	0	0	0	0	0	0	0	0	0	0	0	0	0	0	0	0	0	0
Bosea	0	0	0	0	0.000178505	0	0	0	0	0	0	0	0	0	0	0	0	0	0	0	0	0	0	0	0	0	0	0	0	0	0	0	0.00035701	0	0	0	0	0	0	0	0	0	0	0	0	0	0	0	0
Brachybacterium	0	0	0	0	0	0	0	0	0	0	0	0	0	0	0	0	0	0	0	0	0	0	0	0	0	0	0	0	0	0	0	0	0	0	0	0	0	0	0	0	0	0	0	0	0	0	0	0	0
Brachymonas	0	0	0	0	0	0	0	0	0	0	0	0	0	0	0	0	0	0	0	0	0	0	0	0	0	0	0	0	0	0	0	0	0	0	0	0	0	0	0	0	0.000368613	0	0	0	0	0	0	0	0
Brachyspira	0	0.000910421	2.85596	0.00203385	0.0207944	0	0.000910421	3.79661	0.0141115	0	0.0058693	0.00182084	0.000406769	0.00131719	0.0814827	0	0.082703	0.00172396	0.000910421	0.0650951	7.79133	0.00172396	0	9.1457	0.015022	0	0	0.000406769	0.0040969	0	0.0109251	0.000406769	0.0422862	0	4.5118	0.00203385	0.0151865	0	0.00162708	6.49092	0.00926878	0.0130266	0.00936566	3.20496	0.00318647	0.00268282	0.0040969	5.89925	2.47518
Brackiella	0	0	0	0	0	0	0	0	0	0	0	0	0	0	0	0	0	0	0	0	0	0	0	0	0	0	0	0	0	0	0	0.000520266	0	0	0	0	0	0	0	0	0	0	0	0	0	0	0	0	0
Bradyrhizobium	0	0	0	0	0	0	0	0	0	0	0	0	0	0	0	0	0	0	0	0	0	0	0	0	0	0	0	0	0	0	0	0	0	0	0	0	0	0	0	0	0	0	0	0	0	0	0	0	0.000113414
Brevibacillus	0	0	0	0	0	0	0	0	0	0	0.000362732	0	0	0	0	0	0	0	0	0	0	0	0.000181366	0	0.000544098	0	0	0	0	0	0	0.000225555	0	0.000725464	0	0	0	0	0	0	0.000725464	0	0	0	0	0	0	0	0
Brevibacterium	0	0	0	0	0	0	0	0	0	0	0	0	0	0	0	0	0	0	0	0	0	0	0	0	0	0	0	0	0	0	0	0	0	0	0	0	0	0	0	0	0	0	0	0	0	0	0	0	0
Brevinema	0	0	0	0	0	0	0	0.0173172	0	0	0	0	0	0	0	0	0	0	0	0	0	0	0	0	0	0	0	0	0	0	0	0	0	0	0	0	0	0	0	0	0	0	0	0	0	0	0	0	0
Brevirhabdus	0	0	0	0	0	0	0	0	0	0	0	0	0	0	0	0	0	0	0	0	0	0	0	0	0	0	0	0	0	0	0	0	0	0	0	0	0.000868685	0	0	0	0	0	0	0	0	0	0	0	0
Brevundimonas	0	0	0	0	0	0	0	0	0	0	0	0	0	0	0	0	0	0	0	0	0	0	0	0	0	0	0	0	0	0	0	0	0	0	0	0	0	0	0	0	0	0	0	0	0	0	0	0	0
Brochothrix	0	0	0.000820936	0	0.000399502	0	0	0.00199751	0.000799003	0.000799003	0.000399502	0	0.000399502	0	0.00159801	0	0.00119851	0	0	0	0	0	0.000399502	0	0	0	0	0	0	0	0	0	0.000399502	0	0	0	0	0	0	0.00119851	0.000399502	0.000399502	0.00119851	0	0.000799003	0	0	0	0.000399502
Bulleidia	0.0112709	0	0.0232463	0	0	0.0443792	0.0021133	0.0493103	0.00140886	0	0.0197241	0.000704432	0.0021133	0	0.000704432	0	0.00352216	0	0.00352216	0.000704432	0	0.00140886	0.000704432	0.000704432	0.00352216	0.000704432	0.000704432	0	0	0.00140886	0.0021133	0.0281773	0.00563546	0	0.0021133	0.0021133	0.00493103	0.00140886	0	0.0197241	0.021133	0.00281773	0	0.0549457	0	0.000704432	0.000704432	0.00704432	0.00422659
Burkholderia	0	0	0	0	0	0	0	0	0	0	0	0	0	0	0	0	0	0	0	0	0	0	0	0	0	0	0	0	0	0	0	0	0	0.000138571	0	0	0	0	0	0	0	0	0	0	0	0	0	0	0
Buttiauxella	0	0	0	0	0.00235891	0	0	0	0	0	0	0.00117946	0	0	0	0	0	0	0.000589728	0	0	0	0	0	0	0	0	0	0	0	0.000589728	0	0	0.000982879	0	0	0	0	0	0	0.000196576	0	0	0	0	0	0.000196576	0	0
Butyricicoccus	0.198153	0.0117268	0.0865978	0.0721648	0.0932129	0.00270618	0.00210481	0.121177	0.065249	0.161769	0.147938	0.00300687	0	0	0.0706614	0	0.0980239	0	0.00781785	0.0090206	0.00661511	0.0372851	0.117568	0.00240549	0.00210481	0.182216	0	0.135309	0.00721648	0	0.00481099	0.11817	0.0953177	0	0.00932129	0	0.00420961	0.108247	0	0.00811854	0.159665	0.00691579	0	0.00270618	0	0.00721648	0.0881012	0	0.0150343
Butyricimonas	0.236113	0.00120569	1.25191	2.61975	0.815244	0.476246	0.944052	1.14098	12.5444	0.395063	5.08478	0.699298	0.404909	0.151715	0	0.189895	1.09215	0.89482	0.769026	0.0120569	0.203158	0.172011	0.406718	0.665337	0.734664	0.441884	0.424401	1.06108	1.09115	4.48648	0.552807	1.60517	16.3817	0.423112	0.536932	0.617512	10.8687	0.445728	0.301823	0.803991	0.54919	0.865481	1.01579	1.18865	0.602851	0.370949	0.327746	1.09717	0.664333
Butyrivibrio	4.18809	3.70961	10.5812	44.2561	32.5953	41.7075	14.3661	25.6401	2.90135	1.97847	5.15969	2.39679	1.50209	19.5042	69.8023	1.15541	1.14564	33.1082	1.07809	2.90634	0.488814	3.46328	1.44678	47.057	61.5177	156.97	0.6546	34.9438	1.39636	1.52185	1.23639	80.4675	1.57486	73.867	35.2995	1.29836	41.0855	0.959286	1.32892	1.4621	3.14666	6.63944	9.96148	2.29797	26.613	7.95173	76.0874	27.3395	195.42
Caballeronia	0.000643731	0	0	0	0	0	0	0	0	0	0	0	0	0	0.000128746	0	0	0	0	0	0	0	0	0	0	0.00038254	0.000128746	0	0	0	0	0	0	0	0	0	0	0	0	0.000255027	0	0	0	0	0	0	0	0	0
Caecibacter	0	0	0	0	0	0	0	0	0	0	0	0	0	0	0	0	0.000377281	0	0	0	0	0	0.000377281	0	0	0	0	0	0	0	0	0	0	0	0	0	0	0	0	0	0	0	0	0	0	0	0	0	0
Caenibacillus	0	0	0	0	0.000595926	0	0	0	0	0	0	0	0.000297963	0	0	0	0.000297963	0	0	0	0	0	0	0	0	0	0	0	0	0	0	0	0	0	0	0	0	0	0	0	0	0	0	0	0	0	0	0	0
Caldalkalibacillus	0	0	0	0	0	0	0	0	0	0	0	0	0	0	0	0	0	0	0	0	0	0	0	0	0	0	0	0	0	0	0	0	0	0	0	0.000345368	0	0	0	0	0	0.000345368	0	0	0	0	0	0	0
Calderihabitans	0	0	0	0	0	0	0	0	0	0	0.00130512	0	0.00032628	0	0.00032628	0	0	0	0	0	0	0	0.00032628	0	0	0	0	0.000652561	0	0	0.00032628	0	0.00032628	0	0	0	0	0	0	0.000652561	0	0	0	0	0	0	0	0	0
Caldimonas	0	0	0	0	0	0	0	0	0	0	0	0	0	0	0	0	0	0	0	0	0	0	0	0	0	0	0	0	0	0	0.000283116	0	0	0	0	0	0	0	0	0	0	0	0	0	0	0	0	0	0.000849349
Caldisalinibacter	0	0	0.000717309	0	0	0	0	0	0.000358655	0	0	0	0	0	0.000358655	0	0.00143462	0	0	0	0	0.000358655	0	0	0	0	0	0.000358655	0	0	0	0.000717309	0.00251058	0	0	0	0	0.000358655	0	0	0	0	0	0	0	0	0	0	0.000358655
Calditerricola	0	0	0	0	0.000450011	0	0	0	0	0	0	0	0	0	0	0	0.000450011	0	0	0	0	0	0	0	0	0	0	0	0	0	0	0.000450011	0.000900022	0	0	0	0	0	0	0	0	0	0	0	0	0	0	0	0
Caloramator	0	0	0.000413333	0	0.0031935	0	0	0.00124	0.00107501	0.00319896	0.000732683	0	0	0	0	0	0.00159675	0	0	0	0	0.000379011	0	0.00031935	0	0.000789978	0	0	0	0	0	0.00031935	0.0006387	0.00112994	0	0	0	0	0	0.000376645	0.000826665	0.00095805	0.00031935	0.00031935	0	0.000376645	0.00031935	0	0
Caloranaerobacter	0	0	0	0	0.000815681	0	0	0	0	0	0	0	0	0	0	0	0	0	0	0	0	0	0	0	0	0	0	0	0	0	0	0	0	0	0	0	0	0	0	0	0.00040784	0	0	0	0	0	0	0	0
Campylobacter	0.129752	0.0029485	0.0847918	0.118619	0.0615858	0.0174694	0.0256076	0.789969	0.247717	0.0577819	0.0388805	0.00471723	0.0389436	0.0532576	10.906	0.00117107	0.0235089	0.00750902	0.0693788	0.124442	9.82303	0.0364251	0.0107429	0.0285163	0.011314	0.0404574	0.00237206	0.235249	0.0323035	0.0871694	0.0154081	0.0888347	0.0294157	0.00994963	0.148099	0.00114773	0.203668	5.52765	0.0217289	0.0887431	0.241877	0.152825	0.273046	0.020068	0.0321953	0.0200341	1.41596	0.00121275	0.0718335
Candidatus Phytoplasma	0	0	0	0	0	0	0	0	0	0	0	0	0	0	0	0	0	0	0	0	0	0	0	0	0	0	0	0	0	0	0.0017129	0	0.00158368	0	0	0	0	0	0	0	0	0	0	0	0	0	0	0	0.0017129
Candidimonas	0	0	0	0	0	0	0	0	0	0	0	0	0	0	0	0	0	0	0	0	0	0	0	0	0	0	0	0	0	0	0	0	0	0	0	0	0	0	0	0	0	0	0	0	0	0	0	0	0
Capnocytophaga	0	0	0.00031074	0	0	0	0	0.000374934	0	0	0.00112905	0	0	0	0	0.00062148	0	0	0.000374934	0	0	0	0	0	0	0.00031074	0.00031074	0	0	0.00143554	0	0	0	0	0.00070314	0	0	0	0	0	0	0	0	0	0.00031074	0	0.00062148	0	0
Carboxydocella	0	0	0	0	0	0	0	0	0	0	0.000387759	0	0	0	0	0	0	0	0	0	0	0.000387759	0.000387759	0	0	0	0	0	0	0	0	0	0	0	0	0	0	0	0	0	0	0	0	0	0	0.000387759	0	0	0
Carboxydothermus	0	0	0	0	0.00121672	0	0	0.000811149	0.000405574	0.000405574	0.00121672	0	0	0	0	0.000811149	0	0	0	0	0	0	0	0	0	0	0	0	0	0	0	0	0.000811149	0	0	0	0	0	0	0	0	0	0	0	0	0	0.000405574	0	0
Cardiobacterium	0	0	0	0	0	0.00270175	0	0	0	0	0	0	0	0	0.000391614	0	0	0	0	0	0.000391614	0	0	0.000391614	0	0	0	0.000391614	0	0.000391614	0	0.000756861	0.000783228	0	0.000391614	0.000391614	0	0	0	0	0	0.000783228	0.000391614	0	0	0	0.00037843	0.00037843	0
Carnobacterium	0	0	0	0	0	0	0	0.000397102	0	0	0	0	0	0	0	0	0	0	0	0	0	0	0	0	0	0	0	0	0	0	0	0	0	0	0	0	0	0	0	0.00107018	0	0	0	0	0	0	0	0	0
Caryophanon	0	0	0	0	0	0	0	0	0	0	0	0	0	0	0	0	0	0	0	0	0	0	0	0	0	0	0	0	0	0	0	0	0.000278505	0	0	0	0	0	0	0	0.000278505	0	0	0	0	0	0	0	0
Castellaniella	0	0	0	0	0	0	0	0	0	0	0	0	0	0	0.000609344	0	0	0	0	0.000914016	0	0	0	0	0	0	0	0	0	0	0	0	0	0	0	0	0	0	0	0	0	0	0	0	0	0	0	0	0
Catabacter	0.00936435	0.00561861	0.00062429	0	0.025908	0.00062429	0.00124858	0.00842791	0.0103008	0.00811577	0.00717933	0.00842791	0	0	0.0605561	0	0.00374574	0.000312145	0.00218501	0.000936435	0	0	0.00124858	0	0.000312145	0	0	0.000312145	0	0.000936435	0.00655504	0.00218501	0.00967649	0.00062429	0.000312145	0.0028093	0.0246594	0	0.00874006	0.00062429	0.0343359	0.0199773	0.0174801	0.00218501	0.00343359	0.00062429	0.00062429	0	0.00187287
Catellicoccus	0	0	0	0	0	0	0	0	0	0	0	0	0	0	0.000777686	0	0	0	0	0	0	0	0	0	0	0	0	0	0	0	0	0	0	0	0	0	0	0	0	0	0	0	0	0	0	0	0	0	0
Catenibacterium	0.00361148	0.00548321	0.218889	0.574632	0.0786022	0.142836	0.174515	0.0476633	0.0283076	0.0149739	0.511225	0.00112304	0.473254	0.118272	1.19739	0.00224609	1.35637	0.203127	7.13904	0.00698061	0.166742	0.0905597	0.0348143	0.112525	0.0642342	0.112493	0.443572	0.0278229	0.0769099	0.137721	0.123331	0.849104	2.04188	2.2999	0.342991	0.127626	0.131835	1.36628	2.3162	1.07792	7.00706	0.444951	0.502896	0.0209635	0.220425	1.48451	0.127521	0.276383	0.839501
Catenovulum	0	0	0	0	0	0	0	0	0	0	0	0	0	0	0	0	0	0	0	0	0	0	0.000219804	0	0	0	0	0	0	0	0	0	0	0	0	0	0	0	0	0	0	0	0	0	0	0	0	0	0.000219804
Catenuloplanes	0	0	0	0	0	0	0	0	0	0	0	0	0	0	0	0	0	0	0	0	0	0	0	0	0	0	0	0	0	0	0	0	0	0	0	0	0	0	0	0	0	0	0	0	0	0	9.11449e-05	0	0
Catonella	0.0336284	0	0	0	0	0	0	0	0	0	0	0	0	0	0	0	0	0	0	0	0	0.0166705	0	0	0	0	0	0	0	0	0	0	0	0	0	0	0	0	0	0	0	0	0	0	0	0	0	0	0
Caulobacter	0	0	0	0	0	0	0	0	0	0	0	0	0	0	0	0	0	0	0	0	0	0	0	0	0	0	0	0	0	0	0	0	0	0	0	0	0	0	0	0	0	0	0	0	0	0	0	0	0
Caviibacter	0	0	0	0	0	0	0	0	0	0	0	0	0	0	0	0	0	0	0	0	0	0	0	0	0.000820203	0	0	0	0	0	0	0	0	0	0	0	0	0	0	0	0	0	0	0	0	0	0	0	0
Cecembia	0	0	0	0	0	0	0	0	0	0	0	0	0	0	0	0	0	0	0	0	0	0	0.00020649	0	0	0	0	0	0	0	0	0	0	0	0	0	0	0	0	0	0.00020649	0	0	0	0	0	0	0	0
Cellulomonas	0.289218	8.98586	7.17561	13.4554	5.92468	4.86011	4.78466	4.39032	4.45873	0.456461	15.7878	3.92707	4.71274	5.48683	7.72814	4.05055	6.06854	10.4719	7.04534	5.66464	9.26804	4.07093	3.17158	12.2573	10.6067	0.126753	8.17404	0.555801	9.23886	5.92116	9.96694	4.78341	3.99799	6.83383	8.20171	8.93158	4.53569	8.17304	17.1237	8.50123	3.05036	7.00133	8.75474	1.1106	7.81642	1.68626	6.40101	9.45716	7.95725
Cellulophaga	0	0	0	0	0	0	0	0	0	0	0	0	0	0	0	0	0	0	0	0	0	0	0	0	0	0	0	0	0	0	0	0	0.000254969	0	0	0	0	0	0	0	0.000254969	0	0.000254969	0	0	0	0	0	0
Cellulosilyticum	0	0	0	0.00049249	0.000246245	0	0	0.00049249	0	0.00049249	0.000246245	0	0	0.000246245	0.000246245	0	0.000246245	0	0	0.000738735	0	0	0.000246245	0	0.000246245	0	0	0	0	0	0	0.000246245	0.00049249	0	0.00049249	0	0	0	0	0	0.000738735	0	0	0	0	0	0	0	0.000246245
Cellulosimicrobium	0	0	0.000271323	0	0	0	0	0	0	0	0	0	0	0	0	0	0	0	0	0	0	0	0	0	0	0	0	0	0	0	0	0	0	0	0	0	0.000542645	0	0	0	0.000813968	0	0	0	0	0.000271323	0	0	0
Cellvibrio	0	0	0	0	0	0	0	0	0	0	0	0	0	0	0	0	0	0	0	0	0	0	0	0	0	0	0	0	0	0	0	0.000385824	0	0	0	0	0	0	0	0	0	0	0	0	0	0	0	0	0
Centipeda	0	0	0	0	0	0	0	0	0	0.000362153	0	0	0	0	0	0	0	0	0.000362153	0	0	0	0	0	0	0	0	0	0	0	0	0	0	0	0	0	0	0	0	0	0	0	0	0	0	0	0	0	0
Cesiribacter	0	0	0.000420172	0	0	0	0	0	0	0	0	0	0	0	0	0	0	0	0	0	0	0	0	0	0	0	0	0	0	0	0	0	0	0	0	0	0	0	0	0	0	0	0	0	0	0	0	0	0
Cetobacterium	0.000325919	0	0	0.00228143	0.000774921	0.0104294	0	0.000387461	0.0342215	0	0.000651838	0	0.000325919	0.00162959	0	0.0014883	0.000325919	0.000977757	0	0.000325919	0	0.000977757	0.00154984	0	0	0	0	0	0	0	0	0.00116238	0	0	0	0.000651838	0	0.0010393	0	0	0	0	0	0	0	0	0.00162959	0	0
Chelonobacter	0	0	0	0	0	0	0	0	0	0	0	0	0	0	0	0	0	0	0	0	0	0	0	0.00076607	0	0	0	0	0	0	0	0	0	0	0	0	0.000383035	0	0	0	0.000383035	0	0	0	0	0	0	0	0
Chishuiella	0	0	0	0	0	0	0	0	0	0	0	0	0	0	0	0	0.0008711	0	0	0	0	0	0	0	0	0	0	0	0	0	0	0	0	0	0	0	0	0	0	0	0	0	0	0	0	0	0	0	0
Chitinibacter	0	0	0	0	0	0	0	0	0	0	0	0	0	0	0	0	0	0	0	0	0	0	0	0	0	0	0	0	0	0	0	0	0	0	0	0	0	0	0	0	0	0	0	0	0	0	0	0	0.000583773
Chitiniphilus	0	0	0	0	0	0	0	0	0	0	0	0	0	0	0	0	0	0	0	0	0	0	0	0	0	0	0	0	0	0	0	0	0	0	0	0	0	0	0	0	0	0	0	0	0	0	0	0	0
Chitinivibrio	0	0	0	0	0	0	0	0	0	0	0.000385903	0	0	0	0	0	0	0	0	0	0	0.000385903	0	0	0	0	0	0	0	0	0	0	0	0	0	0	0	0	0	0	0.000385903	0	0	0	0	0	0	0	0
Chitinophaga	0	0	0	0	0	0	0	0	0	0	0.00011923	0	0	0	0.000197066	0	0	0	0	0	0	0	0.000116923	0	0.000116923	0	0	0	0	0	0	0	0	0	0	0	0	0	0	0	0	0	0	0	0	0	0	0	0
Chloroflexus	0	0	0	0	0	0	0	0	0	0	0	0	0	0	0	0	0	0	0	0	0	0	0	0	0	0	0	0	0	0	0	0	0	0	0	0	0	0	0	0	0	0	0	0	0	0	0	0	0
Christensenella	0	0	0	0	0	0.131079	0	0	0.0380383	0.0534532	0	0.139591	0	0	0	0	0	0.0428987	0.00374513	0.00544746	0	0	0.0668771	0.0718383	0.274756	0.165184	0.0718383	0	0	0	0	0.0483462	0	0.254669	0.0343871	0	0.0129377	0	0	0	0.182239	0.106566	0.0714979	0	0	0.08035	0.00783072	0	0.488569
Chromobacterium	0	0	0	0	0	0	0	0	0	0.000208091	0	0	0	0	0	0	0	0	0	0	0	0	0.000208091	0	0	0.000208091	0	0	0	0	0	0	0	0	0	0	0	0	0	0	0	0	0	0	0	0	0	0	0
Chryseobacterium	0	0	0	0	0	0	0	0	0	0	0	0	0.000587712	0	0	0	0.00503893	0	0	0	0	0	0	0	0	0.000194452	0	0	0	0	0	0	0	0	0	0	0	0	0.000358597	0	0	0	0	0	0	0	0	0	0
Citrobacter	0	0	0.0643478	0	0	0	0	0	0	0.0140772	0	0.00789348	0.000185506	0	0	0.000182169	0	0	0.00278831	0	0.000195211	0.00367138	0	0	0	0.000728677	0	0	0	0.32778	0.000185506	0.00149376	0	1.20752	0	0.00049327	0	0	0.00121989	0	0	0	0	0.000183679	0	0	0	0	0
Cloacibacterium	0	0	0	0	0	0	0	0	0.00804015	0	0	0	0.0157148	0.0127912	0	0	0	0	0	0.00146185	0	0	0	0	0	0	0	0	0	0.00365462	0	0.00365462	0.000730923	0.0116948	0	0	0	0	0	0	0	0	0	0	0	0	0	0.00365462	0
Clostridioides	0.00367768	0.00192491	0.00971908	0.000934721	0.0036372	0.00143886	0.00308327	0.00566583	0.00746964	0.0128541	0.00285823	0.171126	0.00121296	0.0362661	0.000249487	0.00120004	0.00480877	0.007518	0.00347571	0.0150508	0.0142566	0.0300082	0.00599166	0.000709685	0.0110064	0.0119341	0.0233748	0.000486049	0.00726957	0.000256051	0.000473124	0.0336563	0.505437	0.0176749	0.00123676	0.00698909	0.00509931	0.00261511	0.00315941	0.000256051	0.00292293	0.0021549	0.000256051	0.00218499	0.000473124	0.00550735	0.0747989	0.000718301	0.00790584
Clostridium	36.5329	57.8927	78.4572	78.0774	134.023	137.069	45.7523	48.7177	164.461	248.508	206.469	103.624	45.8019	303.458	104.895	7.11694	120.339	48.9061	14.6016	175.269	10.284	211.929	55.0868	59.5763	208.745	56.0481	75.9866	25.5894	170.645	17.3103	93.6068	74.8723	100.242	100.878	26.8763	4.94195	22.0907	38.2322	14.1898	82.2415	144.131	29.3671	27.9424	38.0633	22.3716	94.4815	92.2254	44.2878	52.1122
Cobetia	0	0	0	0	0	0	0	0	0	0	0	0	0	0	0	0	0	0	0	0	0	0	0	0	0	0	0	0	0	0	0	0	0	0	0	0	0	0	0	0	0	0	0	0	0	0	0	0	0
Cohaesibacter	0	0	0	0	0	0	0	0	0	0	0	0	0	0	0	0	0	0	0	0	0	0	0	0	0	0	0	0	0	0	0	0	0	0	0	0	0	0	0	0	0	0	0	0	0	0	0	0	0
Collinsella	0.150667	0.0546593	0.390872	0.177367	0.256745	0.386366	0.154695	0.556624	0.911988	0.0417755	0.574809	2.90684	0.395497	0.019736	0.237158	0.235225	0.435133	0.0891153	2.58953	0.197868	0.243577	0.609174	0.747543	0.121092	0.0424338	0.908483	29.0571	0.07456	0.201277	0.628966	0.646542	1.14864	0.138666	0.747136	0.0510918	0.0565943	0.751518	0.0202327	65.9495	3.59822	0.0744889	0.435435	0.68473	0.357051	0.621848	1.00512	2.61128	0.271118	0.411402
Colwellia	0.000475736	0	0.00583722	0	0.00621241	0.00045583	0.00231896	0.00433039	0.0330676	0.010712	0.000227915	0.00247821	0	0.000247821	0	0.000495642	0.00501413	0.00205124	0	0	0.000247821	0.00575759	0.0125353	0.00250707	0.00113958	0.00317201	0.00319081	0.000247821	0.000227915	0.00446078	0.00620615	0.00670179	0.0125353	0.000469469	0	0.00045583	0.0109399	0	0.00617361	0	0.0116237	0.00638162	0.0143786	0.000221648	0.00091166	0	0.0029629	0.000449563	0.00116585
Comamonas	0	0.0524252	0.0662361	0	2.776	0.17926	0	0.0535526	0	0.0696184	0.101186	0.0627878	0	0.719016	0.0583441	0.0676454	0	0	0	0	0	0	0.0675755	0.0732825	0	0	0	0	0	0	0	12.3664	0	0	0	0	0	0	0	0	0	0	0	0	0.000636036	0	0.000212012	0	0
Commensalibacter	0	0	0	0	0	0	0	0	0	0	0	0	0	0	0	0	0	0	0	0	0	0	0	0	0	0	0	0	0	0	0	0	0	0	0	0	0	0	0	0	0	0	0	0	0	0	0	0	0
Conchiformibius	0	0	0.00279526	0	0	0.000465876	0	0	0	0.00186351	0	0	0	0	0	0	0.000465876	0	0	0	0	0	0	0	0	0	0	0	0	0	0	0	0	0	0	0	0	0	0	0	0.00186351	0	0	0	0	0	0	0	0
Coprobacillus	4.07401	0.295738	0.453266	0.470333	0.518959	1.01787	0.253451	0.621557	1.05838	0.508207	1.0561	0.333451	0.110326	0.397189	0.723522	1.07249	1.9996	0.14757	0.392384	0.268235	0.212857	0.65984	0.612597	0.082041	0.185787	0.946489	0.0985321	0.637926	4.78589	0.0284087	0.105001	0.594039	1.7434	1.16484	0.408973	0.101126	0.0493706	0.20948	0.108967	0.388868	0.703084	1.16502	1.48804	0.529315	0.0979744	1.55474	0.134648	0.0723711	0.254932
Coprobacter	0.0768349	0.0287527	0.0905708	0.0430082	0.0650253	0.483829	0.000241619	0.149526	0.0266294	0.129025	0.0275959	0.740207	0.11791	0.111628	0.0227122	0.0190879	0.157777	0	0.000483238	0.0161885	0.0012081	0.0183631	0.660998	0.07447	0.0149804	1.21211	0.553066	0.0768494	0.0423045	0.524959	0	0.12521	0.0130474	0.0360013	0.185564	0.00966477	0.0188463	0.270758	0.0176382	0.0297705	0.0336743	0	0.00144972	0.052158	0.037451	0.0464935	0.0154205	0.0212625	0.00272399
Coprococcus	5.57613	2.07834	3.26202	19.9952	11.1206	5.06566	5.66179	4.29	6.52296	4.17547	2.89178	14.6837	4.47296	8.55427	3.12303	3.08096	2.34185	2.81346	3.30603	20.3364	2.94067	9.10021	4.53644	12.2885	62.0554	6.04339	4.13545	1.234	2.99559	5.89836	16.8496	5.80015	3.36306	16.1343	70.4883	2.82277	4.06442	3.72362	4.96912	22.0988	3.05548	91.5175	59.1883	3.27786	1.49638	4.04588	3.04027	1.43296	6.36195
Coraliomargarita	0	0	0	0	0	0	0	0	0.00122795	0	0.0110515	0	0	0	0	0	0	0	0	0	0	0	0	0.000409315	0	0	0	0	0	0	0	0	0.00573041	0	0	0	0	0	0	0	0	0	0	0	0	0	0	0	0
Corallococcus	0	0	0	0	0.0332406	0.00191773	0	0.0178988	0.00319621	0	0.0268482	0	0.00191773	0	0	0	0.063285	0	0	0	0	0	0.000639242	0	0	0	0	0	0	0	0	0.0140633	0	0	0.000639242	0	0	0.000639242	0	0	0.00575318	0	0	0	0.00191773	0	0	0	0
Corynebacterium	0.204462	0.00159115	0.0373919	0.0198893	0.0145936	0.0202871	0.0627744	0.0246628	0.0529056	0.0827522	0.00308346	0.00715791	0.00994466	0.00390197	0.00226897	0.0027845	0.0087513	0.0119336	0.00358008	0.0517122	0.00597932	0.0211042	0.0075286	0.0159115	0.00914909	0.065237	0.00433135	0.0759772	0.0123314	0.0111313	0.0759772	0.0230907	0.0087513	0.0783639	0.0190937	0.0179218	0.00191984	0.0107402	0.0059668	0.0361986	0.0141511	0.0310273	0.0274473	0.0186268	0.0218783	0.0827396	0.0103424	0.0342096	0.0175026
Couchioplanes	0	0	0	0	0	0	0	0	0	0	0	0	0	0	0	0	0	0	0	0	0	0	0	0	0	0	0	0	0	0	0	0	0	0.000119606	0	0	0	0	0	0	0	0	0	0	0	0	0	0	0
Crenobacter	0	0	0	0	0	0	0	0	0	0	0	0	0	0	0	0	0	0	0	0	0	0	0	0	0	0	0	0	0	0	0	0	0	0	0	0	0	0	0	0	0	0	0	0	0.000349768	0	0	0	0
Croceivirga	0	0.000809791	0	0.00026993	0	0	0	0	0	0	0.00053986	0	0	0	0	0	0	0	0	0	0	0	0	0	0	0	0	0	0	0	0	0	0	0	0	0	0	0	0	0	0	0	0	0	0	0	0	0.00026993	0
Crocinitomix	0	0	0	0.000216315	0	0	0	0.000216315	0	0	0	0	0	0	0	0	0	0	0	0	0	0	0	0	0	0	0	0	0	0	0.000216315	0	0	0	0	0	0.00108157	0	0	0	0	0	0	0	0	0	0	0	0
Crocosphaera	0	0	0	0	0	0	0	0	0.000160304	0	0	0.00224425	0	0	0	0	0	0	0.000801519	0	0	0	0	0.000160304	0	0	0	0	0	0	0	0	0	0	0.000160304	0	0	0	0	0	0	0.000160304	0.000160304	0	0	0	0	0	0
Cronobacter	0	0	0	0	0.000221298	0	0	0	0	0.000663895	0	0.00351158	0	0	0	0	0	0	0	0	0	0.00154909	0	0	0	0	0	0	0	0.0122361	0	0	0	0	0	0	0	0	0	0	0	0	0	0	0	0.000221298	0	0	0
Cruoricaptor	0	0	0	0	0	0	0	0	0	0	0	0	0	0	0	0	0	0	0	0	0	0	0	0	0	0	0	0	0	0	0	0	0	0	0	0	0	0	0	0	0	0	0	0	0	0	0	0	0
Cryobacterium	0	0	0	0	0	0.000307966	0	0.000307966	0	0.000307966	0	0	0	0	0	0	0	0	0	0	0	0	0	0	0	0	0	0	0	0	0	0	0	0	0	0	0	0	0	0.000307966	0.000615932	0	0	0.000615932	0	0	0	0	0
Cryptobacterium	0.00051779	0	0	0	0	0.00051779	0	0	0.00051779	0	0	0	0	0	0	0	0.00051779	0	0	0	0	0	0	0	0	0.574229	0.125823	0	0	0	0	0	0	0	0	0	0	0	0	0	0	0	0	0	0.00051779	0	0	0	0
Culturomica	0	0	0	0	0	0	0	0	0	0	0	0	0	0	0	0	0	0	0	0	0	0	0	0	0	1.59661	0	0	0	0	0	0	0	0	0	0	0	0	0	0	0	0	0	0.372512	0	0	0	0	0
Cupriavidus	0	0.000279853	0	0	0	0	0.000146482	0	0	0	0	0	0	0	0	0	0.000129924	0	0	0	0	0	0	0	0.000167931	0	0.000149928	0	0	0	0	0	0	0	0	0	0	0	0	0	0.000146482	0	0	0	0	0	0	0	0
Curtobacterium	0	0	0	0	0	0	0	0	0	0	0	0	0	0	0	0	0	0	0	0	0	0	0	0	0	0	0	0	0	0	0	0.000269882	0	0	0	0	0	0	0	0	0	0	0	0	0	0	0	0	0
Curvibacter	0	0	0	0	0	0	0	0	0	0	0	0	0	0	0	0	0	0	0	0	0	0	0	0	0	0	0	0	0	0.000146359	0	0	0	0	0	0	0	0	0	0	0	0	0	0	0	0	0	0	0
Cutibacterium	0.0969272	0.00119996	0.000939746	0.000399987	0.00199864	0.00319723	0.00120404	0.00519302	0.00479984	0.00119996	0.00126985	0.0023946	0	0.00879971	0.00119996	0.00393711	0.0080592	0.00359642	0	0.000399987	0.00086986	0.0399882	0.0228691	0.000939746	0.00117912	0.00159995	0.00199993	0.255192	0.0151995	0.0103997	0.00214208	0.00645965	0.00479984	0.000399987	0.000798248	0.00534347	0.000399987	0.0119984	0.0103997	0.00086986	0	0.00281801	0.00121105	0.0011911	0.00159995	0.00959968	0.0033517	0.00213971	0.00606288
Cyclobacterium	0	0	0.000176613	0	0	0	0	0	0	0	0	0	0	0	0	0	0.000176613	0	0	0	0	0	0	0.000176613	0	0	0.000529838	0	0	0	0	0	0.000529838	0	0	0	0	0	0	0	0.000529838	0	0	0	0	0	0	0	0
Cystobacter	0	0	0	8.14175e-05	0	0	0	0	0	0	0	0	0	0	0	0	0	0	0	0	0	0.000407087	0	0	0	0	0	0	0	0	0	0	0	0	0	0	0	0	0	0	0	0	0	0	0.000162835	0	0	0	0
Cytophaga	0	0	0	0	0	0	0	0	0	0	0	0	0	0	0	0	0	0	0	0	0	0	0	0	0	0	0	0	0	0	0	0	0	0	0	0	0	0	0	0	0	0	0	0	0	0	0	0	0
Dechloromonas	0	0	0	0	0	0	0	0.000235931	0	0	0	0	0	0	0.00353897	0	0	0	0	0.0117966	0	0	0	0	0	0	0	0	0	0	0	0	0	0	0	0	0	0	0	0	0	0	0	0	0.00117966	0	0	0	0
Deefgea	0	0	0	0	0	0	0	0	0	0	0	0	0	0	0	0	0	0	0	0	0	0	0	0	0	0	0	0	0	0	0	0	0	0	0	0	0	0	0	0	0	0	0	0	0	0	0	0	0
Deinococcus	0	0	0	0	0	0	0	0	0	0	0	0	0.00024128	0	0	0	0	0	0	0	0	0	0	0	0	0	0	0	0	0	0	0	0	0	0	0	0	0	0	0	0	0	0	0	0	0	0	0	0
Demequina	0	0	0.000389758	0	0	0	0	0	0	0	0	0	0	0	0	0	0	0	0	0	0	0	0	0	0	0	0	0	0	0	0	0	0	0	0	0	0	0	0	0	0	0	0	0.000389758	0	0	0	0	0
Dendrosporobacter	0	0	0	0	0	0	0	0	0	0	0	0	0	0	0	0	0	0.000242101	0	0	0	0	0	0	0.000242101	0.00605253	0	0	0	0	0	0	0	0	0	0	0	0	0	0	0	0	0	0	0	0	0	0	0
Dermacoccus	0.00064198	0	0.00032099	0.00032099	0	0	0.00160495	0.000962969	0	0.00224693	0.00417287	0.00385188	0	0.00064198	0	0.00128396	0.00160495	0.00032099	0	0.00032099	0.00192594	0.00064198	0.000962969	0.00032099	0	0	0.00192594	0.0032099	0.00064198	0.00353089	0.0150865	0.00224693	0	0.00192594	0	0.00353089	0	0.00064198	0.00192594	0.00064198	0	0	0.00032099	0.000962969	0	0.000962969	0	0.00064198	0
Derxia	0	0	0	0	0.010968	0	0	0	0	0	0	0	0	0	0	0	0	0	0	0	0.000192858	0	0	0	0	0	0	0	0	0	0.00786041	0.0124304	0	0.0001828	0.000192858	0	0	0	0	0	0.0003656	0	0	0	0	0	0	0	0
Desmospora	0	0	0	0	0	0	0	0	0	0	0	0	0	0	0	0	0	0	0	0	0	0	0	0	0	0	0	0	0	0	0	0	0	0	0	0	0	0	0	0	0	0	0	0	0	0	0	0	0
Desulfamplus	0	0	0	0	0	0	0	0	0	0	0	0	0	0	0	0	0	0	0	0	0	0	0	0	0	0	0	0	0	0	0	0	0	0	0	0	0	0	0	0	0	0	0	0	0	0	0	0	0
Desulfatitalea	0	0	0	0	0	0	0	0	0.000178111	0	0	0	0	0	0	0	0	0	0	0	0	0	0	0	0	0	0	0	0	0	0	0	0	0	0	0	0	0	0	0	0	0	0	0	0	0	0	0	0
Desulfitobacterium	0	0	0.000192181	0.000192181	0.00115309	0.000768725	0	0.00134527	0.00499672	0.000192181	0.00115309	0	0	0	0.00115309	0	0.00192181	0	0	0	0.000192181	0.000192181	0.000192181	0	0	0	0	0.000384363	0	0	0	0	0.00153745	0.000768725	0	0	0	0	0	0	0.00115309	0.000768725	0.000384363	0	0	0	0.000384363	0	0.00115309
Desulfobacterium	0	0	0	0	0	0	0	0	0	0	0	0	0	0	0	0	0	0	0	0	0	0	0	0	0	0	0	0	0	0	0	0	0	0	0	0	0	0	0	0	0	0	0	0	0	0	0	0	0
Desulfocarbo	0	0	0	0	0	0	0	0	0	0	0	0	0	0	0	0	0	0	0	0	0	0	0	0	0	0	0	0	0	0	0	0	0.00019554	0	0	0	0	0	0	0	0	0	0	0	0	0	0	0	0
Desulfocurvus	0	0	0	0	0.00165418	0	0	0.00137848	0.00165418	0	0	0	0	0	0	0	0	0	0	0	0	0	0	0	0	0	0	0	0	0	0	0	0	0	0	0	0	0	0	0	0	0	0	0	0	0	0	0	0
Desulfofarcimen	0	0	0	0	0.000335451	0	0	0.000335451	0.000335451	0	0	0	0.000670902	0.000335451	0	0	0.00100635	0	0	0	0	0	0	0	0	0	0	0	0	0	0	0	0.000335451	0	0	0	0	0	0	0	0	0.000335451	0	0	0	0	0.000335451	0	0
Desulfofundulus	0	0	0	0	0.0017579	0	0	0	0	0	0	0	0	0	0	0.000292983	0	0	0	0.000292983	0	0	0	0	0	0	0	0	0	0	0	0	0	0	0	0	0	0	0	0	0.000292983	0	0	0	0	0	0	0	0
Desulfofustis	0	0	0	0	0	0	0	0.0016073	0	0.000200912	0	0	0	0	0	0	0	0	0	0	0	0	0	0	0	0	0	0	0	0	0	0	0	0	0	0	0	0	0	0	0	0	0	0	0	0	0	0	0
Desulfohalotomaculum	0.000762707	0	0	0	0	0	0	0.000381353	0.000381353	0	0.000762707	0	0	0	0	0	0.00457624	0	0	0	0	0	0	0	0	0	0	0	0.000762707	0	0	0	0.000762707	0	0	0	0	0	0	0	0	0	0	0	0	0	0	0	0
Desulfomicrobium	0	0	0	0	0.000264403	0	0	0	0	0.000264403	0	0	0	0	0	0	0	0	0	0	0	0	0	0	0	0	0	0	0	0	0	0	0	0	0	0	0	0	0	0	0	0	0	0	0	0	0	0	0
Desulfonispora	0	0	0	0	0.00580391	0	0	0	0.00124369	0.000414565	0	0	0	0.000414565	0.000414565	0	0.00082913	0	0	0	0	0	0	0	0	0	0	0	0	0.000414565	0	0.000414565	0.00082913	0	0	0	0.000414565	0	0	0	0.00124369	0	0.000414565	0	0	0	0.00165826	0	0.000414565
Desulfoplanes	0	0	0	0	0	0	0	0	0	0	0	0	0	0	0	0	0	0	0	0	0	0	0	0	0	0	0	0	0	0	0	0	0	0	0	0	0	0	0	0	0.000333225	0	0	0	0	0	0	0	0
Desulforegula	0	0	0	0	0	0	0	0	0	0	0	0	0	0	0	0	0	0	0	0	0	0	0	0	0	0	0	0	0	0	0	0	0	0	0	0	0	0	0	0.000223762	0	0	0	0	0	0	0	0	0
Desulforhopalus	0	0	0.000199646	0	0	0	0	0.000199646	0	0	0	0	0	0	0	0	0	0	0	0	0	0	0	0	0	0	0	0	0	0	0	0	0	0	0	0	0	0	0	0	0	0	0	0	0	0	0	0	0.000199646
Desulfosporosinus	0	0	0	0	0.00125944	0	0	0.00017992	0	0.00539761	0	0	0	0.000215616	0	0	0	0	0	0	0	0	0.00017992	0	0	0.00017992	0	0	0	0	0	0	0	0	0	0	0	0	0	0	0.000539761	0	0	0	0	0.000215616	0.00017992	0	0
Desulfotomaculum	0	0	0	0	0	0	0	0	0.000826723	0.000551148	0.000551148	0	0.000497393	0	0.000772967	0.000248697	0.000772967	0	0	0	0	0	0	0	0	0	0	0	0.000275574	0.000248697	0	0	0.000497393	0	0	0	0.000275574	0	0	0	0.000524271	0	0	0	0	0	0.000497393	0	0.000248697
Desulfovermiculus	0	0	0	0	0	0	0	0.000616885	0	0	0	0	0	0	0	0	0	0	0	0	0	0	0	0	0	0	0	0	0	0	0	0	0	0	0	0	0	0	0	0	0	0	0	0	0	0	0	0	0
Desulfovibrio	0	0.00034877	0	0.0829563	3.58775	0	0.157993	4.96295	0.41902	0.00034877	1.43093	0.00488279	0	0.312801	0.0061108	0.0177873	8.1522	0.983128	0	0.000911509	0	0	12.7481	0.000938448	0.000713544	0.763344	0.182404	0	0.00034877	0.25852	0.0423723	1.7575	5.92985	0.000697541	0	0	0	0.529424	0.0767295	0.00034877	0	0.160434	0.106375	0.196051	0.116979	0	0.429666	0.00104631	0.658795
Desulfovirgula	0	0	0	0	0	0	0	0	0	0	0.00032675	0	0	0	0	0	0	0	0	0	0	0	0	0	0	0	0	0	0	0	0	0	0	0	0	0	0	0	0	0	0	0	0	0	0	0	0	0	0
Desulfuribacillus	0	0	0	0	0.00160409	0	0	0	0	0	0	0	0	0.00160956	0	0	0.000321912	0	0	0	0	0	0	0	0	0	0	0	0	0	0	0	0	0	0	0	0	0	0	0	0	0	0	0.000321912	0	0	0	0	0
Desulfurobacterium	0	0	0	0	0	0	0	0	0	0	0	0	0	0	0	0	0	0	0	0	0	0	0	0	0	0	0	0	0	0	0	0	0	0	0	0	0	0	0	0	0	0	0	0.000574928	0	0	0	0	0
Dethiobacter	0	0	0	0	0.000320847	0	0	0.000320847	0	0	0.000641695	0	0	0	0	0	0	0	0	0	0	0	0	0	0	0	0	0	0	0	0	0	0	0	0	0	0	0	0	0	0	0	0	0	0	0	0	0	0
Devosia	0	0	0	0	0.000522772	0	0	0	0.000223961	0	0	0	0	0	0	0	0	0	0	0	0.000285901	0	0	0	0	0	0	0	0	0	0	0	0	0	0	0	0	0	0	0	0	0	0	0	0	0	0.000223961	0	0
Dialister	0.924901	13.8529	113.439	0.374866	12.5327	20.945	27.581	0.561078	66.2489	3.66449	77.7238	0.590156	38.9181	0.221441	34.5867	1.99773	139.555	37.59	0.499705	0.758264	44.392	0.456838	174.571	75.9985	25.8646	0.527366	78.8211	28.7466	52.1422	35.2033	30.2709	1.31044	6.81904	0.495189	1.10263	0.951514	91.9528	0.220763	100.861	141.257	54.6154	62.4602	69.5076	1.25143	52.1758	25.5647	15.1404	1.73377	5.1382
Dickeya	0	0.000213855	0.00086683	0	0.00230009	0	0	0.000858145	0.0025517	0.0016852	0	0.000397421	0.000213855	0	0	0	0	0	0.000911864	0	0	0	0	0.00103007	0.000410898	0	0	0.000213855	0	0	0.000202782	0.000202782	0.000433159	0	0	0	0.00127473	0	0	0	0.000619716	0	0.000866318	0	0.000824041	0	0	0.000205449	0.0138403
Dielma	0.00359609	0.000276623	0	0	0	0	0	0.00221298	0.000553245	0	0.000829868	0	0	0	0	0	0.000276623	0	0	0.00802205	0	0	0.000276623	0.000276623	0.000276623	0	0	0	0	0	0	0	0	0.000276623	0	0	0	0	0	0.000553245	0.000276623	0	0	0.000276623	0	0	0	0	0
Dietzia	0	0	0	0	0	0	0	0	0	0	0	0.0276718	0	0	0	0	0	0	0.000855829	0	0	0	0	0	0	0.003106	0.000269257	0	0	0	0.000285276	0	0	0	0	0	0	0	0	0	0	0	0	0	0	0	0	0	0
Dolichospermum	0	0	0	0	0	0	0	0	0	0	0	0	0	0	0	0	0	0	0	0	0	0	0	0	0	0	0	0	0	0	0	0	0	0	0	0	0	0	0	0	0	0	0	0.000226971	0	0	0	0	0
Dolosicoccus	0	0	0	0	0	0	0	0	0	0	0	0	0	0	0	0	0	0	0	0	0	0	0	0	0	0	0	0	0	0	0	0	0	0.000568311	0	0	0	0	0	0	0	0	0	0	0	0	0	0	0
Domibacillus	0	0	0	0	0.000313331	0	0	0	0	0	0	0	0	0	0	0	0	0	0	0	0	0	0	0	0	0	0	0	0	0	0	0	0	0	0	0	0	0	0	0	0	0	0	0	0	0	0	0	0
Dorea	11.4583	2.36965	1.2182	8.04342	4.09912	5.29977	22.2963	3.27394	3.14821	3.58452	1.84815	10.4532	2.11525	2.91653	3.67588	1.73837	2.16389	4.5695	3.36808	12.5392	4.98725	7.38644	1.91408	2.97266	2.7287	3.73814	5.06231	1.93922	5.84051	5.91844	16.8414	10.4023	2.15801	2.14337	3.43106	1.57524	1.43228	3.07732	10.9567	6.2124	16.941	4.92308	3.72441	4.23601	1.111	5.35716	4.36398	1.60243	3.92751
Dubosiella	0	0	0	0	0	0	0	0	0	0	0	0	0	0	0	0	0	0	0	0	0	0	0	0	0	0	0	0	0	0	0	0	0	0	0	0	0	0	0	0	0	0	0	0	0	0	0	0	0
Duodenibacillus	0.791099	0.364109	0.0543827	0.0263416	0.0161449	0.0208184	5.50583	0.175894	3.78767	0.0718022	0.26809	14.5996	0.84973	14.1854	22.2013	0.122361	4.09867	3.64407	0.14063	0.0433362	0.265116	0	0.0900714	0.814466	9.18856	3.62495	13.3998	8.1213	0.0454606	8.10898	0.0786001	0.214557	6.6262	1.64168	0.213282	0.0161449	1.67737	3.68443	10.0268	0.11174	0.292732	0.0467352	0.0467352	0.0212433	0.254069	12.313	0.25237	0.533206	0.418917
Dyadobacter	0	0	0	0	0	0	0	0	0	0	0	0	0	0	0	0	0	0	0	0	0	0	0	0	0	0	0	0	0	0	0	0	0	0	0	0	0	0	0	0.000161985	0	0	0	0	0	0	0	0	0
Dysgonomonas	0	0.00208021	0.019318	0.00690866	0	0.000252885	0.00181343	0.0124568	0.00114208	0	0.0041571	0.000228415	0.000214521	0	0.000214521	0.00548197	0.0398199	0	0.000913662	0	0.000228415	0	0	0.00496956	0.00433989	0.000429042	0.0108945	0	0	0.000214521	0.00251257	0.00456499	0.0114208	0	0.00319782	0.000214521	0.000758655	0.000214521	0.000228415	0.00628448	0.0186851	0.00361296	0.00253704	0	0.000913662	0	0.00519798	0.00159891	0.00208021
Ectothiorhodospira	0	0	0	0	0	0	0	0	0.000748425	0	0	0	0	0	0	0	0	0	0	0	0	0	0.00480404	0.000367466	0	0	0	0	0	0	0	0	0.000313888	0	0	0	0.000627776	0	0	0	0.000734932	0.000627776	0.000734932	0	0	0	0	0	0.00146986
Edaphobacillus	0	0	0	0	0	0	0	0	0	0	0	0	0	0	0	0	0	0	0	0	0	0	0	0	0	0	0	0	0	0	0	0	0	0	0	0	0	0	0	0	0	0	0	0	0	0	0	0	0.00032765
Edwardsiella	0	0	0.000461931	0	0	0	0	0	0	0	0	0	0	0	0	0	0	0	0	0	0	0	0	0	0	0	0	0	0	0	0	0	0	0	0	0	0	0	0	0	0	0	0	0	0	0	0	0	0
Eggerthella	0.153051	0.0412987	0.0682957	0.0563376	0.0989575	0.0744254	0.0173993	0.0908844	0.576585	0.16435	0.135851	0.0508089	0.0960161	0.0246273	0.0945025	0.0206006	0.112297	0.0255517	0.0294274	0.176462	0.00960392	0.189172	0.163054	0.0392119	0.0325512	0.587055	0.0602063	0.237769	0.0017931	0.395838	0.0419211	0.137311	0.0832874	0.112848	0.236298	0.021892	0.162942	0.0134482	0.0920787	0.232842	0.188449	0.0293395	0.0196762	0.432809	0.0135335	0.0572205	0.0606202	0.0161379	0.123642
Eggerthia	0	0	0	0	0	0	0	0.00257049	0	0	0	0	0	0	0	0	0	0	0	0	0	0	0	0	0	0	0	0	0	0	0	0	0	0	0	0	0	0	0	0	0	0	0	0	0	0	0.000514097	0	0
Eikenella	0	0	0	0.000921131	0	0	0	0	0	0	0	0	0	0	0	0	0	0	0.000460565	0	0	0	0	0.000460565	0	0	0	0	0	0	0	0	0	0	0	0.000460565	0	0	0	0	0	0	0	0	0	0	0.000460565	0	0
Eisenbergiella	0	0	0	0	0	0	0	0	0	0	0	0	0	0	0	0	0	0	0	0	0	0	0	0	0	0	0	0	0	0	0	0	0	0	0	0	0	0	0	0	0	0	0	0	0	0	0	0	0
Eisenibacter	0	0	0	0	0	0	0	0	0	0	0	0	0	0	0	0	0	0	0	0	0	0	0	0	0	0	0	0	0	0	0	0	0	0	0	0	0	0	0	0	0	0	0	0	0	0	0	0	0
Elstera	0	0	0.000521916	0	0	0	0	0	0	0	0	0	0	0	0	0.000260958	0	0	0	0	0	0	0	0	0	0.000260958	0	0	0	0	0	0.000260958	0	0	0	0	0	0	0	0	0.000260958	0	0	0	0	0	0	0	0
Emergencia	0.0478389	0.0373272	0.0268155	0.00922453	0.136437	0.0332512	0.0514858	0.0759415	0.129358	0.093318	0.0102972	0.132361	0.642285	0.107262	0.00579215	0.00965358	0.238551	0.103615	0.0218815	0.0662879	0.0943906	0.186421	0.0896711	0.0053631	0.0306769	0.0677896	0.221603	0.00643572	0.00514858	0.00901001	0.00707929	0.115843	0.0281027	0.195646	0.0334658	0.0323931	0.208946	0.0394724	0.00150167	0.1669	0.0124424	0.0456936	0.0302479	0.00943906	0.0729382	0.0870968	0.215382	0.0182345	0.00343238
Endozoicomonas	0	0	0	0	0	0	0	0	0	0	0	0	0	0	0	0	0	0	0	0	0	0	0	0	0	0	0	0	0	0	0	0	0	0	0	0	0	0	0	0	0	0	0	0	0	0	0	0	0.000149535
Enorma	0.00085808	0	0	0	0	0	0	0	0.00042904	0	0.00085808	0.00042904	0	0	0.0004385	0	0	0	0	0	0.0030222	0	0.00042904	0	0	0	0.00042904	0	0.00086754	0	0	0	0	0	0	0	0	0	0.00257424	0.00171616	0.00085808	0	0	0.00042904	0	0	0	0	0
Enterobacter	0.00403139	0.00231984	0.0119607	0.00246357	5.2454	0.00891519	0.000205719	0.00726636	0.000401208	2.41287	0.0688392	20.751	0.00122309	0	0.524069	0.000400321	0.00929508	0.161653	0.446078	0.000413783	2.07379	1.75535	0.00169003	0.000411438	0.000424089	0.00929513	0	0.0907001	0.000424089	7.8332	2.27353	0.40413	0.000617157	0.131697	0.000424089	0.000823763	0.000587883	0	0.00860388	0.693932	4.54551	0.000793947	0.0014026	0.000602635	0.000608831	0	0.00323245	0.000424089	0.000617157
Enterococcus	0.408629	0.100104	0.0428846	0.251622	0.0535762	0.227005	0.918797	0.0636567	0.236242	0.26284	0.127558	0.0721492	1.3206	0.0125654	0.172992	0.272561	0.0762884	0.21883	0.517509	0.187657	0.238676	4.08861	0.034123	0.14141	0.0545814	0.0657098	0.0620725	0.0840655	0.507986	0.306336	0.0385465	0.255515	0.749671	0.124552	0.232518	0.0925865	0.0762633	0.144409	0.142958	0.285548	0.18289	0.270751	0.165937	0.79131	0.0702029	0.0784044	0.203871	0.0394113	0.0439968
Enterorhabdus	0	0	0.00066448	0	0.00033224	0	0	0	0	0.00033224	0.00066448	0	0.00033224	0	0	0	0.00033224	0.00033224	0	0	0	0	0	0	0	0.00033224	0	0	0	0	0.00066448	0	0	0	0	0	0.00033224	0	0	0.00066448	0	0.00033224	0	0.00033224	0	0	0	0	0
Eremococcus	0	0	0	0	0	0	0	0	0	0	0	0	0	0	0	0	0	0	0	0	0	0	0	0	0	0	0	0	0	0	0	0	0	0	0	0	0	0	0	0	0	0	0	0	0	0	0	0	0
Erwinia	0.000211987	0	0.00337239	0	0.000203841	0	0	0	0	0	0	0.00163073	0	0	0	0	0	0	0.000203841	0	0	0	0	0.000627152	0	0.0141638	0	0	0	0.00101921	0	0	0	0	0	0.00155923	0.00193172	0	0	0	0.00420856	0	0	0	0	0	0	0	0.0284546
Erysipelatoclostridium	0.114334	0.383656	0.0121087	0.0764865	0.140355	0.107848	0.0534446	0.118867	0.117373	0.065834	0.0521922	1.5553	0.0353116	0.135822	0.0559806	0.0222796	0.0244954	0.0753951	0.0156081	0.219814	0.0127249	0.259721	0.0613512	0.0168605	0.0254498	0.274491	0.290446	0.080487	0.435192	0.0401236	0.00731682	0.138025	0.0483065	0.218232	0.281539	0.010498	0.066507	1.02586	0.0416741	0.0391491	0.10141	0.0451734	0.0184511	1.89599	0.00795307	0.510269	0.187165	0.00858931	0.0670283
Escherichia	13.0212	9.56836	0.340702	0.373038	29.4897	64.4855	6.44517	5.97814	1.1163	19.1932	16.4336	10.1498	83.2289	1.26274	0.980339	4.21633	101.652	0.481331	101.62	0.131696	3.52985	2.92052	7.65404	0.282884	1.16567	37.4538	5.86746	11.647	2.07729	11.1806	28.9626	8.24742	0.749493	3.33464	0.322071	6.08845	17.1042	0.0825402	10.1223	16.8196	0.248817	0.190799	0.347698	1.39145	0.119852	1.07258	0.242087	0.384432	0.0961831
Eubacterium	154.516	25.5977	66.6085	51.6538	34.8976	151.595	23.6685	108.004	145.645	76.3156	50.2115	198.706	61.8367	103.378	98.17	9.42871	103.639	102.173	85.6253	33.2575	2.97952	202.77	20.9132	14.4026	60.8094	101.394	14.3285	68.5328	39.5085	25.677	69.939	170.306	45.0676	46.9478	18.6023	8.35028	42.9498	55.0207	69.5904	86.6882	19.8538	286.246	194.269	48.2599	11.4541	123.967	33.5869	16.8646	67.2622
Eudoraea	0	0	0	0	0	0	0	0	0	0	0.00153591	0	0	0	0	0	0	0	0	0	0	0	0	0	0	0	0	0	0	0	0	0	0	0	0	0	0	0	0	0	0	0	0	0	0	0	0	0	0.000511971
Faecalibacterium	281.252	49.856	22.7276	72.2928	46.2051	90.0247	88.5993	77.0758	58.004	159.36	44.8166	118.788	87.924	62.0589	76.4208	47.0743	43.5546	31.5298	68.9708	250.615	112.239	258.53	73.7199	27.0151	30.4491	67.5943	72.3662	116.709	77.5465	122.702	135.889	152.269	45.0335	141.162	48.4807	37.5361	59.9326	87.002	147.952	59.1512	170.542	67.6193	47.7045	351.945	51.8577	86.9751	64.504	34.9371	35.1128
Faecalicatena	0.312175	0.0325269	0.0295927	0.0674636	0.126638	0.0787753	0.0624886	0.0669907	0.0416471	0.310637	0.0470378	0.457366	0.103603	0.10366	0.103556	0.01809	0.0342621	0.0320134	0.00476492	0.12384	0.0474832	0.178488	0.222182	0.0515734	0.0498657	0.570564	0.0882096	0.0507016	0.0749502	0.0284068	0.0251036	0.0687618	0.0411085	0.101791	0.0857232	0.00416662	0.030314	0.0262238	0.052893	0.0364642	0.104849	0.0867586	0.0404254	0.103805	0.00763104	0.228799	0.128346	0.0124425	0.0888461
Faecalicoccus	0	0.0441626	0.00150554	0.00501848	0.00953511	0.0010037	0.0110407	0.00250924	0.0346275	0.0180665	0.0180665	0.00401478	0.00802956	0.00853141	0.00250924	0.000501848	0.00652402	0.000501848	0.00150554	0.0245905	0.0010037	0.00853141	0.0135499	0.00401478	0.000501848	0.0135499	0.00602217	0.0200739	0.00401478	0.0431589	0.00802956	0.0250924	0.0742735	0.0160591	0.00752772	0.00150554	0.0110407	0.000501848	0.000501848	0.013048	0.0175647	0.00200739	0.00652402	0.0787901	0	0.00301109	0.00250924	0.00451663	0.0190702
Faecalitalea	0.96301	0.163213	0.113893	0.604551	0.26287	0.354392	0.398627	0.292869	0.156095	0.34168	0.135249	0.284225	0.265412	0.252701	0.171857	0.0696581	0.124063	0.383374	0.717427	0.168298	0.117961	0.589297	0.16118	0.240498	0.389983	0.501843	0.357442	0.273548	0.208974	0.298462	0.329986	1.13741	0.242532	0.194738	0.268463	0.133215	0.167281	0.265921	0.193212	0.280158	0.227279	0.459133	0.327444	0.307106	0	0.404729	0.244566	0.0788102	0.687428
Fenollaria	0	0	0	0	0	0	0	0	0	0	0	0	0	0	0	0	0	0	0.000574917	0	0.000574917	0	0.177649	0	0	0	0	0.27596	0	0	0	0	0	0	0	0	0	0	0	0	0	0	0	0	0	0.000574917	0	0	0
Ferrimonas	0	0	0	0	0	0	0	0	0.000257351	0	0	0	0	0	0	0	0	0	0	0	0	0	0	0	0	0	0	0	0	0	0	0	0	0	0	0	0	0	0	0	0	0	0	0	0	0	0	0	0
Ferrovum	0	0	0.00037007	0	0	0	0	0	0	0	0	0	0	0	0	0	0	0	0	0	0	0	0	0	0	0	0	0	0	0	0	0	0	0	0	0	0	0	0	0	0	0	0	0	0	0	0	0	0
Fervidicella	0	0	0	0	0.000691452	0	0	0.000345726	0.000345726	0	0	0	0	0	0	0	0	0	0.000345726	0	0	0	0	0	0	0.000345726	0	0	0	0	0	0.000345726	0	0	0	0	0.000345726	0	0	0	0.00103718	0	0.000345726	0	0	0	0	0	0
Fervidicola	0	0	0	0	0	0	0	0	0.00122998	0	0	0	0	0	0	0	0	0	0	0	0	0	0.000819986	0	0	0	0	0	0	0	0	0	0	0	0	0	0	0	0	0	0.000409993	0	0	0	0	0	0	0	0
Fervidobacterium	0	0	0	0	0	0	0	0	0	0	0	0	0	0	0	0	0	0	0	0	0	0	0	0	0	0	0	0	0	0	0	0	0	0	0	0	0	0	0	0	0	0	0	0	0	0	0	0	0
Finegoldia	0	0.000501202	0.000501202	0	0.00109364	0	0	0	0	0	0.000501202	0	0	0	0	0	0	0	0	0.000501202	0	0	0.000501202	0	0	0	0	0	0	0	0	0	0	0	0.000501202	0	0	0	0	0	0	0	0	0	0	0	0	0	0
Fischerella	0	0	0	0	0	0	0	0	0	0	0	0	0	0	0	0	0	0	0	0	0	0	0	0	0	0	0	0	0	0	0	0	0	0	0	0	0	0	0	0	0	0.000183882	0	0	0	0	0	0	0
Flammeovirga	0	0	0	0	0	0	0	0	0	0	0	0	0	0	0.000151278	0	0	0	0	0	0	0	0	0	0	0	0	0	0	0	0	0	0.000151278	0	0	0	0.000453835	0	0	0	0	0	0	0	0	0	0	0	0
Flavihumibacter	0	0	0	0	0	0	0	0	0	0	0	0	0	0	0	0	0	0	0	0	0	0	0	0	0	0	0	0	0	0	0	0	0	0	0	0	0	0	0	0	0	0	0	0	0	0	0	0	0
Flavobacterium	0.000270252	0	0	0	0	0	0	0.00066181	0	0	0.000810757	0	0	0	0	0	0	0	0	0	0	0.000335831	0	0	0	0	0.000284014	0	0.000443358	0	0.000270252	0.000540505	0.000864693	0	0	0.00221518	0.00249785	0	0.00268665	0	0.00108101	0.000284014	0.000270252	0.000270252	0.000220603	0	0	0.000441207	0.000335831
Flavonifractor	14.3191	0.0185858	0.0759138	0.0623016	0.113085	0.117797	0.0170152	0.108112	0.0701548	0.212615	0.224862	0.184316	0.607658	0.0363863	0.0518308	2.4055	0.0520925	0.0214653	0.0392657	4.7516	0.976046	0.0766991	2.42566	0.0222506	0.0154445	0.477772	0.263123	5.09306	0.141644	0.0157063	0.0253918	0.0486895	0.115441	0.42178	0.0128268	0.00785315	0.0884788	0.130624	0.137168	0.217532	0.0683224	0.0123033	0.0170152	0.403169	0.0054972	0.0717254	1.30356	0.0112562	0.039004
Flexithrix	0	0	0	0	0	0	0	0	0	0	0.000943711	0	0	0	0	0	0	0	0	0	0	0	0	0	0	0	0	0	0	0	0	0	0	0	0	0	0	0	0	0	0	0	0	0	0	0	0	0	0
Fontimonas	0	0	0	0	0	0	0	0	0	0	0	0	0	0	0.000365826	0	0	0	0	0	0	0	0	0	0	0	0	0	0	0	0	0	0	0	0	0	0	0	0	0	0	0	0	0	0	0	0	0	0
Fournierella	0.0913956	0.0376028	0.203682	0.165818	0.294816	0.0355137	0.0347303	0.153022	0.176263	0.141272	1.21504	0.0684162	0.068155	0.0757278	0.213866	0.00835617	0.171563	0.018018	0	0.0833006	0.0430865	0.0872175	0.178613	0.0514427	0.0556208	0.17104	0.0318579	0.146755	0.0404752	0.0310745	0.0336858	0.230317	0.180963	0.0597989	0.015929	0	0.188536	0.0195848	0.142577	0.169735	0.416242	0.03003	0.0268964	0.0415197	0.0237629	0.0527483	0.118031	0.0287243	0.0655437
Franconibacter	0	0	0	0	0	0	0	0	0	0	0	0	0	0	0	0	0	0	0	0	0	0	0	0	0	0	0	0	0	0	0	0	0	0	0	0	0	0	0	0.000212272	0	0	0	0	0	0	0	0	0
Fructobacillus	0	0	0	0	0	0	0	0	0	0	0	0	0	0	0.00150671	0	0	0	0	0	0	0	0	0	0.0012885	0	0	0	0	0.000707432	0	0	0	0	0	0	0	0	0.000707432	0	0	0	0	0	0	0	0	0	0
Fusicatenibacter	2.63747	1.02849	0.941463	2.3616	1.1771	1.53426	0.868664	1.02986	1.34815	4.09701	1.11197	4.31896	1.35226	1.15548	2.05617	0.402311	0.95159	0.594436	0.969105	1.03342	0.539699	3.31838	2.03099	0.714308	1.02904	1.34104	2.27155	1.54301	3.32112	0.657109	0.622898	1.65851	1.83996	1.65002	0.959526	0.273134	1.03807	1.77181	2.7453	0.977316	1.29178	2.05042	1.09445	1.23923	0.16284	1.02056	1.3175	0.811739	1.02329
Fusobacterium	0.00201968	1.63003	0.283826	0.00869965	1.6331	0.36088	0.321556	0.017943	18.3806	0.0244678	0.548907	0.497297	1.29353	12.4416	0.564659	3.30139	6.42489	13.3219	0.310275	1.96273	0.458973	6.52303	8.00279	0.120274	0.654039	0.363754	0.335958	0.283819	1.21814	109.128	0.240872	0.782903	0.459025	0.372776	1.15488	0.00853031	0.00698775	0.0913607	0.00907641	0.0103465	0.0502164	0.00789717	0.0183898	0.0100436	0.351356	0.0296463	0.310411	0.489457	0.488601
Galbibacter	0	0	0	0	0	0	0	0	0	0	0.000839761	0	0	0	0	0	0	0	0	0	0	0	0	0	0	0	0	0	0	0	0	0	0	0	0	0	0	0	0	0	0	0	0	0	0	0	0	0	0
Gallaecimonas	0	0	0	0	0	0	0	0	0	0	0	0	0	0	0	0	0.00640034	0	0	0	0	0	0	0	0	0.000738501	0	0	0	0	0	0	0	0	0	0	0	0	0	0	0	0	0	0	0	0	0	0.000246167	0
Garciella	0.00046225	0	0.00046225	0.0009245	0.00046225	0.00138675	0.00046225	0.0009245	0.0009245	0.00138675	0.00046225	0.00046225	0	0.00416025	0.001849	0	0	0	0	0.00046225	0	0.0046225	0.001849	0.0009245	0.00138675	0.001849	0	0.00046225	0	0	0	0	0.00138675	0.001849	0	0	0	0.00046225	0	0.00046225	0	0.00138675	0.00046225	0.00046225	0	0	0	0	0
Gardnerella	0	0	0	0	0	0	0	0	0	0	0	0	0	0	0	0	0	0	0	0	0	0	0	0	0	0	0	0	0	0	0	0	0	0	0	0	0	0	0	0	0	0	0	0	0	0	0	0	0
Gelidibacter	0	0	0	0	0	0	0	0	0	0	0	0	0	0	0	0	0	0	0	0	0	0	0.000225686	0	0	0	0	0	0	0	0	0	0	0	0	0	0.000225686	0	0	0	0	0	0	0	0	0	0	0	0.000225686
Gemella	0.00194795	0	0	0	0.000775278	0.00055695	0	0	0.000486988	0.000973976	0	0	0.00769225	0.0022278	0	0	0	0.000486988	0	0.000521868	0	0.0646062	0	0	0	0.000486988	0	0.000973976	0	0	0.00055695	0.00126227	0	0.0011139	0.00167085	0.0033417	0.000486988	0.00229409	0	0.0011139	0.000775278	0	0	0	0	0	0.0859886	0.00497747	0.000623244
Gemmata	0	0	0	0	0.000109148	0	0	0	0	0	0.000109148	0	0	0	0	0	0	0	0	0	0	0	0	0	0	0.000109148	0	0	0	0	0	0	0	0	0	0	0	0	0	0	0	0	0	0	0	0	0	0	0.000109148
Gemmiger	12.1022	2.02155	0.69781	1.22934	1.98145	0.789741	0.885991	1.35552	1.9614	26.9234	1.46904	3.68402	1.63193	0.733595	0.933807	2.89798	9.73263	2.99114	0.506236	1.10903	3.23023	2.53149	2.78137	0.42973	0.552819	13.5203	5.30731	2.98158	0.906968	1.46256	0.958795	2.31339	1.33546	3.40884	0.960029	0.381605	2.00613	0.866247	1.77692	2.17395	1.82257	5.14812	1.7473	1.56838	0.698427	1.10841	2.25878	0.983474	1.29752
Geofilum	0	0	0	0	0	0	0	0	0	0	0.00101597	0	0	0	0	0	0	0	0	0	0	0.000406388	0	0	0	0	0	0	0	0.000203194	0	0	0.000203194	0	0	0	0.000203194	0	0	0	0	0	0	0	0	0	0	0	0.000406388
Giesbergeria	0	0	0	0	0	0	0	0	0	0	0	0	0.00029235	0	0	0	0	0	0	0	0	0	0	0	0	0	0	0	0	0	0	0	0	0	0	0	0	0	0.000877049	0	0	0	0	0	0	0	0	0	0
Glaciecola	0	0	0.000687593	0	0	0	0.000458395	0.000229198	0.00160438	0.00297957	0.000229198	0	0	0	0	0	0.000687593	0	0	0	0	0.000229198	0.00160438	0	0.00091679	0.000458395	0.00275037	0	0	0	0.000229198	0.000229198	0.00206278	0	0	0	0.00183358	0	0	0	0.00091679	0.00275037	0.00252117	0.000229198	0.000229198	0	0.00091679	0	0.000229198
Globicatella	0	0	0	0	0	0	0	0	0	0	0	0	0	0	0	0	0	0	0	0	0	0	0	0	0	0	0	0	0	0	0	0	0	0	0	0	0	0	0	0	0	0	0	0	0	0	0	0	0
Gluconobacter	0	0	0	0	0	0	0	0	0	0	0	0	0	0	0.00342605	0	0	0	0	0	0	0	0	0	0	0	0	0	0	0	0	0	0	0	0	0	0	0	0	0	0	0	0	0	0	0	0	0	0
Gordonia	0	0	0	0.000201899	0	0	0	0	0	0	0	0	0	0	0	0	0	0	0	0	0	0	0	0	0	0	0	0	0	0	0	0	0	0	0	0	0	0	0	0	0	0	0	0	0	0	0	0	0
Gordonibacter	0	0	0	0	0	0	0	0	0	0	0	0	0	0	0	0	0	0	0	0	0	0	0	0	0	0	0	0	0	0	0	0	0	0	0	0	0	0	0	0	0	0	0	0	0	0	0	0	0
Gorillibacterium	0	0.000360592	0.000721184	0.000180296	0.00162266	0.000360592	0	0.00180296	0.000180296	0.00162266	0.000540888	0	0.000180296	0.000360592	0.000721184	0	0	0	0	0.000721184	0	0.00108178	0.000180296	0.000360592	0	0.00090148	0	0	0	0	0	0.000180296	0.000721184	0.000180296	0.000360592	0	0.000721184	0	0.000360592	0	0.000360592	0.000540888	0	0.000180296	0	0.000540888	0	0	0.00090148
Gottschalkia	0	0	0.000883053	0	0.000588702	0	0	0.00176611	0	0	0.000588702	0.000294351	0	0	0	0	0	0	0	0	0	0	0	0.000294351	0	0.000588702	0	0	0	0	0	0	0.000588702	0	0	0	0	0	0	0	0.000588702	0	0	0	0	0	0.000294351	0	0.000294351
Gracilibacillus	0	0	0	0	0.000453591	0	0	0	0	0	0	0	0	0	0	0	0.000226796	0	0	0	0	0	0	0	0	0	0	0.000226796	0	0	0	0	0.000329552	0	0	0	0	0	0	0	0	0	0	0	0	0	0	0	0
Gramella	0	0	0	0	0	0	0	0.000305867	0	0	0	0	0	0	0	0	0	0	0	0	0	0	0	0	0	0	0	0	0	0	0	0	0	0	0	0	0	0	0	0	0	0	0	0	0	0	0	0	0
Granulicatella	0.00102713	0.0030814	0	0.00102713	0.000513567	0.0179748	0.0030814	0.0487889	0	0.0107849	0	0.00359497	0.104254	0.0318411	0.00457671	0	0.000513567	0	0.00102713	0.0256783	0.0744672	0.00513567	0.00200887	0.258324	0.00205427	0.0015407	0.00205427	0	0	0.000513567	0	0.0595738	0	0.000981739	0.0729265	0.136095	0	0.23825	0.00410854	0.0015407	0.00102713	0.0128392	0.00256783	0.000513567	0	0	0.258838	0.0554652	0
Grimontia	0	0	0	0	0	0	0	0	0	0	0	0	0	0	0	0	0	0	0	0	0	0	0	0	0	0	0	0	0	0	0	0	0	0	0	0	0	0	0	0	0	0	0	0	0	0	0	0	0.000179999
Gulbenkiania	0	0	0	0	0.00105337	0	0	0	0	0	0	0	0	0	0	0	0	0	0	0	0	0	0	0	0	0	0	0	0	0	0	0	0	0	0	0	0	0	0	0	0	0	0	0	0	0	0	0	0
Haematobacter	0	0	0	0.000242208	0	0	0	0	0	0	0	0	0	0	0	0	0	0	0	0	0	0	0	0	0	0	0	0	0	0	0	0	0	0	0	0	0	0	0	0	0	0	0	0	0	0	0	0	0.000242208
Haemophilus	3.7883	4.94817	2.51633	0.393685	1.9146	11.7574	3.55701	3.14523	2.65285	0.324825	2.05147	8.11278	2.18776	1.05384	4.59268	0.315069	2.06275	3.70385	8.11421	2.63138	6.31605	21.0674	1.16947	26.9042	2.94602	0.522837	2.98495	0.506017	0.490428	2.04288	0.210133	6.76757	0.73156	4.18864	17.6927	2.3641	9.9395	11.3227	1.35282	3.72383	7.70838	2.11748	5.42205	0.788103	0.857076	1.61311	14.9968	1.78654	2.43189
Hafnia	0	0	0	0	0	0	0	0	0	0	0	0	0	0	0	0	0	0	0.000614266	0	0	0	0	0	0	0	0	0	0	0	0	0	0	0	0	0	0	0	0	0	0	0	0	0	0	0	0	0	0
Hahella	0	0	0	0	0	0	0	0	0	0	0	0	0	0	0	0	0	0	0	0	0	0	0	0	0	0	0	0	0	0	0	0	0	0	0	0	0	0	0	0	0	0	0	0	0	0	0	0	0.000152324
Halanaerobium	0	0	0	0	0	0	0	0	0	0	0	0	0	0	0	0	0	0	0	0	0	0	0	0	0	0	0	0	0	0	0	0	0.000347963	0	0	0	0	0	0	0	0	0	0	0	0	0	0	0	0
Haliea	0	0	0	0	0	0	0	0	0	0	0	0	0	0	0	0	0	0	0	0	0	0	0	0.000469624	0	0	0	0	0	0	0	0	0	0	0	0	0	0	0	0	0	0	0	0	0	0	0	0	0
Halomonas	0	0	0	0	0	0	0	0	0	0	0	0	0	0	0	0	0	0	0	0	0	0	0	0	0	0	0	0	0	0	0	0	0	0	0	0	0	0	0	0	0	0	0	0	0	0.000252507	0	0	0
Haloplasma	0	0.000587457	0	0.000587457	0	0.000587457	0	0.000293728	0.000293728	0.000881185	0.000881185	0	0	0	0	0	0	0	0.000293728	0	0	0.000881185	0	0	0.000293728	0.000881185	0.000293728	0	0.000587457	0	0.000293728	0.00117491	0.000881185	0.000587457	0.000293728	0	0	0.000587457	0	0.000293728	0	0.000293728	0.000293728	0	0	0	0	0	0
Hathewaya	0	0	0	0	0	0	0	0	0	0.000354859	0	0	0	0	0.000354859	0	0.000354859	0	0	0	0	0	0	0	0	0	0	0	0	0	0	0	0	0	0	0	0	0	0	0	0	0	0	0	0	0	0	0	0
Helcococcus	0	0	0	0	0	0	0	0.00127084	0	0	0	0	0	0	0	0	0	0	0	0	0	0	0.000635418	0	0	0	0	0	0	0	0	0	0	0	0	0	0	0	0	0	0.000635418	0	0.000635418	0	0	0	0	0	0
Helicobacter	0	0.000451575	0.0227795	0.00102476	0.000463898	0.00137937	0	0.340908	0.0436948	0.000927796	0.011031	0.00136705	0	0	0.00139169	0.000463898	0.000463898	4.16643	0	0.287881	0	0	4.61373	0.00139169	0.000463898	0	0.00231949	0	9.99124	0.00778376	0.000463898	0.00371118	0.00139169	0.000463898	0.00212991	0.000512382	0	0.000512382	0.000463898	1.51107	0.0138683	0.0369929	0.0888148	0	0.000463898	0.000927796	0.0656685	0	0.00142636
Herbaspirillum	0.000188786	0	0	0	0	0	0	0	0	0	0	0	0	0	0.000188786	0	0	0	0.00133115	0	0	0	0	0	0	0	0	0	0	0	0	0	0.000188786	0	0.00133115	0	0	0	0	0	0	0	0	0	0.000332788	0	0	0.00166394	0
Herbiconiux	0	0	0	0	0	0	0	0	0	0	0	0	0	0	0	0	0	0	0	0	0	0	0	0	0	0	0	0	0	0	0	0	0	0	0	0	0	0	0	0	0	0	0	0	0	0	0	0	0
Hespellia	0.0499666	0.0922111	0.0438343	0.0899399	0.26982	0.067682	0.102659	0.268911	0.334095	0.187148	0.796286	0.381563	0.159439	0.102432	0.218945	0.0229392	0.0894856	0.136727	0.108337	0.143995	0.0481496	0.451516	0.135137	0.0422445	0.0379292	0.0667735	0.0311156	0.0322512	0.253921	0.0265731	0.0579158	0.11833	0.286854	0.141951	0.0286172	0.0163527	0.0547361	0.0442886	0.0681363	0.109018	0.145812	0.0456513	0.0513293	0.0481496	0.0451971	0.268911	0.161937	0.0551904	0.127415
Hippea	0	0	0	0	0	0	0	0.00116633	0	0	0	0	0	0	0	0	0.000571629	0	0	0	0	0	0	0	0	0	0	0	0	0	0	0	0	0	0	0	0	0	0	0	0.000583167	0	0	0	0	0	0	0	0
Holdemanella	0.23791	6.40688	1.87587	0.884913	0.762979	1.03425	0.317742	0.403533	3.83197	0.315359	0.970306	0.0726836	0.046867	0.2534	0.0651372	0.0421009	0.834074	0.6756	2.81083	0.0750666	0.758213	4.7705	0.0754638	0.506799	0.168403	34.1224	1.55654	11.2481	1.43302	0.28001	0.225597	3.02769	1.33849	0.133452	2.7441	8.38006	1.75473	2.31038	7.71757	9.36903	1.40085	1.70548	0.963157	3.55276	0.800711	0.43769	7.12418	0.244662	1.64392
Holdemania	3.2561	0.0488187	0.193749	0.580152	0.610812	0.251328	0.0368683	0.304884	0.20413	1.03068	0.364614	0.128657	0.629565	0.297552	0.404796	0.036614	0.287279	0.235946	0.0361055	0.802705	0.022121	1.21484	0.489528	0.0879753	0.0437415	1.09266	0.118105	1.12701	0.0912888	0.114889	0.051107	0.304683	0.423604	0.476439	0.123572	0.0294946	0.169594	0.0489471	0.041445	0.105265	0.833223	0.151287	0.114427	0.243839	0.0142388	0.0996714	0.47607	0.0412069	0.286298
Holospora	0	0	0	0	0	0	0	0	0	0	0	0	0	0	0	0	0	0	0	0	0	0	0	0	0	0	0	0	0	0	0	0.00221125	0	0	0	0	0	0	0	0	0	0	0	0	0	0	0	0	0
Hugenholtzia	0	0	0	0	0	0	0	0	0	0	0	0	0	0.000235025	0	0	0	0	0	0	0	0	0	0	0	0	0	0	0	0	0	0	0	0	0	0	0	0	0	0	0	0	0	0	0	0	0	0	0
Humibacter	0	0	0	0	0	0.000812331	0	0	0	0	0	0.000270777	0	0	0	0	0	0	0	0.000270777	0	0	0	0	0	0	0	0	0	0	0	0	0	0	0	0	0	0	0	0	0	0.000270777	0	0	0	0	0	0	0
Hungateiclostridium	0	0	0	0	0.00519756	0	0	0.00211151	0	0.00211151	0.00665937	0	0	0	0.00162424	0	0.0125066	0	0	0	0	0	0.00129939	0	0	0	0	0	0	0	0	0	0.00406059	0	0	0	0	0	0	0	0.00243636	0	0	0.00178666	0	0	0	0	0
Hungatella	0.389161	0.015683	0.0799715	0.0643775	0.0682974	0.0807421	0.0215775	0.0749814	0.0245212	0.205749	0.0442489	0.115051	0.149637	0.0675546	0.105865	0.0585915	0.122207	0.0277635	0.0705105	0.0587613	0.0621074	0.485985	0.0543891	0.0529671	0.0707807	0.0289643	0.0468726	0.115334	0.0896742	0.035836	0.0374327	0.0616151	0.0739675	0.193864	0.059207	0.0109484	0.0751912	0.0808082	0.0521794	0.0295937	0.087444	0.351103	0.192773	0.0425845	0.0105655	0.0837706	0.0887232	0.0211751	0.041911
Hyalangium	0	0	0	0	0	0	0	0	0	0	0	0	0	0	0	0	0	0	0	0	0	0	0	0	0	0	0	0	0	0	0	0	0	0	0	0	0	0	0	0	0	0	8.9396e-05	0	0	0	0	0	0
Hydrogenibacillus	0	0.00153321	0	0	0	0	0	0	0	0	0	0	0	0	0	0	0	0	0	0	0	0	0	0	0	0	0	0	0	0	0	0.00114991	0	0	0	0	0.00153321	0	0	0.000766604	0	0	0	0	0	0	0	0	0
Hydrogenoanaerobacterium	0.000943717	0	0.00377487	0.00220201	0.00283115	0.000314572	0	0.013212	0.00188743	0.00283115	0.0128975	0	0.00188743	0.00125829	0.00408944	0	0.00314572	0	0	0.00125829	0.000314572	0	0.00377487	0.00125829	0.000629144	0.00471858	0.000314572	0.00346029	0	0	0	0.00975174	0.00534773	0	0.000629144	0	0.00692059	0.000629144	0.00125829	0.00188743	0.00817888	0.00440401	0.000629144	0	0.000314572	0.000943717	0.000943717	0.000629144	0.00251658
Hydrogenophaga	0	0	0	0	0	0	0	0	0	0	0	0	0	0	0	0	0	0	0	0	0	0	0	0	0	0	0	0	0	0	0.000189103	0.000189103	0	0	0	0	0	0	0	0	0	0	0	0.000189103	0	0	0	0	0
Hydrogenophilus	0	0	0	0	0	0	0	0	0	0	0	0	0	0	0	0	0	0	0	0	0	0	0	0	0	0	0	0	0	0	0	0	0	0	0	0	0	0	0	0	0	0	0	0	0	0	0	0	0
Hylemonella	0	0	0	0	0	0	0	0	0	0	0	0	0	0	0	0	0	0	0	0	0	0	0	0	0	0	0	0	0	0	0	0	0	0	0	0	0	0	0.000276342	0	0	0	0	0	0	0	0	0	0
Hymenobacter	0	0.000157307	0	0	0	0.000202082	0	0	0	0	0.00036705	0	0	0.000236313	0	0	0	0	0	0	0	0.000157307	0	0	0	0	0	0.000157307	0	0	0	0.000157307	0	0	0	0	0	0	0	0	0.000157307	0.000157307	0.000314615	0	0	0.000526231	0	0	0
Hyphomicrobium	0	0	0	0	0.00486011	0	0	0	0	0	0	0	0	0	0	0	0	0	0	0	0	0	0	0	0	0	0	0	0	0.00135003	0	0.00594014	0	0	0	0	0.000270006	0	0	0	0.00189004	0	0	0	0	0	0	0	0
Ideonella	0	0	0	0	0	0	0	0	0	0	0	0	0	0	0	0	0	0	0	0	0	0	0	0	0	0	0	0	0	0	0	0	0	0	0	0	0	0	0	0	0	0	0	0	0	0	0	0	0
Idiomarina	0	0	0.000820428	0	0.000388359	0	0.000388359	0	0	0	0	0.000410214	0	0	0.000381029	0	0	0	0	0.00838263	0.000410214	0	0	0	0	0	0	0	0	0	0	0	0	0	0	0	0.000820428	0	0	0	0.00123064	0	0	0	0.000820428	0	0	0	0.00820428
Ignatzschineria	0	0	0.000406536	0	0	0	0	0	0	0.000406536	0	0	0	0	0	0	0	0.000406536	0	0	0	0	0.000406536	0	0	0	0	0	0	0	0	0	0	0	0	0	0	0	0	0	0	0	0	0	0	0	0	0	0
Ignavigranum	0	0	0	0	0	0	0	0	0	0	0	0	0	0	0.0010212	0	0	0	0	0	0	0	0	0	0	0.000510598	0	0	0	0	0	0	0	0	0	0	0	0	0	0	0	0	0	0	0	0	0	0	0
Ileibacterium	0	0	0.000364888	0	0	0	0.000364888	0.000364888	0.000364888	0	0.00182444	0	0	0	0	0.000364888	0	0	0	0.00255422	0	0	0	0	0	0	0	0	0	0	0	0	0.000364888	0	0	0	0	0	0	0	0.000364888	0	0	0	0	0	0	0	0.000364888
Ilumatobacter	0	0	0	0	0	0	0	0	0	0	0.000233523	0	0	0	0	0	0	0	0	0	0	0	0	0	0	0	0	0	0	0	0	0	0	0	0	0	0	0	0	0	0	0	0	0	0	0	0	0	0
Imhoffiella	0	0	0.000419581	0	0	0	0	0	0	0	0	0	0	0	0	0.00020979	0	0	0	0	0	0	0	0	0	0	0	0	0	0	0	0	0	0	0	0	0.00020979	0	0	0	0	0	0	0	0	0	0	0	0.000629371
Imtechella	0	0	0	0	0	0	0	0	0.000323944	0	0	0	0	0	0	0	0	0	0	0	0	0	0	0	0	0	0	0	0	0	0	0	0	0	0	0	0	0	0	0	0	0	0	0	0	0	0	0	0
Indibacter	0	0	0	0	0	0	0	0	0	0	0	0	0	0	0	0	0	0	0	0	0	0	0	0	0	0	0	0	0	0	0	0	0	0	0	0	0	0	0	0	0.000198568	0	0	0	0	0	0	0	0
Inquilinus	0	0	0	0	0.00215816	0	0	0	0	0	0	0	0	0	0	0	0	0	0	0	0	0	0	0	0	0	0	0	0	0	0	0	0	0	0	0	0	0	0	0	0.000134885	0	0	0	0	0	0	0	0
Insolitispirillum	0	0	0	0	0	0	0	0	0	0	0	0	0	0	0	0	0.000215609	0	0	0	0	0	0	0	0	0	0	0	0	0	0	0.000862434	0	0	0	0	0	0	0	0	0	0	0	0	0	0	0	0	0
Intestinibacillus	0.301966	0.160485	0.557828	0.523689	0.651444	1.55101	0.15943	0.642645	0.722888	1.59993	0.794684	0.267476	0.243192	0.324138	1.80652	0.212925	0.497294	0.471602	0.198847	0.685934	0.0622937	1.34055	0.979102	0.579296	0.524393	1.13959	0.297039	0.329769	0.992124	0.354405	0.213277	0.537063	0.485328	1.07835	0.745412	0.0893932	0.598653	0.158022	0.205534	0.49659	0.991068	0.551845	0.361444	1.87092	0.0735558	0.673968	0.748932	0.211869	1.47675
Intestinibacter	0.816551	0.0400369	0.00100933	0.003028	0.115064	0.716291	0.00067289	0.00201867	0.0471023	0.4542	0.238539	0.444444	0	0.0521489	0.858607	0.163512	0.0148036	0.0131213	0.124821	0.247287	0.113718	0.770459	0.00740179	0.342501	0.0656067	0.184035	0.00100933	0.0339809	0	0.372444	0.00437378	0.180334	0.00908401	0.0198502	0.235175	0.00168222	0.00067289	0.0541676	0.00269156	0.00100933	0.20725	0.0928588	0.0958868	0.454537	0.0807467	0.0938681	0.0460929	0.00471023	0.0285978
Intestinimonas	0.787212	0.379982	1.43552	2.79196	1.70059	0.446916	0.181254	2.45226	0.907455	2.0705	1.75479	0.323118	0.933814	0.481271	1.93042	0.167334	1.56406	0.226864	0.226864	0.353327	0.168815	0.480086	1.955	0.327857	0.328449	1.68726	0.187177	2.17949	0.184808	0.36547	0.372282	1.33068	1.81076	0.891166	0.4481	0.0695992	1.74353	0.135052	0.23101	1.39347	2.52038	0.286986	0.284913	0.796689	0.19162	0.577229	2.48217	0.116097	1.43286
Intrasporangium	0.000647036	0	0	0	0	0	0	0	0	0	0	0	0	0	0	0	0	0	0	0	0	0.000215679	0	0	0	0	0	0	0	0.000862715	0	0	0	0	0	0	0	0	0	0	0	0	0	0	0	0	0	0	0
Isoptericola	0	0	0	0	0	0	0	0	0	0	0	0	0	0	0	0	0	0	0	0	0	0	0	0	0	0	0	0	0	0	0	0	0	0	0	0	0	0	0	0	0	0	0	0	0	0	0	0	0
Izhakiella	0	0	0	0	0	0	0	0	0	0	0	0	0	0	0	0	0.00114016	0	0	0	0	0	0	0	0	0	0	0	0	0	0	0	0	0	0	0	0	0	0	0	0	0	0	0	0	0	0	0	0
Janibacter	0	0	0.000637125	0	0	0.000955688	0	0	0	0	0	0	0	0	0	0	0	0	0	0	0	0.000318563	0	0	0	0	0	0	0	0	0	0	0	0.000318563	0	0	0	0	0	0	0	0	0	0	0	0	0	0	0
Jannaschia	0	0	0	0	0	0	0	0	0	0	0	0	0	0	0	0	0	0	0	0	0	0	0	0	0	0	0	0	0	0	0	0	0	0	0	0	0	0	0	0	0	0	0	0	0	0	0	0	0
Jeotgalibacillus	0	0	0	0	0	0	0	0	0	0	0	0	0	0	0	0	0	0	0	0	0	0	0	0	0	0	0	0	0	0	0.000273936	0	0	0	0	0	0	0	0	0	0	0	0	0	0	0	0	0	0
Jeotgalicoccus	0	0	0	0.000439114	0.000473974	0	0	0	0	0	0	0	0.000473974	0	0.000947947	0	0.000947947	0	0	0	0	0.00131734	0	0	0	0	0	0	0	0	0	0	0.000473974	0	0	0	0	0	0	0	0.000473974	0	0	0	0	0	0	0	0
Johnsonella	0.30777	0.176028	0.215476	0.220686	0.237433	0.151838	0.0446582	0.205056	0.187937	1.16186	0.952709	0.237805	0.560089	0.262739	0.599909	0.191286	0.257901	0.134719	0.350567	0.0818734	0.0413089	0.558228	0.303304	0.198729	0.238922	0.545947	0.300699	0.25939	0.0777797	0.13658	0.0829899	0.365081	0.413461	0.592838	0.0692202	0.071081	0.244504	0.0975038	0.247853	0.475982	0.883861	0.209522	0.110157	0.234084	0.0718253	0.124671	0.975782	0.0762911	0.232223
Kaistia	0	0	0	0	0.000629445	0	0	0	0	0	0	0	0	0	0	0	0	0	0	0	0	0	0	0	0	0	0	0	0	0	0	0	0	0	0	0	0	0	0	0	0	0	0	0	0	0	0	0	0
Kandleria	0	0	0.00282126	0.00047021	0	0	0	0.00047021	0.00094042	0.00846378	0.00752336	0	0.00282126	0.00047021	0.0103446	0	0.00094042	0.00094042	0.0568954	0	0.00094042	0	0	0	0.00047021	0	0.00517231	0	0.00047021	0.00329147	0.00705315	0.0131659	0.0808761	0.0343253	0	0.00423189	0	0.011285	0.0169276	0.0126957	0.103446	0.00423189	0.00517231	0.00047021	0.00282126	0.0136361	0	0.00094042	0.0094042
Kerstersia	0	0	0	0	0	0	0	0	0	0	0	0	0	0	0	0	0	0	0	0	0	0	0	0	0	0	0	0	0	0	0	0	0	0	0	0	0	0	0	0	0	0	0	0	0	0	0	0	0
Kibdelosporangium	0	0	0	0	0	0	0	0	0	0	0	0	0	0	0	0	0	0	0	0	0	0	0	0	0	0	0	0	0	0	0	0	0	0	0	0	0	0	0	0	8.14589e-05	0	0	0	0	0	0	0	0
Kiloniella	0	0	0	0	0	0	0	0	0	0	0	0	0	0	0	0	0	0	0	0	0	0	0	0	0	0	0	0	0	0	0	0	0	0	0	0	0	0	0	0	0	0	0	0	0	0	0	0	0
Kineosphaera	0	0	0	0	0	0	0	0	0	0	0	0	0	0	0	0	0	0	0	0	0	0	0	0	0	0	0	0	0	0	0	0	0	0	0	0	0	0	0	0	0	0	0	0	0	0	0	0	0
Kingella	0	0	0	0	0	0	0	0.000956597	0	0	0	0	0	0	0	0	0	0	0	0	0	0	0	0	0	0	0	0	0	0	0	0	0	0	0	0	0	0	0	0	0	0	0	0	0	0	0.000506239	0	0.000900716
Kitasatospora	0	0	0	0	0	0	0	0	0	0	0	0	0	0	0	0	0	0	0	0	0	0	0	0	0	0	0	0	0	0	0	0	0	0	0	0	0	0	0	0	0	0	0	0	0	0	0	0	0
Klebsiella	0.0124977	0.00525985	7.72242	0.00218261	18.5883	0.0677679	0.0145065	0.159347	0.00906099	3.06171	1.63618	39.3404	0.263737	0.00649592	1.1267	0.0876251	0.0505651	0.00218631	0.645699	0.0051109	0.208595	1.11949	0.237769	0.00267271	0.00127893	0.0165524	0.0304973	0.524197	0.00379334	0.146472	1.58589	2.41261	0.0144661	4.58201	0.0118209	0.098653	0.908407	0.00145754	0.0702672	0.190066	1.36567	0.0118676	0.00979358	0.00876703	0.0041765	0.0109959	0.0027177	0.00108765	0.0121971
Kluyvera	0	0	0.0101368	0.000202743	0.0239007	0.000405486	0.000797431	0.00158583	0.000400972	0.0468739	0.0120021	0.369803	0.000202743	0	0.00379795	0	0.00505503	0.000594688	1.29629	0.000599202	0.0191342	0.186765	0.00693803	0.000792917	0.000400972	0.0130831	0.000797431	0	0.000806458	0.017665	0.00277972	0.000400972	0.000202743	0.867898	0.000198229	0.00634334	0.000202743	0	0.00158583	0.000797431	0.00338795	0.000400972	0.000202743	0.000202743	0.000202743	0.000202743	0.000202743	0.00099566	0
Knoellia	0	0	0	0	0	0	0	0	0	0	0	0	0	0	0	0	0	0	0	0	0	0	0	0	0	0	0	0	0	0	0	0	0.000250811	0	0.00024462	0.000280765	0	0.00048924	0	0	0	0	0	0	0	0	0	0	0
Kocuria	0	0	0	0	0	0	0	0	0	0	0	0	0	0	0	0	0	0	0	0	0	0	0	0	0	0	0	0	0	0	0	0	0	0	0	0	0	0	0	0	0	0	0	0	0	0	0.000347666	0	0.0110682
Komagataeibacter	0	0	0	0	0	0	0	0	0	0	0	0	0	0	0.000530742	0	0	0	0	0	0	0	0	0	0	0	0	0	0	0	0	0	0	0	0	0	0	0	0	0	0	0	0	0	0	0	0	0	0
Kosakonia	0	0	0	0	0.116448	0	0	0	0	0	0	0	0	0	0	0	0	0	0	0	0	0	0	0	0	0	0	0	0	0	0	0	0	0	0	0	0	0	0	0	0	0	0	0	0	0	0	0	0
Kribbella	0	0	0	0	0	0	0	0	0	0	0	0	0	0	0	0	0	0	0	0	0.000103866	0	0	0	0	0	0	0	0	0	0	0	0	0	0	0	0	0	0	0	0	0	0	0	0	0	0	0	0
Kurthia	0	0	0	0	0.000281776	0	0	0	0	0.00033481	0.000309519	0	0	0	0.000281776	0	0.00121033	0	0	0.000281776	0	0.00066962	0	0	0	0	0.00066962	0	0	0	0	0	0.000281776	0	0	0	0	0	0	0	0	0.00066962	0	0.000309519	0	0	0	0	0
Kushneria	0	0	0	0	0	0	0	0	0	0	0	0	0	0	0	0	0	0	0	0	0	0	0	0	0	0	0	0	0	0	0	0	0	0.000266618	0	0	0	0	0	0	0	0	0	0	0	0	0	0	0
Labilibacter	0	0	0	0	0	0	0	0	0	0.000170075	0.000506081	0	0	0	0	0	0	0	0	0	0	0	0	0	0	0	0	0	0	0	0	0	0.000165932	0	0	0	0	0	0	0	0	0	0	0	0	0	0	0	0.000170075
Lachnoanaerobaculum	0.00389307	0.00295607	0.000324422	0.00666979	0.00129769	0.162948	0.00609348	0.00165838	0.00196467	0.00100954	0.00699421	0.00100954	0	0.00392933	0.013666	0.000685114	0.00877953	0.0019828	0.00955532	0.00164025	0.00131582	0.00863446	0	0.0104742	0.00394747	0.00227095	0.000324422	0.00340743	0.0125477	0	0.00133396	0.00356864	0.00328049	0.00133396	0.00649044	0.000685114	0.00582347	0.000324422	0.000991401	0.000666979	0.000991401	0.00571466	0.00236163	0.0410161	0	0.0149637	0.00852765	0.00135209	0.00131582
Lachnobacterium	0.00809697	0.0220826	0.0114094	0.0287074	0.0103052	0.0401168	0.016562	0.0235548	0.0128815	0.025395	0.0327559	0.0033124	0.00220826	0.00404848	0.0629355	0.0283394	0.0139857	0.00478457	0.00699284	0.00699284	0	0.0110413	0.00294435	0.0125135	0.00368044	0.0033124	0.000368044	0.00662479	0.0445333	0.000736088	0.00662479	0.00625675	0.0158259	0.00772893	0.0213466	0.00956915	0.00625675	0.00294435	0.00294435	0.000736088	0.00956915	0.0191383	0.0161939	0.146482	0.00184022	0.0691923	0.00772893	0.00441653	0.00883306
Lachnoclostridium	3.8464	1.12734	0.557349	1.2337	1.49454	1.11699	0.592408	1.61493	0.926166	3.041	1.65726	1.00091	1.77223	4.78609	1.47213	0.289395	1.06112	2.41735	0.623333	1.46643	0.631967	1.97813	3.11368	0.52826	0.792876	1.79775	0.831217	1.34792	0.777025	0.645042	0.653651	1.85423	0.993321	2.9162	0.529302	0.182347	1.19389	0.564311	0.471877	0.936518	1.34154	1.45777	0.809194	1.48376	0.216624	0.912068	1.33177	0.247631	0.773666
Lachnospira	0.00696413	0.00835695	0.00800875	0.00905337	0.0052231	0.01358	0.00243744	0.00626772	0.00870516	0.00835695	0.00731233	0.00417848	0.000348206	0.0055713	0.00661592	0.00208924	0.00104462	0.0055713	0.00278565	0.00731233	0	0.0132318	0.00104462	0.00452668	0.00626772	0.00591951	0.000348206	0.0104462	0.00104462	0.00243744	0.00835695	0.00661592	0.0170621	0.00383027	0.00278565	0.000696413	0.00208924	0.00348206	0.00208924	0	0.00940157	0.00278565	0.00383027	0.00243744	0.00208924	0.00139283	0.00731233	0.00243744	0.00243744
Lacinutrix	0	0	0	0	0	0	0	0	0	0	0	0	0	0	0	0	0	0	0	0	0	0	0	0	0	0	0	0	0	0	0	0	0	0	0	0	0	0	0	0	0	0	0	0	0	0	0	0	0
Lactobacillus	2.09486	1.00423	0.557662	2.42378	3.22263	1.97164	0.735135	0.7231	1.05501	1.60153	0.964126	5.09309	45.607	1.88522	3.85917	0.271812	1.56556	2.34536	6.00921	0.868273	2.61968	3.09062	2.71628	6.13965	1.2105	1.37733	44.7628	0.573095	1.09644	3.70986	1.53491	1.02848	1.22993	1.32938	0.527521	1.88517	5.7342	0.805707	0.379593	6.74551	0.55176	1.62133	1.67999	1.42212	3.62547	3.5293	0.593747	4.34718	0.883189
Lactococcus	0.00227349	0.00084052	5.08596	0.00297751	0	0.399515	0.00294708	0.214218	0	0.0149564	0.0182157	0.00382926	0	0	0.0116273	0.00111923	0.00261753	0	0	0	0.171101	0	0.000766967	0.00361728	0.00151566	0	0.00716529	0.130784	0.0171707	0.000417972	0.49109	0.000417972	0.00719939	0.789309	0	0.000701667	0.000406943	0	0	0.024242	0	0	0	0	0	0.0509494	0.00701667	0	0
Lactonifactor	0.061166	0.095262	0.147129	0.271321	0.0708782	0.0407085	0.0214908	0.169653	0.078524	0.233092	0.173786	0.081417	0.119026	0.215114	0.233299	0.0103321	0.174612	0.0942288	0.0433948	0.178952	0.0355424	0.133491	0.170273	0.0250037	0.0429815	0.0909225	0.0425683	0.129771	0.0706716	0.0845166	0.0413284	0.126258	0.0700516	0.166553	0.0324428	0.00971217	0.102288	0.0175646	0.0438081	0.061786	0.159321	0.152295	0.0872029	0.134731	0.0140517	0.0851365	0.513712	0.0369889	0.0925756
Lamprocystis	0	0	0	0	0.00101321	0.00101321	0.000578976	0	0	0	0.00101321	0.00202642	0.00260539	0	0.000144744	0	0.00636874	0	0.00217116	0	0.000289488	0.00115795	0.00303963	0	0	0.00217116	0.000144744	0.00115795	0.000144744	0.00303963	0.00101321	0.000868465	0	0.00521079	0.000144744	0.000289488	0.000289488	0	0.000144744	0.000868465	0	0	0	0.000144744	0	0	0	0	0
Lampropedia	0	0	0	0	0.00126625	0	0	0	0	0	0	0	0	0	0	0	0	0	0	0	0	0	0	0	0	0	0	0	0	0	0	0.00126625	0	0	0	0	0	0	0	0	0	0	0	0	0	0	0	0	0
Lautropia	0	0	0	0.000317266	0	0	0	0.11287	0	0	0	0	0	0.000317266	0	0	0	0	0.000317266	0	0.0457164	0	0	0.000317266	0	0	0	0.000634533	0	0	0	0	0	0.000317266	0	0	0	0.000317266	0	0	0.000317266	0	0	0	0	0	0.000317266	0	0
Leclercia	0	0	0	0	0.00739106	0	0	0	0	0.00147821	0	0.00646945	0	0	0	0	0	0	0.0024021	0	0	0.00147821	0	0	0	0	0	0	0	0	0	0	0	0.00388031	0	0	0	0	0	0	0	0	0	0	0	0	0	0	0
Leeia	0	0	0	0	0	0	0	0	0	0	0	0	0	0	0	0	0	0	0	0	0	0	0	0	0	0	0	0	0	0	0	0	0	0	0	0	0	0	0	0	0	0	0	0	0	0	0	0	0
Leeuwenhoekiella	0	0	0	0	0	0	0	0	0	0	0	0	0	0.000211264	0	0	0	0	0	0	0	0	0	0	0	0	0	0	0	0	0	0	0	0	0	0	0	0	0	0	0	0	0	0	0	0	0	0	0
Legionella	0	0	0	0	0	0	0	0	0	0	0	0.000267547	0	0	0	0	0	0	0	0	0	0	0	0	0	0	0	0	0	0	0	0	0	0	0	0	0.000267547	0	0	0	0	0	0.00026566	0	0	0	0	0	0
Leifsonia	0	0	0	0	0	0	0	0	0	0	0	0	0	0	0	0	0	0	0	0	0	0	0	0	0	0	0	0	0	0	0	0	0	0	0	0	0	0	0	0	0	0	0	0	0	0.000236625	0	0	0
Lelliottia	0	0	0	0	0	0	0	0	0	0.0592519	0	0.644312	0	0	0	0	0	0	0	0	0	0	0	0	0	0	0	0	0	0.0901208	0.0633953	0	0	0	0	0	0	0	0	0	0.706879	0	0	0	0	0	0	0	0
Lentisphaera	0	0	0	0	0	0	0	0	0	0	0	0	0	0	0	0	0	0	0	0	0	0	0	0	0	0	0	0	0	0	0	0	0.000166025	0	0	0	0	0	0	0	0	0	0	0	0	0	0	0	0
Lentzea	0	0	0	0	0	0	0	0	0	0	0	0	0	0	0	0	0	0	0	0	0	0	0	0	0	0	0	0	0	0	0	0	0	0	0	0	0	0	0	0	0	0	0	0	0	0	0	0	0
Leptospira	0	0.000227484	0	0	0	0	0	0.00773447	0.000227484	0.00272912	0.000231304	0	0	0	0	0	0.000231304	0	0.0029573	0.000682453	0.000454969	0.00136491	0.000227484	0	0	0	0.00204736	0	0	0.00386724	0	0	0	0.000454969	0	0	0	0.000227484	0.000454969	0.000226787	0	0	0	0	0	0	0.0195637	0	0.00113742
Leptotrichia	0	0	0.000863361	0	0	0	0	0	0	0.00043168	0	0	0	0	0.00043168	0	0.0004372	0	0.00432232	0	0	0	0.000700929	0.00945791	0	0	0.0004372	0	0	0.00086888	0	0	0	0.0004372	0	0	0.00043168	0	0	0	0	0	0	0	0	0	0.00424663	0	0
Leucobacter	0	0	0	0	0	0	0.000241478	0	0	0	0	0	0	0	0	0	0	0	0	0	0	0	0	0	0	0	0	0	0	0	0	0	0	0	0	0	0	0	0	0	0	0	0	0	0	0	0	0	0
Leuconostoc	0	0.000516961	0.5058	0	0	0.00155088	0	0.0011271	0	0	0	0.228668	0.000527255	0	0.0864473	0.000516961	0.00206784	0	0	0.000527255	0.000527255	0	0	0	0	0	0.00315324	0.00620353	0	0.913361	0.000475786	0.000583025	0	0	0	0	0.126001	0.000475786	0.319941	0.000475786	0.0978367	0	0	0	0	0	0	0	0
Levyella	0	0	0	0.00758503	0	0	0	0	0	0	0	0	0	0	0.00350078	0	0	0	0	0	0	0.00583464	0	0	0	0	0	0.00700157	0	0	0	0	0	0	0	0	0.00525118	0	0	0	0	0	0	0	0	0	0.00175039	0	0
Lewinella	0	0	0	0	0	0	0	0	0	0	0.000321502	0	0	0	0	0	0	0	0	0	0	0	0	0	0	0	0	0	0	0	0	0	0	0	0	0	0	0	0	0	0	0	0	0	0	0	0	0	0.000423563
Libanicoccus	0	0	0.121933	0	0	0	0	0	0	0	0	0	0	0	0	0	0.230428	0	0	0	0	0	0	0.120937	0	0	0	0	0	0	0	0	0	0	0	0	0	0	0	0	0	0	0	0	0	0	0	0	0
Lihuaxuella	0	0	0	0	0	0	0	0	0	0	0	0	0	0	0	0	0.00026254	0	0	0	0	0	0	0	0	0	0	0	0	0	0	0	0	0	0	0	0	0	0	0	0	0	0	0	0	0	0	0	0
Limimaricola	0	0	0	0	0	0	0	0	0	0	0	0	0	0	0	0	0	0	0	0	0	0	0	0	0	0	0	0	0	0	0	0	0	0	0	0	0	0	0	0	0	0	0	0	0	0	0	0	0
Limnohabitans	0	0	0	0	0	0	0	0	0	0	0	0	0	0	0	0	0	0	0	0	0	0	0	0	0	0	0	0	0	0	0	0	0	0	0	0	0	0	0	0	0	0	0	0	0	0	0	0	0
Limnothrix	0	0	0	0	0	0	0	0	0	0	0	0	0	0	0	0	0	0	0	0	0	0	0	0	0	0	0	0	0	0	0	0	0	0	0	0	0	0	0	0	0	0	0	0	0	0	0	0	0
Lishizhenia	0	0	0	0	0.000560685	0	0	0	0	0	0	0	0	0	0	0	0	0	0	0	0	0	0	0	0	0	0	0	0	0	0	0	0	0	0	0	0	0	0	0	0	0	0	0	0	0	0	0	0
Listeria	0	0	0	0	0	0	0	0	0	0	0.000932619	0	0	0.00676215	0.000310873	0	0.000310873	0	0	0	0.000310873	0	0	0	0	0.000345767	0	0	0	0	0	0	0	0	0	0	0.000872865	0	0	0	0	0	0	0	0	0	0	0	0.000310873
Lonsdalea	0	0	0	0	0	0	0	0	0	0	0	0	0	0	0	0	0	0	0	0	0	0	0	0	0	0	0	0	0	0	0.000259735	0	0	0	0	0	0	0	0	0	0	0	0	0	0.000259735	0	0	0	0
Luteimonas	0	0	0	0	0	0	0	0	0	0	0	0	0	0	0	0	0	0	0	0	0	0	0	0	0	0	0	0	0	0	0	0	0	0	0	0	0	0	0	0	0	0	0	0	0	0	0	0	0
Lutibacter	0	0	0	0	0	0	0	0	0	0	0	0.00097515	0	0	0	0	0	0	0	0	0	0	0	0	0	0	0	0	0	0	0.000731363	0	0	0	0	0	0	0	0	0	0	0	0	0	0	0	0	0	0
Lutispora	0	0	0.000558186	0.000279093	0.00111637	0	0	0.00111637	0.00167456	0.000837279	0.00111637	0	0	0	0.000279093	0	0.000279093	0	0	0	0	0	0	0	0	0.00223275	0	0.000279093	0	0.000279093	0	0.000279093	0.00223275	0.000279093	0	0	0	0	0	0.000558186	0.00111637	0	0	0	0	0	0	0	0
Lyngbya	0	0	0	0	0	0	0	0	0	0	0	0	0	0	0	0	0	0	0	0	0	0	0	0	0	0	0	0	0	0	0	0	0	0	0	0	0	0	0	0	0	0	0	0	0	0	0	0	0
Lysinibacillus	0	0	0	0	0	0	0	0	0	0	0	0	0	0	0	0	0	0	0	0	0	0	0	0	0	0	0	0	0	0	0	0	0	0	0	0	0	0	0	0	0	0	0	0	0	0	0	0	0
Lysobacter	0.000324137	0	0	0	0	0	0	0	0	0	0	0	0	0	0.00036736	0.000324137	0	0.000324137	0	0	0	0	0	0	0	0	0	0	0	0	0	0	0	0	0	0	0	0	0	0	0	0	0	0	0	0	0	0	0
Magnetospirillum	0	0	0.00117696	0	0.00840438	0	0	0	0	0	0	0	0	0	0	0	0	0	0	0	0	0	0	0	0	0	0	0	0	0	0	0	0	0	0	0	0	0	0	0	0	0	0	0	0	0	0	0	0
Mailhella	0	0.000577089	0.000288544	0	0.135039	0	0	0	0	0.0467442	0	0	0	0	0.0640569	0.0147158	1.08752	0.000288544	0	0	0	0	7.78926	0	0	0	0.244974	0	0	0.0372222	0	0	0.0571318	0	0	0	6.02365	0.000288544	0	0	0	0	0	0	0	0	0	0	0
Maledivibacter	0	0	0	0.000344655	0	0	0.000172327	0	0.000172327	0	0	0	0	0	0	0.000172327	0	0	0	0	0	0	0	0	0	0	0	0	0	0	0	0	0	0	0	0	0	0	0	0.000172327	0.000172327	0	0	0	0	0.000172327	0	0	0
Mangrovibacter	0.000202123	0.000202123	0	0	0.00060637	0	0.000202123	0	0	0	0	0.000808493	0	0	0	0	0	0	0	0	0	0	0	0	0	0	0	0	0	0	0	0	0	0	0	0	0	0	0	0	0	0	0	0	0	0	0	0	0
Mangrovimonas	0	0	0	0	0	0	0	0	0.000374527	0	0	0	0	0	0	0	0	0	0	0.000374527	0	0	0	0	0	0	0	0	0	0	0	0	0	0	0	0	0	0	0	0	0	0	0	0	0	0	0	0	0
Mariniblastus	0	0	0	0	0	0	0	0	0	0	0	0	0	0	0	0	0	0	0	0	0	0	0	0	0	0	0	0	0	0	0	0	0	0	0	0	0	0	0	0	0	0	0	0	0	0	0	0	0
Marinifilum	0	0	0	0	0	0	0	0	0	0	0	0	0	0	0	0	0	0	0	0	0	0	0	0	0	0	0	0	0	0	0	0	0	0	0	0	0	0	0	0	0.00105966	0	0	0	0	0	0	0	0
Marinilabilia	0	0	0	0	0	0	0	0	0	0	0.000200697	0	0	0	0	0	0	0	0	0	0	0	0	0	0	0.000401395	0	0	0	0	0	0	0.000200697	0.000200697	0	0	0	0	0	0.000200697	0	0	0	0	0	0	0	0	0.000200697
Marinilactibacillus	0	0	0	0	0	0	0	0	0	0	0	0	0	0	0	0	0	0	0	0	0	0	0	0	0	0	0	0	0	0	0	0	0	0	0	0	0	0	0	0	0	0	0	0	0	0	0	0	0.000398631
Marininema	0	0	0	0	0	0	0	0	0.000600271	0	0	0	0	0	0	0	0	0	0	0	0	0	0	0	0	0	0	0	0	0	0	0	0.000300135	0	0	0	0	0	0	0	0	0	0	0	0	0.000280222	0	0	0
Mariniphaga	0	0	0	0	0.000198086	0	0	0	0	0	0	0.000198086	0	0	0	0	0	0	0	0	0	0	0	0	0	0	0	0	0	0	0	0	0	0	0	0	0	0	0	0	0	0	0	0	0	0	0	0	0
Mariniradius	0	0	0	0	0	0	0	0	0	0	0	0	0	0	0	0	0	0	0	0	0	0	0	0	0	0	0	0	0	0	0	0	0	0	0	0	0	0	0	0	0	0	0	0	0	0	0	0.000411995	0
Marinitoga	0	0	0	0	0	0	0	0	0	0	0	0	0	0	0	0	0	0	0	0	0	0	0	0	0.000432457	0	0	0	0	0	0	0	0	0	0	0	0	0	0	0	0	0	0	0	0	0	0	0	0
Marinobacter	0	0	0.00120394	0	0	0	0	0.000257067	0.00179089	0.00153668	0	0	0	0	0	0	0.000257067	0	0	0	0	0.000514134	0.00385029	0.000257067	0.000771202	0	0.00179947	0	0	0	0.000257067	0	0.00127676	0	0	0	0.00102541	0	0	0	0.00179089	0.00102541	0.00282488	0	0.000257067	0	0.000257067	0	0.00126631
Marinobacterium	0	0	0	0	0	0	0	0	0	0.00021366	0	0	0	0	0	0	0	0	0	0	0	0	0	0	0	0	0	0	0	0	0	0	0	0	0	0	0.00021366	0	0	0	0	0	0	0	0	0	0	0	0
Marinomonas	0.000260867	0	0	0.000273252	0.000260867	0.000238706	0	0	0	0	0	0	0	0	0	0	0	0	0	0	0	0	0	0	0	0	0	0	0	0	0	0.000238706	0	0.000238706	0	0	0	0	0	0	0	0	0	0	0	0	0	0	0.000258997
Marinospirillum	0	0	0	0	0	0.00031872	0	0	0	0	0	0	0	0	0	0	0	0	0	0	0	0.0003243	0	0	0	0	0	0	0	0	0	0	0	0	0	0	0	0	0	0	0	0	0.00031872	0	0	0	0	0	0.0003243
Marivita	0.000216902	0	0	0	0.000216902	0	0	0	0	0	0	0	0	0	0	0	0	0	0	0	0	0	0.000216902	0	0.000216902	0	0	0	0.000216902	0	0	0	0	0	0	0	0	0	0	0	0	0	0	0	0	0	0.000216902	0	0.000433804
Marvinbryantia	0.107717	0.0283581	0.0167071	0.063531	0.0681474	0.0826563	0.0459446	0.0397893	0.0604534	0.0910098	0.037591	0.07782	0.0837554	0.14223	0.0817769	0.014289	0.0503412	0.128601	0.0149485	0.0378108	0.0270391	0.066169	0.106398	0.0178063	0.0164873	0.0525395	0.0657293	0.0540783	0.0428669	0.036272	0.0327547	0.0470437	0.0303366	0.14311	0.0301168	0.0138493	0.141791	0.0393497	0.0400091	0.0477032	0.0637508	0.282702	0.164653	0.0463842	0.00681474	0.0514403	0.0721044	0.00857339	0.040229
Massilia	0	0	0	0	0	0	0	0	0	0	0	0	0	0	0	0	0	0	0	0	0	0	0	0	0	0	0	0	0	0	0	0	0	0	0	0	0	0	0	0	0	0.000151642	0	0	0	0.000327242	0	0	0
Massilibacterium	0.00035095	0	0	0	0	0	0	0	0	0	0	0	0	0	0	0	0.00035095	0	0	0	0	0	0	0	0	0	0	0	0	0	0	0	0.00035095	0	0	0	0	0	0	0	0	0	0	0	0	0	0	0.00035095	0
Massilimaliae	0.00175888	0.034474	0.00457308	0.0102015	0.127695	0.0014071	0.00211065	0.0112568	0.0650785	0.00351776	0.132268	0.0014071	0.0102015	0.00703552	0.0242725	0.000351776	0.0496004	0.000703552	0.0014071	0.00175888	0	0.00281421	0.0130157	0.00386953	0.000351776	0.00316598	0.000703552	0.00175888	0	0.000351776	0.000703552	0.0168852	0.0102015	0.000351776	0.00316598	0	0.00949795	0.00175888	0.00175888	0.00175888	0.0263832	0.00422131	0.00457308	0.00105533	0.00105533	0.00386953	0.00879439	0.000703552	0.0130157
Massilioclostridium	0.0378518	0.200983	0.372488	0.432448	0.586535	0.378183	0.224431	0.902748	0.379188	0.344351	0.502792	0.153752	0.537294	0.206342	0.597924	0.0743636	0.377848	0.0301474	0.334301	0.220076	0.00100491	0.469965	0.17854	0.100156	0.288075	0.717509	0.259938	0.711814	0.143033	0.217061	0.0381867	0.334636	0.972422	0.919831	0.0736937	0.00971417	0.162796	0.0157437	0.332292	0.713489	0.479344	0.191939	0.198973	0.0525905	0.0241179	0.0649844	0.212372	0.0308174	2.36758
Massiliomicrobiota	0	0	0	0.000718293	0	0.000718293	0.00107744	0.00251403	0	0	0.000718293	0	0.000718293	0	0.00430976	0.00251403	0.00682378	0.00107744	0.0226262	0	0	0.00215488	0	0	0	0	0.0053872	0.00107744	0.0107744	0.000718293	0.00107744	0.000359147	0.00359147	0.00179573	0	0	0.000359147	0.00107744	0.00287317	0.00215488	0.0193939	0.00179573	0.000359147	0	0.000718293	0.00359147	0	0.00107744	0.00287317
Mediterranea	2.86543	22.5004	15.3247	26.6844	18.9372	10.6402	5.72429	5.55035	8.14717	2.00261	14.7677	15.5523	7.6231	9.72901	10.6855	15.1421	14.6054	25.9947	10.8288	15.3189	20.0234	21.4427	9.66065	20.3277	22.6455	2.29807	11.2453	1.47474	17.4787	19.1474	15.2194	9.1824	8.23654	11.6453	31.4324	17.4493	6.7704	23.3918	52.1715	11.9544	6.08481	18.8869	24.3273	4.01713	9.08974	4.14144	8.72086	16.4161	11.8111
Megamonas	0	0.0049835	0.00249175	0	0.0029901	0	0	0.00387869	0	11.7474	0	0.00395198	0.00049835	0	0.00476728	0.0681395	0	0.0009967	0.000780484	0.00327223	0.0804864	0.00049835	0.0009967	0.00437704	0	0	0.0059802	0	0.00049835	0	0.00316413	0.00249175	0	0	0.00448515	0.000390242	0	0.00049835	0.00049835	0	0.0009967	0	0.00149505	0	0	0	0	0	0.000780484
Megasphaera	0.329888	0.114499	0.0262607	0.00647825	0.0142782	0	0.0178947	0.0272784	0.0110251	0.0169762	0.024441	0.0180968	0.00117226	0.00424101	0.0235764	0	0.0433088	0.0109054	0.282885	0.0886999	0.157733	0.0168851	0.00331456	0.365589	0.0173301	0.0126441	0.023059	0.0139347	0.00908787	0.0985971	0.0292828	0.0616312	0.00121893	0.030662	0.0144222	0.00226561	0.0289515	0.00941754	2.00873	0.0418345	0.0266951	0.0229137	0.0240666	0.00939687	0.000566403	0.0109091	0.444243	0.00670412	0.0192695
Meiothermus	0	0	0	0.000364023	0	0	0	0	0	0	0	0	0	0	0	0.000364023	0	0	0	0	0	0	0	0	0	0	0	0	0	0	0	0	0	0	0	0	0	0	0	0	0	0	0	0	0	0	0	0	0
Melaminivora	0	0	0	0	0	0	0	0	0	0	0	0	0	0	0.00498708	0	0	0.000332472	0	0.00631696	0	0	0	0	0	0	0	0	0	0	0	0	0.000664943	0	0	0	0	0	0	0	0	0	0	0	0	0	0	0	0
Melghirimyces	0	0	0	0	0	0	0	0	0	0	0	0	0	0	0	0	0	0	0	0	0	0	0	0	0	0	0	0	0	0	0	0	0	0	0	0	0	0	0	0	0	0	0	0	0	0	0	0	0
Merdibacter	0.27869	0.022684	0.0263297	0.0190384	0.0307855	0.0429376	0	0.0749383	0.0198485	0.0421275	0.0623811	0.13813	0.0781789	0.0733181	0.0704826	0.0162029	0.0494188	0.000810144	0	0.039292	0.0218739	0.0611659	0.209017	0.00121522	0	0.142585	0.0421275	0.0429376	0.00648115	0.0125572	0.0178232	0.0376717	0.0477985	0.141775	0.00567101	0	0.0214688	0.0603558	0.0230891	0.0437478	0.186333	0.0461782	0.0210638	0.0291652	0.000405072	0.0437478	0.0595456	0.00121522	0.0206587
Merdimonas	0.0355612	0.00964372	0.0409858	0.150683	0.0973413	0.0162738	0.0171779	0.0569582	0.039479	0.420406	0.0530404	0.0382735	0.0503281	0.0253148	0.0620814	0.0219997	0.119944	0.00150683	0.0126574	0.0928208	0.00783552	0.100355	0.112711	0.00753415	0.0150683	0.0443008	0.0141642	0.140738	0.0412872	0.0102464	0.00693142	0.05515	0.0726292	0.0470131	0.00813689	0.00301366	0.0340544	0.0216984	0.0331503	0.0762456	0.0605746	0.0334516	0.0147669	0.0120546	0.00843825	0.0171779	0.0207943	0.0117533	0.0201915
Mesoplasma	0	0	0	0	0	0	0	0	0	0	0	0	0	0	0	0	0	0	0	0	0	0	0	0	0	0	0.00118499	0	0	0	0	0	0.00118499	0	0	0	0	0	0	0	0	0	0	0	0	0	0	0.00128375	0
Mesorhizobium	0	0	0	0	0	0	0	0	0	0	0	0	0	0	0	0	0	0	0	0	0	0	0	0	0	0	0	0	0	0	0	0	0	0	0	0	0	0	0	0	0	0	0	0	0	0	0	0	0
Methylobacillus	0	0	0	0	0	0	0	0	0	0	0	0	0	0	0	0	0	0	0	0.000615574	0	0	0	0	0	0	0	0	0	0	0	0	0	0	0	0	0	0	0	0	0	0	0	0	0	0	0	0	0
Methylobacterium	0	0	0	0	0	0	0	0	0	0	0	0	0	0	0	0	0	0	0	0	0	0	0	0	0	0	0	0	0	0	0	0	0	0	0	0	0	0	0	0	0	0	0	0	0	0	0	0	0
Methylobrevis	0	0	0	0	0	0	0	0	0	0	0	0	0	0	0	0	0	0	0	0	0	0	0	0	0	0	0	0	0	0	0	0	0	0	0	0	0	0	0	0.000228274	0	0	0	0	0	0	0	0	0
Methylocystis	0	0	0.000446836	0	0.000446836	0.000223418	0	0	0	0	0	0	0	0	0	0	0	0	0	0	0	0	0	0	0	0	0	0	0	0	0	0	0.000446836	0	0	0	0	0	0	0	0	0	0	0	0	0	0	0	0
Methylogaea	0	0	0	0	0	0	0	0	0	0	0	0	0	0	0	0	0	0	0	0	0	0	0	0	0	0	0	0	0	0	0	0	0	0	0	0	0	0	0	0	0	0	0	0	0	0	0.000270544	0	0
Methyloglobulus	0	0	0.000241724	0	0.00314242	0	0	0	0	0	0	0	0	0	0	0.00120862	0	0	0	0	0	0.000966898	0	0	0	0	0	0	0	0	0.00362587	0.000966898	0	0.000725173	0	0	0	0	0	0	0	0	0	0	0	0	0	0	0
Methylomonas	0	0	0	0	0	0	0	0	0	0	0	0	0	0	0	0	0	0	0	0	0	0	0	0	0	0	0	0	0	0	0	0	0	0	0	0	0	0	0	0	0	0	0	0	0	0	0	0	0
Methylophaga	0	0	0	0	0	0	0	0	0.00227477	0.00227477	0	0	0	0	0	0	0	0	0	0	0.000379129	0.00151652	0.0026539	0	0	0	0	0	0	0	0	0	0	0	0	0	0.0026539	0	0	0	0.000758258	0	0.00454955	0	0	0	0	0	0
Methylophilus	0	0	0	0	0	0	0	0	0	0	0	0	0	0	0	0	0	0	0	0.000724287	0	0	0	0	0	0	0	0	0	0	0	0	0	0	0	0	0	0	0	0	0	0	0	0.00108643	0	0	0	0	0
Methyloversatilis	0	0	0	0	0	0	0	0	0	0	0	0	0	0	0.000236149	0	0	0.000236149	0	0.00141689	0.000236149	0	0	0	0	0	0	0	0	0	0	0	0	0	0	0	0	0	0	0	0	0	0	0	0.000472298	0	0	0	0
Microbacterium	0	0.000355877	0.000226418	0	0.000355877	0	0	0	0	0	0.00142351	0.000826931	0	0	0	0	0.00134327	0	0	0	0	0	0	0	0	0	0	0	0	0	0.000808714	0	0.000907164	0	0	0	0	0	0	0.000355877	0.000275644	0	0	0.000355877	0	0.000328141	0	0	0
Microbulbifer	0	0	0	0	0	0	0	0	0	0	0.000272862	0	0	0	0	0	0	0	0	0	0	0	0	0	0	0	0	0	0	0	0.00023179	0	0	0	0	0	0	0	0	0.00022185	0	0	0	0.00023179	0	0	0	0	0
Micrococcus	0	0	0	0	0.000381288	0	0	0	0	0.000381288	0	0.000762577	0	0	0	0	0.00418524	0.000762577	0.000381288	0	0.000381288	0.000381288	0	0	0	0	0	0	0.000381288	0.000762577	0	0	0	0	0	0	0	0	0	0.00228773	0	0	0	0	0	0	0	0	0.00152515
Microscilla	0	0	0	0	0	0	0	0	0.000102341	0	0	0	0	0	0	0	0	0	0	0	0	0	0	0	0	0	0	0	0	0	0	0	0	0	0	0	0	0	0	0	0	0	0	0	0	0	0	0	0
Microvirga	0.000109026	0	0	0	0.000744457	0	0	0	0	0	0	0	0	0	0	0	0	0	0	0	0.000211787	0	0	0	0	0	0	0	0	0	0	0.000154501	0	0	0	0	0	0	0	0	0.000744457	0	0	0	0	0	0	0	0
Microvirgula	0	0	0	0	0	0	0	0	0	0	0	0	0	0	0	0	0	0	0	0	0	0	0	0	0	0	0	0	0	0	0	0	0	0	0	0	0.000247567	0	0	0	0	0	0	0	0	0	0	0	0.000247567
Mitsuaria	0	0	0	0	0	0	0	0	0	0	0	0	0	0	0	0	0	0	0	0	0	0	0	0	0	0	0	0	0	0	0	0	0	0	0	0	0	0	0	0	0	0	0	0	0	0	0	0.000171839	0
Mitsuokella	0.121844	0.0240585	24.2959	0.150559	5.7166	0.0721754	6.02276	0.0244465	13.1324	0.0287149	13.2046	0.0628624	0.0915774	0.821868	12.7432	0.0597581	38.5642	0.100502	0.058982	0.0733395	14.2042	0.144739	0.0865328	8.99243	1.80244	0.0698471	0.078384	0.0248345	0.0659667	0.0756677	0.0776079	0.068683	0.0702352	0.0822644	0.0814883	0.0609222	26.8578	0.0745036	0.0702352	22.9599	17.8568	7.36034	9.76463	0.0849807	1.0155	0.0776079	0.112143	0.087697	0.0760558
Mizugakiibacter	0	0	0	0	0	0	0	0	0	0	0	0	0	0	0	0	0	0	0	0	0	0	0	0	0	0	0.000320148	0	0	0	0	0	0	0	0	0	0	0	0	0	0	0	0	0	0	0	0	0	0
Mobiluncus	0	0	0	0	0	0	0	0	0	0	0	0	0	0	0	0	0	0	0	0	0	0	0	0	0	0	0	0.0012233	0	0	0	0	0	0	0	0	0	0	0	0.00163107	0	0	0	0	0	0	0	0	0
Moellerella	0	0	0	0	0.00121096	0	0	0	0	0	0	0	0	0	0	0	0	0	0	0	0	0	0	0	0	0	0	0	0	0	0	0	0	0	0	0	0.00030274	0	0	0	0	0	0	0	0	0	0	0	0
Mogibacterium	0	0	0	0	0	0	0	0	0	0	0.000553645	0	0	0	0	0	0	0	0	0	0	0	0	0	0	0	0	0	0	0	0	0	0	0	0	0	0	0	0	0	0	0	0	0	0	0	0.000553645	0	0
Moheibacter	0	0	0	0	0	0	0	0	0	0	0	0	0	0	0	0	0	0	0	0	0	0	0	0	0	0	0	0	0	0	0	0	0	0	0	0	0	0	0	0	0	0	0	0	0	0	0	0	0
Monashia	0	0	0	0	0	0	0	0	0	0	0	0	0	0	0	0	0	0	0	0	0	0	0	0	0	0	0	0	0	0	0	0	0	0	0	0	0	0	0	0	0	0	0	0	0	0	0	0	0
Monoglobus	0	0	0	0	0	0	0	0	0	0	0.163425	0	0	0	0	0	0.715301	0	0	0	0	0	0	0	0	0	0	0	0	0	0	0	0	0.115956	0	0	0	0	0	0	0	0	0	0	0	0	0.290976	0	0
Moorella	0	0	0	0	0	0	0	0	0	0	0	0	0	0	0	0	0	0	0	0	0	0	0	0	0	0	0	0	0	0	0	0	0	0	0	0	0.000333351	0	0	0	0	0	0	0	0	0	0	0	0
Moraxella	0	0	0.00082461	0	0	0	0	0	0	0.000917852	0	0	0	0	0	0	0	0	0	0.00042078	0	0	0	0	0	0	0.00137678	0	0	0	0	0	0	0	0	0	0.00215477	0.00043862	0	0.000458926	0.00174246	0.000458926	0.00229463	0	0	0	0	0	0.00783379
Mordavella	0	0	0	0.132872	0.14587	0	0.158507	0	0.139732	0.245524	0	0	0	0.386339	0	0	0	0.218805	0	0.15273	0	0.239386	0	0	0	0	0	0.0938767	0.149481	0	0	0	0	0.340845	0	0	0.709852	0	0.108319	0	0	0.090266	0	0	0	0	0	0	0
Morganella	0	0	0.00361866	0	0.000241244	0	0.00168871	0.00410115	0.0337742	5.5917	0.000723733	0	0	0	0	0.000241244	0.0110972	0.00241244	0	0	0	0.00699608	0.030638	0.00289493	0.00337742	0.00458364	0.00651359	0.000241244	0	0	0.000241244	0	0.0236419	0	0	0.00144747	0.0164046	0	0.00530737	0	0.0205058	0.0135097	0.0229182	0	0.00385991	0	0.00506613	0.000482488	0.000241244
Moritella	0	0	0	0	0	0	0	0	0	0	0	0	0	0	0	0	0	0	0	0	0	0	0	0	0	0	0	0	0	0	0	0	0	0	0	0	0	0	0	0	0	0	0	0	0	0	0	0	0
Mucilaginibacter	0	0	0	0	0.000711994	0	0	0	0	0	0	0	0	0	0	0	0	0	0	0	0	0	0	0	0	0	0	0	0	0.000138762	0.000177999	0	0	0	0	0	0	0	0	0	0	0	0	0	0	0	0	0	0
Muribacter	0	0	0.00040694	0	0	0	0	0	0	0	0	0	0	0	0	0.00040694	0	0	0	0	0	0	0.000813881	0.00122082	0	0	0	0	0	0	0	0	0	0	0.00040694	0	0	0	0	0	0.00040694	0.00040694	0	0	0	0	0	0	0.00284858
Muricauda	0	0	0	0	0	0	0	0	0	0	0	0	0	0	0	0	0	0	0	0	0	0	0	0	0	0	0	0	0	0	0	0	0	0	0	0	0	0	0	0	0	0	0	0	0	0	0	0	0
Mycobacterium	0.000188573	0	0	0	0	0	0	0.00032507	0	0	0	0.000377146	0	0	0	0.000162535	0	0.000163348	0	0	0	0	0	0	0	0	0	0	0	0.000188573	0	0	0.00056572	0.000457026	0	0.000163348	0	0	0	0	0.000163348	0	0	0	0	0	0	0	0.000163348
Mycolicibacillus	0	0	0	0	0	0	0	0	0	0	0	0	0	0	0	0	0	0	0	0	0	0	0	0	0	0	0	0	0	0	0	0	0	0	0	0	0	0	0	0	0	0	0	0	0	0	0	0	0
Mycolicibacterium	0	0	0	0	0	0	0	0	0	0	0	0	0	0	0	0	0	0	0	0	0	0	0	0	0	0	0	0	0	0	0	0	0	0	0	0	0	0	0	0.000365566	0	0	0	0	0	0	0	0	0
Mycoplasma	0	0.0814759	0.449738	0.017941	6.4569	0.034654	2.53304	4.07292	22.4284	0.515455	9.13347	0.00278986	0.00883114	0.0674319	0.29704	0.0131539	14.4635	0.000799731	0.00380235	0.0155741	0.00862538	0.000709809	0.0585829	0.0565066	0.060233	0.0267589	0.00212943	0.00676378	0.0328721	0.0397493	0.0162027	0.0209277	8.81839	0.0145641	3.69244	0.00989741	1.18774	0	0.0142387	0.374398	11.8554	0.0794757	0.0895833	0.00814285	0.0124112	0.0159627	0.00536245	0.151058	0.475134
Myroides	0	0.00925348	0.00347005	0	0	0	0	0	0.102125	0.0161517	0	0.00623966	0.13109	0.0957156	0.000289171	0	0	0	0	0.0170611	0.000289171	0.000289171	0	0	0	0	0.0108429	0	0.000337036	0.033833	0	0.023712	0	0.0971595	0	0.000289171	0.000289171	0.000867513	0	0.00144586	0	0	0.000289171	0	0	0.000289171	0	0.0182178	0.00134814
Nafulsella	0	0	0	0.000416182	0.000208091	0	0	0	0	0	0	0	0	0	0	0	0	0	0	0	0	0	0	0	0	0	0.000208091	0	0	0	0	0	0	0	0	0	0	0	0	0	0	0.000208091	0	0	0	0	0	0	0
Natranaerobius	0	0	0	0	0	0	0	0	0	0	0	0	0	0	0	0	0	0	0	0	0	0	0	0	0	0.000379747	0	0	0	0	0	0	0	0	0	0	0	0	0	0	0	0	0	0	0	0	0	0	0
Natronincola	0	0	0.000321845	0.000321845	0	0	0	0	0	0	0.000321845	0	0	0	0	0	0.000530647	0	0	0	0	0	0	0	0	0	0	0	0	0	0	0	0	0	0	0	0	0	0	0	0.000321845	0	0	0	0	0	0	0	0
Necropsobacter	0	0	0	0	0	0	0	0.000401059	0	0	0	0	0	0	0.000401059	0	0	0.00160424	0	0	0	0.000401059	0	0.000401059	0	0	0	0	0	0	0	0	0	0	0	0	0	0	0	0	0	0	0	0	0	0	0.0381006	0	0
Negativibacillus	0.747685	0.091766	1.19713	1.84679	0.760198	0.0326743	0.0618726	0.410166	0.584313	0.396262	2.61985	0.0698673	0.171714	0.120269	0.294068	0.044145	0.597522	0.287812	0.0309363	0.0434498	0.00799477	0.190484	0.588485	0.0941992	0.0723005	0.414338	0.117836	0.37784	0.00312839	0.176233	0.0573538	0.437974	0.507146	0.201607	0.0288507	0.0180751	0.145296	0.188746	0.197436	0.558591	0.886377	0.0778621	0.0622202	0.0524874	0.0504018	0.262785	0.189441	0.0542254	0.297197
Neglecta	0.00108944	0.00136181	0.00435778	0.00435778	0.0062643	0	0	0.00708139	0.00326833	0.00435778	0.00789847	0	0	0	0.00354069	0	0.0130733	0	0	0	0	0.00136181	0.00762611	0	0.00217889	0	0	0	0	0	0	0.00272361	0.00653667	0	0.00245125	0	0.0049025	0.0601918	0.0296874	0.00108944	0.009805	0.00354069	0	0	0	0	0.00898791	0	0.00517486
Neisseria	0.0069081	0.00414977	0.0239396	0.000533968	0.278918	0.695163	0.0157303	1.69592	0.00244553	0.00390944	0.00200453	0.710728	0.0039899	0.00503681	0.0164972	0.00176967	0.00576196	0.0221968	0.391839	0.0155365	0.463061	0.0197603	0.00247413	3.56782	0.00267414	0.000453394	0.648325	0.00118775	0	0.167303	0.000533968	0.207749	0.000533968	0.14587	0.126088	0.00172403	0.0225699	0.000889506	1.20021	0.00106794	0.0701593	0.00309062	0.00466296	0.0150226	0	0.00579307	0.190143	0.0686218	0.365562
Neokomagataea	0	0	0	0	0.000401397	0	0	0	0	0	0	0	0	0	0	0	0	0	0	0	0	0	0	0	0	0	0	0	0	0	0	0	0	0	0	0	0	0	0	0	0	0	0	0	0	0	0	0	0
Neomegalonema	0	0	0.00029326	0	0	0	0	0	0	0	0	0	0	0	0	0	0.00029326	0	0	0	0	0	0	0	0	0	0	0	0	0	0	0	0	0	0	0	0	0	0	0	0	0	0	0	0	0	0	0	0
Neosynechococcus	0	0	0	0	0	0	0	0	0	0	0	0	0	0	0	0	0	0	0	0	0	0	0	0	0.000230874	0	0	0	0	0	0	0	0	0	0	0	0	0	0	0	0	0	0	0	0	0	0	0	0
Neptuniibacter	0	0	0	0	0	0	0	0	0	0	0	0	0	0	0	0	0	0	0	0	0	0	0	0	0	0	0	0	0	0	0	0	0	0	0	0	0	0	0	0	0	0	0	0	0	0	0	0	0
Neptunomonas	0.000224729	0	0.00471932	0	0	0	0.00247202	0.00269675	0.0193267	0.00898918	0	0.000224729	0	0	0	0	0.0116859	0.00134838	0	0.000224729	0	0.00629242	0.0200009	0.00134838	0.00584297	0.00179784	0.010787	0	0	0.000224729	0.000224729	0.000224729	0.0125848	0	0.000224729	0.000449459	0.00674188	0	0.00561824	0	0.0130343	0.00786553	0.0130343	0.000224729	0.00202257	0	0.00359567	0.000224729	0.000224729
Niameybacter	0	0	0	0	0	0	0	0.000436808	0	0	0.000873615	0	0	0	0	0	0	0	0	0	0	0	0	0.000218404	0	0.000218404	0	0	0	0	0	0	0	0	0	0	0	0	0	0.000218404	0.000218404	0	0	0	0	0	0	0	0
Niastella	0	0	0	0	0	0	0	0	0	0	0	0	0	0	0	0	0	0	0	0	0	0	0	0	0	0	0	0	0	0	0	0	0	0	0	0	0	0	0	0	0	0	0	0	0	0	0	0	0
Nioella	0	0	0	0	0	0	0	0	0	0	0	0	0	0	0	0	0	0	0	0	0	0	0	0	0	0	0	0	0	0	0	0	0	0	0	0	0	0	0	0	0	0	0	0	0	0	0	0	0
Nisaea	0	0	0.00108068	0	0.00864544	0	0	0	0	0.000216136	0	0	0	0	0	0	0	0	0	0	0	0	0	0	0	0	0	0	0	0	0	0.0023775	0	0	0	0	0	0	0	0	0.000432272	0	0	0	0	0	0	0	0
Nissabacter	0	0	0	0	0	0	0	0	0	0	0	0	0	0	0	0	0	0	0	0	0	0	0	0	0	0.0269269	0	0	0	0	0	0	0	0	0	0	0	0	0	0	0	0	0	0	0	0	0	0	0
Nitratireductor	0	0	0	0	0	0	0	0	0	0	0	0	0	0	0	0	0	0	0	0	0	0	0	0	0.000200301	0	0	0	0	0	0	0	0	0	0	0	0	0.000195097	0	0	0	0	0	0	0	0	0	0	0
Nitrincola	0	0	0	0	0	0	0	0	0	0	0	0	0	0	0	0	0	0	0	0	0	0	0	0	0	0	0	0	0	0	0	0	0.000248284	0	0	0	0	0	0	0	0	0	0	0	0	0	0	0	0
Nitrolancea	0	0	0	0	0	0	0	0	0	0	0	0	0	0	0	0	0	0	0	0	0	0	0	0	0	0	0	0	0	0	0	0	0	0	0	0	0	0	0	0	0	0	0	0.000257195	0	0	0	0	0
Nitrosomonas	0	0	0	0	0	0	0	0	0.000311365	0	0	0	0	0	0.000311365	0	0	0	0	0	0	0	0	0	0	0	0	0	0	0	0	0	0	0	0	0	0	0	0	0	0	0	0	0	0	0	0	0	0
Nocardia	0	0	0	0	0	0	0	0.000143786	0	0	0	0	0	0	0	0	0	0	0	0	0	0.000142711	0	0	0	0.000142711	0	0	0	0	0	0	0.000428133	0.000142711	0	0	0	0	0.000285422	0	0.000131784	0	0	0.000142711	0	0	0	0.000285422	0
Nocardioides	0	0	0	0	0	0	0	0	0	0	0	0	0	0	0	0	0	0	0	0	0	0	0	0	0	0	0	0	0	0	0	0	0	0	0	0	0	0	0	0	0	0	0	0	0	0	0	0	0
Nocardiopsis	0	0	0	0	0	0	0	0	0	0	0	0	0	0	0	0	0.000158096	0	0	0	0	0	0	0	0	0.000172167	0	0	0	0	0	0	0	0	0	0	0	0	0	0	0	0	0	0	0	0	0	0	0
Nonlabens	0	0	0	0	0	0	0	0	0	0	0	0	0	0	0	0	0	0	0	0	0	0	0	0	0	0	0	0	0	0	0	0	0	0	0	0	0	0	0	0	0	0.000311392	0	0	0	0	0	0	0
Nosocomiicoccus	0	0	0	0	0.00132474	0	0	0	0	0	0	0	0	0	0	0	0.000662368	0	0	0	0	0	0	0	0	0	0	0	0	0	0	0	0	0	0	0	0	0	0	0	0	0	0	0	0	0.000662368	0	0	0
Noviherbaspirillum	0	0	0	0.000172445	0.00034489	0	0	0	0	0	0	0	0	0	0.000185835	0	0.00034489	0	0	0	0.000185835	0	0	0	0.000185715	0	0	0.000172445	0	0	0	0	0	0	0	0	0	0	0	0.000172445	0.00034489	0	0	0	0	0	0	0	0
Novispirillum	0	0	0	0	0.000699195	0	0	0	0	0	0	0	0	0	0	0	0	0	0	0	0	0	0	0	0	0	0	0	0	0	0	0	0	0	0	0	0	0	0	0	0	0	0	0	0	0	0	0	0
Novosphingobium	0	0	0	0	0	0	0	0	0	0.000233018	0	0	0	0	0	0	0	0	0	0	0	0	0.000932072	0	0	0	0	0	0	0	0	0.000233018	0	0	0	0	0	0	0	0	0.000413526	0	0	0	0	0	0	0	0
UNKNOWN	238.418	51.314	159.003	202.74	308.548	162.29	64.1619	316.513	417.641	273.783	451.231	300.289	128.077	268.587	290.535	23.652	281.447	105.926	143.948	166.438	9.34967	265.684	241.456	68.5382	83.4285	409.042	65.5493	287.092	115.966	69.4956	61.4467	182.271	109.572	86.2761	32.9962	18.7545	137.916	91.1518	90.6473	139.48	262.208	266.045	163.51	112.746	21.6249	93.4759	319.472	20.0122	123.338
Oceanibaculum	0	0	0	0	0	0	0	0	0	0	0	0	0	0	0	0	0	0	0	0	0	0	0	0	0	0	0	0	0	0	0	0	0	0	0	0	0	0	0	0	0	0	0	0	0	0	0	0	0
Oceanimonas	0	0	0	0	0	0	0	0	0	0	0	0	0	0	0	0	0	0	0	0	0	0	0	0	0	0	0	0	0	0	0	0	0	0	0	0	0	0	0	0	0	0	0	0	0	0	0	0	0
Oceaniovalibus	0	0	0	0	0	0	0	0	0	0	0	0	0	0	0	0	0	0	0.000345169	0	0	0	0	0	0	0	0	0	0	0	0	0	0	0	0	0	0	0	0	0	0	0	0	0	0	0	0	0	0
Oceanivirga	0	0	0.0022617	0	0	0	0	0	0	0	0.000565425	0	0	0	0	0	0	0	0	0	0	0	0	0	0	0	0	0	0	0	0	0	0	0.000565425	0	0	0	0	0	0	0	0	0	0	0	0	0	0	0
Oceanobacillus	0	0	0	0	0	0	0	0	0	0	0	0	0	0	0	0	0	0	0	0	0	0	0	0	0	0	0	0	0	0	0	0	0	0	0	0	0	0	0	0	0	0	0	0	0	0	0	0	0
Oceanococcus	0	0	0	0	0	0.000273822	0	0	0	0.000273822	0	0	0	0	0	0	0	0	0	0	0	0	0	0	0	0	0	0	0	0	0	0	0	0	0	0	0	0	0	0	0	0	0	0	0	0	0	0	0
Oceanospirillum	0	0	0.000264397	0.000264397	0	0	0	0	0	0.000528794	0	0	0	0	0.000264397	0.000452179	0	0	0	0	0.00105759	0	0.00158638	0.000528794	0	0	0.000264397	0	0.000264397	0	0	0	0	0	0	0.00105759	0	0	0.000528794	0.00132199	0	0	0	0.000264397	0	0	0	0	0.000264397
Ochrovirga	0	0	0	0.000295453	0	0	0	0.000295453	0	0.000295453	0.000590907	0	0	0	0.00118181	0	0.00088636	0	0	0	0	0	0	0	0	0	0.000295453	0	0	0	0	0	0	0	0	0	0.000295453	0	0	0	0	0	0	0	0	0	0.00088636	0.00236363	0.000295453
Odoribacter	0.812024	4.66865	5.84573	7.06381	19.3424	2.85213	1.41691	20.4825	15.2283	0.667519	3.55472	4.69046	11.831	1.72144	38.7745	2.30969	18.3678	1.46747	1.66178	6.10744	3.30627	2.26388	25.2979	3.41991	2.33279	37.257	5.70888	35.2835	6.77923	23.5001	2.13119	1.81139	4.27092	9.41878	6.40053	2.87585	8.42764	4.43818	3.23101	2.12188	9.11179	1.41044	1.69474	9.12674	3.76719	9.71477	14.9483	2.00176	2.04578
Oerskovia	0	0	0	0	0	0	0	0	0	0	0	0	0	0	0	0	0.000248221	0	0	0	0	0	0	0	0	0	0	0	0	0	0	0	0	0	0	0	0	0	0	0	0	0	0	0	0	0	0	0	0
Oligella	0	0	0.000432599	0	0.00112431	0.00149908	0	0	0	0.0367275	0.000374771	0.00187385	0.00749542	0.000374771	0	0	0.00187385	0.000374771	0	0	0	0	0	0	0	0	0	0.00187385	0.00112431	0	0	0.000374771	0	0	0	0	0.000865198	0	0	0	0	0	0	0	0	0	0.00524679	0.00112431	0.00259559
Olsenella	0	0.528436	0.290806	0.000485919	0	0	0.0990222	0	1.10448	0	0.00040493	0	0.379355	0	0	0	0.232797	0	0	0	0	0.675541	2.29274	4.60962	0.14513	0.43465	1.49621	0	0	0.215659	0	0.000809859	0	0	0	0	0.104259	0	0	1.0383	0.521081	0.00040493	0.163767	0.613581	0	0	0.0780752	0.0542718	0
Orenia	0	0	0	0	0	0	0	0	0.000288518	0	0	0	0	0	0	0	0	0	0	0	0	0	0	0	0	0.000288518	0	0	0	0	0	0.000288518	0	0	0	0	0	0	0	0	0	0	0	0.000288518	0	0	0	0	0
Oribacterium	0.00525586	0.000373615	0.000373615	0.00185549	0.00332477	0.00296794	0	0.003073	0	0	0.0140589	0.00110826	0	0.00189119	0.00260272	0.000369419	0.0015365	0.000373615	0.00148187	0.000743034	0.000369419	0.00332477	0.000373615	0.00704413	0.00184709	0.000770348	0.000747229	0.000373615	0.000747229	0.00259852	0	0.00297633	0.00444142	0.00259852	0.000793467	0.000738838	0.000373615	0.00147768	0.00185549	0	0.0148251	0.00186807	0.00148187	0.00222491	0	0.00149026	0.00147768	0.00295535	0.00185549
Ornithinibacillus	0	0	0	0	0	0	0.000590067	0.000260154	0	0	0.000590067	0	0	0	0	0	0	0	0	0	0	0	0	0	0	0	0	0	0	0	0	0	0	0	0	0	0	0	0	0	0.000260154	0.000251267	0	0	0	0	0	0	0
Oscillibacter	0.344222	0.661268	2.95339	1.41518	3.14642	0.335616	0.324743	6.02652	4.30432	50.2922	12.9481	0.314043	1.59382	0.686038	1.82381	0.240845	4.18966	0.478615	0.21516	0.540841	0.0296331	0.572607	5.52179	0.519676	0.54428	1.96161	0.475054	1.20524	0.019826	2.70012	1.2063	2.60726	3.85436	0.953885	0.358624	0.21964	3.79962	0.541396	1.03259	1.47339	4.86418	0.338034	0.381134	0.85542	0.321486	0.314649	6.24223	0.242988	8.77576
Oxalobacter	0.00123114	0	0.00492456	0.00287266	0.00287266	0	0.00041038	0.0082076	0.0731823	0.0041038	0.00451418	0	0.00164152	0	0.0020519	0	0.0254436	0.00123114	0	0.00041038	0	0	0.00451418	0.0020519	0.00369342	0.00656608	0.00123114	0	0	0.00041038	0.00082076	0	0.00246228	0.00328304	0.00041038	0	0.00328304	0	0	0.0020519	0.00369342	0.00082076	0.00041038	0.00123114	0	0	0.00164152	0	0.00287266
Oxobacter	0	0	0	0	0.000221702	0	0	0	0	0	0.000443405	0	0.000221702	0	0	0	0.000443405	0	0	0	0	0.000221702	0.000443405	0	0	0	0	0	0	0	0	0	0.000443405	0	0	0	0	0	0	0	0	0	0	0	0	0	0	0	0
Paenibacillus	0.000179061	0.000345423	0.000372255	0	0.000736484	0.0005724	0	0.000372255	0.000356204	0.00108466	0.00103618	0	0.000534306	0.000186127	0.000720434	0.000257316	0.000372255	0	0.000155467	0	0	0.00015916	0.000338641	0.000183393	0.000438945	0.000186127	0.00016932	0.000372255	0	0	0.000196178	0.00380048	0.000907721	0.000178102	0.000128658	0.00047748	0.000314785	0	0	0	0.000842025	0	0.000128658	0.00015916	0	0.000356204	0	0	0.00097923
Paeniglutamicibacter	0.000451153	0.000225577	0	0	0.00225577	0	0	0.00067673	0	0.00112788	0.00270692	0.000451153	0	0	0.000451153	0	0	0	0.000225577	0.000225577	0.000225577	0	0.000225577	0	0.00067673	0	0.000451153	0	0	0.00225577	0.000902307	0.000225577	0.000451153	0.00157904	0	0	0.000225577	0.000225577	0	0	0	0.000225577	0	0.000451153	0	0	0.00157904	0.000225577	0
Paenirhodobacter	0	0.000290732	0	0	0	0	0	0	0	0	0.000290732	0	0	0	0	0	0	0	0	0	0	0	0	0	0	0	0	0	0	0	0	0.000581464	0	0	0	0	0.000581464	0	0	0	0	0	0	0	0	0	0	0	0
Paenisporosarcina	0	0	0	0	0	0	0	0	0.000276983	0	0	0	0	0	0	0	0	0	0	0	0	0	0	0	0	0	0	0	0	0	0	0	0	0	0	0	0	0	0	0	0	0	0	0	0	0	0	0	0
Palleronia	0	0	0	0	0	0	0	0	0	0	0.000266634	0	0	0	0	0	0	0	0	0	0	0	0	0	0	0	0	0	0	0	0	0	0	0	0	0	0	0	0	0	0	0	0	0	0	0	0	0	0
Paludibacterium	0	0	0	0	0	0	0	0	0	0	0	0	0	0	0	0	0	0	0	0	0	0	0	0	0	0	0	0	0	0	0	0	0	0	0	0	0	0	0	0	0	0	0	0	0	0	0	0	0
Pannonibacter	0	0	0	0	0	0	0	0	0	0	0	0	0	0	0.000183596	0	0	0	0	0	0	0	0	0	0	0	0	0	0	0	0	0	0	0	0	0	0	0	0	0	0	0	0	0	0	0	0	0	0
Pantoea	0	0	0	0	0.000232087	0	0	0	0	0	0	0.000634717	0	0	0.000232087	0	0.0090292	0	0	0.00125929	0.000209882	0	0	0.000464175	0	0.000752716	0	0.000209882	0	0.000232087	0.000441969	0	0	0.00139252	0	0	0	0	0	0	0	0	0	0	0	0	0	0	0
Papillibacter	0	0.00207569	0.0307893	0.0117622	0.0280218	0	0.00103784	0.0307893	0.0235244	0.0297515	0.0259461	0	0.0100325	0.00242163	0.013146	0	0.0321731	0	0	0.00553516	0	0.00380543	0.0480867	0.00484327	0.00172974	0.0418597	0.00207569	0.00518922	0	0.00207569	0.000691895	0.0169514	0.0166055	0.00380543	0.00138379	0.00138379	0.0211028	0.000691895	0.00138379	0.0235244	0.0359786	0.00242163	0.000691895	0.00518922	0	0.00172974	0.0231785	0.000691895	0.0162595
Parabacteroides	53.925	2.72814	7.01179	4.77633	17.0291	7.58617	3.81131	25.4852	14.1422	29.5104	1.74759	9.22361	30.189	7.20107	11.1109	10.2673	21.3549	6.28059	3.99521	12.9062	7.46834	9.98052	70.1066	5.1602	4.89491	52.9098	14.6473	64.5703	7.00499	3.87779	4.8774	3.34304	3.71565	21.1286	8.66097	1.37676	6.07757	11.9379	10.317	5.66364	2.4345	3.86879	4.86582	32.5386	3.03152	11.2707	12.3638	4.73987	3.33233
Paraburkholderia	0.00165204	0	0.00055068	0.00013767	0.00013767	0	0	0.00123903	0	0.00178971	0.000963691	0.000147154	0.00013767	0.00013767	0.000284825	0	0.00278435	0	0	0.00030886	0.000168619	0.00013767	0.00085697	0.00041301	0	0	0	0	0	0	0	0.00027534	0.00027534	0.000269122	0.00013767	0	0.000963691	0.00027534	0.00013767	0	0.00144559	0.000131452	0.00027534	0.00055068	0.000579133	0	0.000844534	0	0.0013767
Paraclostridium	0	0.000277457	0	0	0.000277457	0	0	0.000277457	0	0	0	0	0	0.000277457	0	0	0	0.000554913	0	0	0	0.0019422	0	0	0	0.000554913	0	0	0	0	0	0	0	0	0.000277457	0	0	0	0	0	0.000277457	0	0	0	0	0.000554913	0	0	0.000277457
Paracoccus	0	0	0.00151842	0	0.00151842	0	0	0	0.000363587	0	0	0	0	0	0	0	0	0	0	0	0	0	0	0	0.00136505	0	0	0	0	0.000650751	0.000867668	0	0.00872609	0.000580504	0	0	0	0	0	0	0	0	0	0	0.000363587	0	0	0.000908967	0
Parageobacillus	0	0	0	0	0	0	0	0	0	0	0	0	0	0	0	0	0	0	0	0	0	0	0	0.000263244	0	0	0	0	0	0	0	0	0	0	0	0	0	0	0	0	0	0	0	0	0	0	0	0	0
Paraglaciecola	0	0	0	0	0	0	0	0	0	0	0	0	0	0	0	0	0	0	0	0	0	0	0	0	0	0	0	0	0	0	0	0	0	0	0	0	0	0	0	0	0.00016766	0	0	0	0	0	0	0	0
Parapedobacter	0	0	0	0	0	0	0	0	0	0	0	0	0	0	0	0	0	0	0	0	0	0	0	0	0	0	0	0	0	0	0	0	0	0	0	0	0	0	0	0	0	0	0	0	0	0	0	0	0
Paraprevotella	4.60031	3.88087	2.12742	6.90969	2.46655	2.98055	2.45561	1.6194	3.10964	0.417241	3.19675	3.0001	1.04414	3.30499	1.47579	3.54968	1.79181	0.559827	2.10653	2.59121	4.14789	3.94742	2.71154	4.24369	3.0952	22.499	1.92063	0.793835	2.92293	4.62187	4.79904	1.32373	1.55887	3.50055	2.42201	3.54447	1.27693	3.08147	2.51258	2.62049	0.949982	2.54281	3.16395	10.2062	2.93235	1.90638	2.33206	3.23771	1.16445
Pararhizobium	0	0	0	0	0	0	0	0	0	0	0	0	0	0	0	0	0	0	0	0	0	0	0	0	0	0	0	0	0	0	0.000159608	0	0	0	0	0	0	0	0	0	0	0	0	0	0	0	0	0	0
Parascardovia	0	0	0	0	0	0	0	0	0	0	0	0	0	0	0	0	0	0	0	0	0	0	0	0	0	0	0	0	0	0	0	0	0	0	0	0	0	0	0	0	0	0	0	0	0	0	0	0	0
Parasutterella	0.000353145	0.00190546	0.00256517	0	0.470247	0.00115259	0.00390407	0.363382	0.00924783	0.0027049	0.000706291	0.00115259	1.13822	0	0.147892	0.234393	0.0309413	0.00155231	0.00279806	0.0798429	0.00239834	0	0.00211887	0.00150574	0.0027049	0.0860285	0.00301147	0.00115259	0.00155231	0.00190546	0.00602294	0.0137845	0.190291	0.117975	0.0478964	0.000353145	0.000752868	0.0150303	0.00110601	0.000399723	0.174952	0.00367118	0.00743552	0	0.0027049	0.000799445	0.0070087	0.00381092	0.000752868
Parvimonas	0.000586899	0	0.000586899	0	0	0	0	0	0	0	0	0	0	0	0.0011738	0	0.00293449	0	0	0	0	0	0	0	0	0	0	0	0	0	0	0	0.000586899	0	0	0	0	0	0	0	0	0	0	0	0	0	0	0	0
Pasteurella	0	0.000443821	0.00132948	0.000443821	0	0.00177528	0.000441842	0.00221317	0.00264728	0.00177133	0.00133146	0.000871998	0.000443821	0	0.000443821	0	0	0.000887642	0.000887642	0	0.000887642	0.00132948	0.00265303	0.0292863	0.000441842	0	0.00177331	0.000428177	0	0	0	0	0.000883684	0.000443821	0.00754496	0	0.00354661	0.00177528	0	0.000443821	0.00354661	0.00132553	0.00221713	0	0.000883684	0	0.0128688	0	0.00488203
Patulibacter	0	0	0	0	0	0	0.000223686	0	0	0	0	0	0	0	0	0	0	0	0	0	0	0	0	0	0	0	0	0	0	0	0	0	0	0	0	0	0	0	0	0	0	0	0	0	0	0	0	0	0
Pectobacterium	0	0	0	0	0	0	0	0	0	0	0	0	0	0	0	0	0	0	0	0	0	0	0	0	0	0	0	0	0	0	0	0	0	0	0	0	0	0	0	0	0	0	0	0	0	0	0	0	0
Pediococcus	0	0	0.000998766	0	0	0	0	0	0	0.000946031	0	0.000566585	0	0	0.00805235	0	0.00368277	0.00113317	0	0	0	0	0	0.000998766	0	0	0.105604	0	0.000998766	0.000477383	0	0	0	0	0	0	0.00141905	0	0.00142778	0.0277025	0	0	0	0	0	0	0	0	0
Pedobacter	0	0	0	0	0	0	0	0	0.000236467	0	0	0	0	0	0	0	0.000248693	0.000172732	0	0	0	0	0	0	0	0	0.000172732	0	0.000172732	0	0	0	0	0	0	0	0	0	0.000233684	0	0	0	0	0	0	0	0	0	0
Pelagibacterium	0	0	0	0	0	0	0	0	0	0	0	0	0	0	0	0	0	0	0	0	0.00023273	0	0	0	0	0	0	0	0	0	0	0	0	0	0	0	0	0	0	0	0	0	0	0	0	0	0	0	0
Pelagirhabdus	0	0	0	0	0	0	0	0	0	0	0	0	0	0.000395632	0	0	0	0	0	0	0	0	0	0	0	0	0	0	0	0	0	0	0.000395632	0	0	0	0	0	0	0	0	0	0	0	0	0	0	0	0
Peptoanaerobacter	0	0	0	0	0.0849179	0	0	0	0.0660473	0.16353	0	0	0.00385101	0	0	0	0.130129	0.042459	0.000385101	0	0	0.00539142	0.212295	0.0102216	0	0.0860973	0	0	0.0609365	0	0	0	0	0.000393138	0	0	0	0	0	0	0	0.347534	0.200477	0	0	0	0.00390727	0	0.0385276
Peptoclostridium	0	0	0	0	0	0.000293717	0	0.000587435	0	0	0	0	0	0	0	0	0	0	0	0.000293717	0	0	0	0	0	0	0	0	0	0	0	0	0.000293717	0	0	0	0	0	0	0	0.000293717	0	0	0	0	0	0	0	0
Peptococcus	0	0	0	0	0	0	0	0	0	0	0	0	0	0	0	0	0	0	0	0	0	0	0.000508008	0	0	0	0	0	0	0	0	0	0	0	0	0	0	0	0	0	0	0	0	0	0	0	0	0	0.000508008
Peptoniphilus	0.000568635	0.00430728	0.00299618	0.0035867	0.014072	0.0103488	0.00617431	0.00999174	0.0127662	0.030151	0.0465114	0.00243449	0.00731293	0.00419557	0.00543761	0.00184598	0.0070715	0.00489579	0.00478408	0.0205381	0.00238613	0.0410927	0.00539613	0.00307663	0.00553793	0.0104069	0.00615326	0.018714	0.0123065	0.0024613	0.003023	0.0238689	0.0108976	0.0190751	0.000446855	0	0.00407096	0.00290511	0.006046	0.006046	0.012781	0.00229283	0.003023	0.0110007	0	0	0.00475726	0.00366514	0.0054843
Peptostreptococcus	0.0191335	0.0157521	0.00438905	0.0582749	0.00598432	0.00580244	0.0114078	0.0106676	0.00574021	0.0182992	0.0304366	0.0104634	0.0110356	0.00591203	0.00892481	0.00400038	0.00930405	0.00812933	0.00100581	0.0427182	0.00480823	0.0401077	0.00333323	0.0223056	0.0319538	0.0219698	0.00100581	0.0168921	0.0038307	0.0100594	0.00656089	0.0202111	0.0140074	0.0115644	0.0166883	0.00194317	0.000960111	0.00452701	0.00713332	0.00396194	0.0251687	0.00304056	0.0077591	0.0111549	0.0097523	0.017816	0.0157733	0.00452614	0.00647706
Phaeodactylibacter	0	0	0	0	0	0	0	0	0	0	0	0	0	0	0	0	0	0	0	0	0	0	0	0	0	0	0.000508338	0	0	0	0	0	0	0	0	0	0	0	0	0	0	0	0	0	0	0	0	0	0
Phascolarctobacterium	0.0785519	7.72987	9.89305	7.8723	3.7488	0.21485	14.1591	47.4156	1.43431	52.1182	8.66474	2.87695	0.142978	48.5294	0.524623	2.28343	9.51429	0.790914	15.7247	17.7349	0.178016	52.8308	12.7408	2.07182	17.764	56.4756	0.184054	0.291112	0.186881	0.254617	11.9239	19.6415	4.27078	46.1993	3.91587	4.23851	0.309766	7.32034	0.257135	9.07343	41.9544	0.233636	0.242211	0.664089	7.64784	1.94879	49.0828	8.20533	17.4649
Phaseolibacter	0	0	0	0	0.00109233	0	0	0	0	0.00145644	0	0.0040052	0	0	0.000364109	0	0	0	0.000364109	0	0.000728218	0.000364109	0	0	0.000728218	0	0	0	0	0.00218465	0	0.000364109	0	0.000364109	0	0	0	0	0	0	0.000728218	0	0	0	0	0	0	0	0
Phocaeicola	0.000394186	0	0	0.0137965	0	0.0055186	0.000394186	0.00788371	0	0	0.0342941	0	0	0	0	0.000788371	0	0	0	0	0	0.00197093	0	0	0	0	0.00788371	0	0.000394186	0	0.000788371	0.00630697	0.0165558	0	0.00197093	0	0.0181325	0	0	0.000394186	0.0421779	0.00591278	0.00906627	0	0	0	0	0.000394186	0.000394186
Phocea	0	0.00193743	0.00193743	0.00154994	0.00697474	0.00193743	0.000387485	0.0123995	0.00968714	0.0197618	0.013562	0.000387485	0.00387485	0.00348737	0.00813719	0.000387485	0.00464983	0	0	0.0027124	0	0.00464983	0.00736222	0.00503731	0.00736222	0.00813719	0.00154994	0.00193743	0.000387485	0.00116246	0.000387485	0.00929965	0.0131745	0.00503731	0.00193743	0.00154994	0.0193743	0.00193743	0.00193743	0.0112371	0.0170494	0.000387485	0.0027124	0.00154994	0	0.0027124	0.00464983	0.000387485	0.00929965
Phoenicibacter	0	0	0.343933	0	0	0	0	0	0	0	1.04285	0	0.085638	0	0	0	0	0	0	0	0	0	0	0	0	0	0	0	0	0.150557	0	0	0.0752785	0	0	0	0	0	0	0	0	0.133982	0	0	0	0	0	0	0
Phormidesmis	0	0	0	0	0	0	0	0	0	0	0	0	0	0	0	0	0.00017592	0	0	0	0	0	0	0	0	0	0	0	0	0	0	0	0	0	0	0	0	0	0	0	0	0	0	0	0	0	0	0	0
Phormidium	0	0	0	0	0	0	0	0	0	0	0	0	0	0	0	0	0	0	0	0	0	0	0	0	0	0	0	0	0	0	0.000171765	0	0	0	0	0	0	0	0	0	0	0	0	0	0	0	0	0	0
Photobacterium	0	0	0	0	0	0	0	0	0	0	0	0	0	0	0	0	0	0	0	0	0	0	0	0	0	0	0.000217046	0	0	0	0	0	0	0	0	0	0.000351519	0	0	0	0	0	0	0	0	0	0	0	0
Phytobacter	0	0	0	0	0	0	0	0	0	0	0	0.00243252	0	0	0	0	0	0	0	0	0	0	0	0	0	0	0	0	0	0	0	0	0	0	0	0	0	0	0	0	0	0	0	0	0	0	0	0	0
Piscicoccus	0	0	0	0	0	0	0	0	0	0	0	0	0	0	0	0	0	0	0	0	0	0	0	0	0	0	0	0	0	0	0	0	0	0	0	0	0	0	0	0	0	0	0	0	0	0	0	0	0
Pisciglobus	0	0	0	0	0	0	0.000410268	0	0	0	0	0	0	0	0	0	0	0	0	0	0	0	0	0	0	0	0	0	0	0	0	0	0	0	0	0	0	0	0	0	0	0	0	0	0	0	0	0	0
Piscirickettsia	0	0	0	0	0	0	0	0	0	0	0	0	0	0	0	0	0	0	0	0	0	0	0	0	0	0	0.0045512	0	0	0	0	0	0	0	0	0	0	0	0	0	0	0	0	0	0	0	0	0	0
Planktothrix	0	0	0	0	0	0	0	0	0	0	0	0	0	0	0	0	0	0	0	0	0	0	0	0	0	0	0	0	0	0	0	0	0	0	0	0	0	0	0	0	0	0	0	0	0	0	0	0	0
Planomicrobium	0	0	0	0	0	0	0	0	0	0	0	0	0	0	0	0	0	0	0	0	0	0	0	0	0	0	0	0	0	0	0	0	0	0	0	0	0	0	0	0	0	0	0	0	0	0	0	0	0
Pleomorphomonas	0	0	0	0	0	0	0	0.00021642	0	0	0	0	0	0	0	0	0	0	0	0	0	0	0	0	0	0	0	0	0	0	0	0	0	0	0	0	0	0	0	0	0	0	0	0	0	0	0	0	0
Polaribacter	0	0	0	0	0.000264188	0	0	0	0	0	0	0	0	0	0.000264188	0	0	0	0	0	0	0.00158513	0	0	0	0	0	0	0	0	0.000264188	0	0	0	0	0	0	0	0	0	0	0	0	0	0	0	0	0	0
Polaromonas	0	0	0	0	0	0	0	0	0	0	0	0	0	0	0	0	0	0	0	0	0	0	0	0	0	0	0	0	0	0	0	0	0	0	0	0	0	0	0	0	0	0	0	0	0	0	0	0	0
Pontibacillus	0	0	0	0.0418196	0	0	0	0.000624174	0.000624174	0.000312087	0	0	0.000936261	0	0	0	0	0	0	0.000312087	0.000882376	0	0.00624174	0.000312087	0.000312087	0.0736525	0.000312087	0.00218461	0.000936261	0	0	0	0	0	0	0	0.000312087	0.000624174	0	0	0.000312087	0	0.000312087	0.000624174	0	0.000312087	0	0.0283999	0
Pontibacter	0	0	0	0	0	0	0	0	0.000201915	0	0.000605745	0	0	0	0	0	0	0	0	0	0	0	0	0	0	0	0.0001674	0	0	0	0	0.000201915	0.000201915	0	0	0.00021827	0	0	0	0.000197135	0	0	0	0	0	0	0	0.000334799	0.00039427
Porphyrobacter	0	0	0	0	0	0	0	0	0	0	0	0	0	0	0	0	0	0	0	0	0	0	0	0	0	0	0	0	0	0	0	0	0	0	0	0	0	0	0	0	0	0	0	0	0	0	0	0	0
Porphyromonas	0.29887	0.153044	0.13046	0.0251565	0.546685	0.386429	0.127949	0.259611	1.71493	0.0820591	0.406854	1.85602	0.0502479	0.377043	0.665258	0.679313	0.321124	1.14144	1.14571	2.23126	1.27967	1.0054	1.2686	0.17438	0.0941902	0.21873	0.441606	1.10462	1.36548	0.818898	0.292981	0.132605	0.133077	0.659362	0.255839	1.0233	0.10287	0.775418	0.157567	0.46365	0.346339	0.189479	0.265559	0.738053	0.0615016	0.714533	1.36301	0.120597	0.150347
Prevotella	28.0327	1488.51	1278.21	1307.44	1513	520.228	989.361	1127.59	953.188	150.859	350.735	1332.85	830.993	1220.27	851.342	1509.22	874.327	979.291	1118.51	781.641	1308.81	714.213	794.144	1252.63	880.963	19.8623	1869.6	21.1459	694.905	1319.97	777.326	807.262	522.663	1202.64	1993.98	1658.55	914.122	1729.08	769.023	852.803	572.097	663.905	899.414	593.514	1629.88	1402.84	1009.51	1003.77	723.046
Prevotellamassilia	0.71446	17.6765	26.9642	32.513	12.8505	11.4291	60.6065	38.5616	13.02	1.22434	19.211	17.0708	25.2475	15.8108	14.507	9.70722	11.2714	22.0067	68.2857	12.8229	17.4143	4.20245	7.85445	26.4687	23.8292	0.63044	24.2703	1.38835	13.6829	10.8167	29.3953	57.4028	10.9934	15.0117	46.4692	70.3753	12.8111	15.2828	29.6856	20.2923	10.6665	17.044	22.7488	5.57066	26.6698	9.33286	19.8898	24.3817	41.9825
Prolixibacter	0	0	0	0	0	0	0	0.000970639	0	0	0.000194128	0	0	0	0	0	0.000970639	0	0	0	0	0	0	0	0	0	0	0	0	0	0	0	0.00116477	0	0	0	0	0	0	0	0	0.000388256	0.000776511	0	0	0	0.000388256	0.000388256	0
Promicromonospora	0	0	0	0	0	0	0	0	0	0	0	0	0	0	0	0	0	0	0	0	0	0	0	0	0	0	0	0	0	0	0	0	0	0	0	0	0	0	0	0	0	0.000159908	0	0	0	0	0	0	0
Propionibacterium	0.00987481	0	0	0.00314537	0.000395486	0	0.0066677	0	0.00157577	0	0.000389312	0.000389312	0.000395486	0.00197126	0.00189812	0.00511662	0.000790972	0.00669239	0.00118028	0.00155725	0.00118028	0.0173767	0	0.000784798	0.00197126	0.00197743	0.000790972	0.00116794	0.000784798	0.00275605	0.00504966	0.0126247	0.00197126	0	0.00117411	0.0035532	0.0035532	0.00196508	0.00474583	0.00236674	0.000790972	0.00906531	0.00118028	0.0043133	0	0.0015696	0.00237292	0.000395486	0.00868835
Propionispira	0	0	0	0	0	0	0	0	0	0	0	0	0	0	0	0	0	0	0	0	0	0	0	0	0.000241874	0	0	0	0	0	0	0	0	0	0	0	0	0	0.000241874	0	0	0	0	0	0	0	0	0	0
Propionivibrio	0	0	0	0	0	0	0	0	0	0.000220523	0	0	0	0	0.000220523	0	0	0	0	0.000220523	0	0	0	0	0	0	0	0	0	0	0	0	0	0	0	0	0	0	0	0	0	0	0	0	0.000220523	0	0	0	0
Prosthecobacter	0	0	0	0	0	0	0	0	0	0	0	0	0	0	0	0	0	0	0	0	0	0	0	0	0	0	0	0	0	0	0	0	0	0	0	0	0	0	0	0	0	0	0	0	0	0	0	0	0
Proteiniborus	0	0	0	0.00063261	0	0	0	0	0.000316305	0	0	0	0	0	0	0	0	0	0	0	0	0	0	0	0	0	0	0	0	0	0	0	0.00063261	0	0	0	0.000316305	0	0	0	0	0	0	0	0	0	0	0	0
Proteiniclasticum	0	0	0	0	0	0	0	0	0	0	0	0	0	0	0	0	0	0	0	0	0	0	0	0	0	0	0	0	0	0	0	0	0	0	0	0	0	0	0	0	0	0	0	0	0	0	0	0	0
Proteus	0.000248318	0	0	0	0.000954549	0	0	0	0	0	0	0	0	0	0	0	0	0	0	0	0	0	0.000496635	0	0.000248318	0	0.000248318	0	0	0	0	0	0	0	0	0	0	0	0	0	0	0	0	0	0	0	0	0	0
Provencibacterium	0	0.0201023	0.0236688	0.0158873	0.0142661	0.0139419	0.00842999	0.0178327	0.0437711	0.0314503	0.00194538	0.00129692	0.000648461	0.00810576	0.0256142	0.0162115	0.0142661	0.00032423	0.00032423	0.0110238	0	0.00453922	0.470134	0	0.00713307	0.0288565	0.091433	0.00259384	0.0110238	0.00518769	0.00518769	0.0119965	0.0129692	0.00940268	0	0.000648461	0.0158873	0.00680884	0.00389076	0.0697095	0.0197781	0.00226961	0.000972691	0.0246415	0.00162115	0.0437711	0.0259384	0.0032423	0.0074573
Providencia	0	0	0	0	0	0.00194301	0	0	0	0.000992717	0	0	0	0	0	0	0	0	0	0	0	0.000216903	0	0	0	0	0	0	0	0	0	0	0	0	0	0	0	0	0	0	0	0	0	0	0	0	0	0	0
Pseudacidovorax	0	0	0	0	0	0	0	0	0	0	0	0	0	0	0	0	0	0	0	0	0	0	0	0	0	0	0	0	0	0	0	0	0	0	0	0	0	0	0	0	0	0	0	0	0	0	0	0	0
Pseudaminobacter	0	0	0	0	0	0	0	0	0	0	0	0	0	0	0	0	0	0	0	0	0	0	0	0	0	0	0	0	0	0	0	0	0	0	0	0	0	0	0	0	0	0	0	0	0	0	0	0	0
Pseudarcicella	0	0	0	0	0	0	0	0	0	0	0	0	0	0	0	0.000162126	0	0	0	0	0	0	0	0	0	0	0	0	0	0	0	0	0	0	0	0	0	0	0	0	0	0	0	0	0	0	0	0	0
Pseudescherichia	0	0	0.00137156	0	0.00297171	0	0	0	0	0.00228593	0.000914373	0.0155443	0	0	0.000228593	0	0	0	0.00068578	0	0.000228593	0.000457187	0	0.0201162	0	0.000228593	0	0	0	0.000914373	0.000914373	0.000457187	0	0.000457187	0	0	0	0	0	0.000228593	0.00160015	0	0.000228593	0	0	0	0	0	0
Pseudoalteromonas	0	0	0.000208006	0	0	0	0	0	0	0	0	0	0	0	0	0	0	0	0	0	0	0.000249496	0.000218032	0	0	0	0	0	0	0	0	0	0	0	0	0	0	0	0	0	0.000208006	0	0	0	0	0	0	0	0
Pseudoclavibacter	0	0	0	0	0	0	0	0	0	0	0	0	0	0	0	0	0	0	0	0	0	0	0	0	0	0	0	0	0	0	0	0	0	0	0	0.000351204	0	0	0	0	0.000351204	0	0	0	0	0.000470101	0	0	0
Pseudoflavonifractor	0.255831	0.0264084	0.244749	0.104926	0.24192	0.0851199	0.01344	0.12709	0.216455	0.305819	1.21431	0.132278	0.191932	0.165996	0.267857	0.208673	0.263612	0.0320673	0.00919578	0.121431	0.0801683	0.138644	1.03134	0.0697936	0.0532884	0.368303	0.0653136	0.700766	0.0662568	0.0473936	0.039141	0.133457	0.267149	0.0818189	0.0825262	0.00683789	0.2016	0.0226358	0.238619	0.240977	0.741557	0.105634	0.0716799	0.0959662	0.0200421	0.0457431	0.272337	0.0214568	0.133692
Pseudomonas	0.429495	0.000141122	0.0857331	0.249078	0.0984024	0.00052763	0	0	0	0.00218886	0.13328	0.0853903	0.070692	0	0.41502	0.423147	0.000758175	0.145348	0	0.000315222	0	0.866765	0.0549407	0	0	0	0.06763	0	0.000157611	0	0.252503	0.000299024	0.000163796	0.000336571	0	0	0	0.000636638	0.00885858	0	0.000199164	0.0555079	0.000157611	0.00100613	0	0	0.347208	0.000315222	0.000954958
Pseudonocardia	0	0	0	0	0	0	0	0	0	0	0	0	0	0	0	0	0	0	0	0	0	0	0	0	0	0	0	0	0	0	0	0	0	0	0	0	0	0	0	0	0	0	0	0	0	0	0	0	0
Pseudooceanicola	0	0	0	0	0	0	0	0	0	0	0	0	0	0	0	0	0	0	0	0	0	0	0	0	0	0	0	0	0	0	0	0	0	0	0	0	0	0	0	0	0	0	0	0	0	0	0	0	0
Pseudoramibacter	0	0	0	0.000423212	0	0	0	0	0	0.000423212	0	0	0	0	0	0	0	0	0	0	0	0	0	0	0	0	0	0	0	0	0	0	0	0	0	0	0	0	0	0	0	0	0	0	0	0	0	0	0
Pseudoruegeria	0	0	0	0	0.000187805	0	0	0	0	0	0	0	0	0	0	0	0	0	0	0	0	0	0	0	0	0	0	0	0	0	0	0	0	0	0	0	0	0	0	0	0	0	0	0	0	0	0	0	0
Pseudovibrio	0	0	0	0.000271588	0.00266909	0	0	0.000271588	0	0	0	0.000814763	0	0	0	0	0	0	0	0	0	0	0	0	0	0	0	0	0	0	0	0	0	0	0	0	0	0	0	0	0	0	0	0	0	0	0	0	0
Pseudoxanthobacter	0	0	0	0	0	0	0	0	0	0	0	0	0	0	0	0	0	0	0	0	0	0	0	0	0	0	0	0	0	0	0.000193602	0	0	0	0	0	0	0	0	0	0	0	0	0	0	0	0	0	0
Pseudoxanthomonas	0	0	0	0	0	0	0	0	0	0	0	0	0	0	0	0	0	0	0	0	0	0	0	0	0	0	0	0	0	0	0	0	0	0	0	0	0	0	0	0	0	0	0	0	0	0	0	0	0
Psychrobacter	0	0	0	0	0	0	0	0	0	0	0	0	0	0	0	0	0.000322783	0	0	0	0	0	0	0	0	0	0	0	0	0	0	0	0	0	0	0	0	0	0	0	0	0	0	0	0	0	0	0	0
Psychroflexus	0	0	0	0	0.000394544	0	0	0	0.000333132	0	0	0	0	0	0	0	0	0	0	0	0	0	0.00112279	0	0	0	0	0	0	0	0	0	0	0	0	0	0	0	0	0	0	0	0	0	0	0	0	0	0.000374263
Psychromicrobium	0	0	0	0	0.00638989	0	0	0	0	0	0	0	0	0	0	0	0	0	0	0	0	0	0	0	0	0	0	0	0	0	0.018614	0.0100016	0	0	0	0	0	0	0	0	0	0	0	0	0	0	0	0	0
Psychromonas	0	0	0.000210708	0	0	0	0	0	0	0	0	0	0	0	0	0	0	0	0	0	0	0	0	0	0	0	0	0	0	0	0	0	0	0	0	0	0	0	0	0	0	0	0	0	0	0	0	0	0.000210708
Pustulibacterium	0	0	0	0	0	0	0	0	0	0	0	0.000237535	0	0	0	0	0	0	0	0	0	0	0	0	0	0	0	0	0	0	0	0	0	0	0	0	0	0	0	0	0	0	0	0	0	0	0	0	0
Pyramidobacter	0	0	0	0	0	0	0	0	0	0	0	0	0	0	0	0	0	0	0	0	0	0	0	0	0	0	0	0.000390318	0	0	0	0.00117095	0.000390318	0	0	0	0	0	0	0	0	0	0	0	0	0	0	0	0.000390318
Quasibacillus	0	0	0	0	0	0	0	0.000262755	0	0	0	0	0	0.000525511	0.000262755	0	0	0	0	0	0	0	0	0	0	0	0	0	0	0	0	0	0	0	0	0	0	0	0	0	0	0	0	0	0	0	0	0	0
Raineyella	0	0	0	0	0	0	0	0	0	0	0	0	0	0	0	0	0	0	0	0	0	0	0	0	0	0	0	0	0	0	0	0	0	0	0	0	0	0	0	0	0	0	0	0	0	0	0	0	0
Ralstonia	0	0	0	0	0	0	0	0	0	0	0	0	0	0	0	0	0	0	0	0	0	0	0	0	0	0	0	0	0	0	0	0	0	0	0	0	0	0	0	0	0	0	0	0	0	0	0	0	0
Raoultella	0	0	0.00380138	0	0.0256374	0.000166245	0	0.00016554	0	0.00585107	0.00121171	0.0628274	0	0	0.00151745	0	0	0	0.00243194	0.000169785	0.000166245	0.00187598	0	0	0	0	0	0	0	0	0	0.00101347	0.000174244	0.00200294	0	0.00016554	0	0	0	0	0.00231757	0	0	0	0	0	0.00033603	0	0
Rappaport	0	0	0	0	0	0	0	0	0	0	0	0	0	0	0	0	0.00228462	0	0	0	0	0.00456924	0	0	0	0	0	0	0	0	0	0.000571154	0	0	0	0	0	0	0	0	0	0	0	0	0	0	0	0	0
Rheinheimera	0	0	0	0	0	0	0	0	0	0	0	0	0	0	0	0	0	0	0	0	0	0	0	0	0	0.000229792	0	0	0	0	0	0	0	0	0	0	0	0	0	0	0	0	0	0	0	0	0	0	0
Rhizobium	0	0	0.000483809	0	0.00169333	0	0	0	0	0	0	0	0	0	0.00018557	0	0	0	0	0	0	0.00169333	0	0	0	0	0	0	0	0	0	0.00120952	0.000180596	0	0	0	0	0	0	0.000146885	0.00133876	0	0	0	0	0	0	0	0
Rhodococcus	0	0	0	0	0	0	0	0	0	0	0	0	0	0	0	0.000182779	0	0	0	0	0	0	0	0	0.000330155	0	0	0	0	0.000182779	0.000182779	0	0	0.000182779	0	0	0	0.000182779	0	0	0	0	0	0	0	0	0	0	0
Rhodohalobacter	0	0	0	0	0.000640467	0	0	0	0.000640467	0.000320233	0	0	0	0	0	0	0	0	0	0	0	0	0	0	0	0.000320233	0	0.000320233	0	0	0	0	0	0	0	0	0	0	0	0	0	0	0	0	0	0	0	0	0
Rhodopirellula	0	0	0	0	0	0	0	0	0	0	0	0	0	0	0	0	0	0.000112688	0	0	0	0	0	0	0	0	0	0	0	0	0	0	0	0	0	0	0	0	0	0	0	0	0	0	0	0	0	0	0
Rhodopseudomonas	0	0.000163293	0.000491586	0	0.00188384	0	0	0	0	0.000737378	0.000491586	0.00712799	0.000245793	0	0.00221214	0	0	0	0.000245793	0.00122896	0.000245793	0	0	0.000245793	0	0.000245793	0	0	0	0	0	0.000983171	0	0.00835696	0.000245793	0	0	0	0	0.000245793	0.00884854	0	0	0	0	0	0	0	0
Richelia	0	0	0	0	0	0	0	0	0	0	0	0	0	0	0	0	0	0	0	0	0	0	0	0	0	0	0	0	0	0	0	0	0	0.000308284	0	0	0	0	0	0	0	0	0	0	0	0	0	0	0
Rickettsia	0	0	0.00482599	0	0	0.0012065	0	0	0	0.0012065	0	0.000603248	0	0	0	0	0.00301624	0	0	0	0	0	0	0	0	0	0	0.000603248	0	0	0	0	0.00180975	0	0	0	0	0	0	0	0.000603248	0.0012065	0	0	0	0.00134836	0	0	0
Riemerella	0	0.00187182	0	0	0	0	0.0201084	0.019698	0.0205188	0	0.00140387	0	0.0804336	0	0	0.00902826	0.00984901	0	0	0.00533488	0.0771506	0.0201084	0.00451413	0.0184669	0.00902826	0.149377	0.0114905	0.090693	0.00451413	0	0	0.0140679	0.0299574	0	0.00369338	0	0.0105976	0	0	0.0164726	0.0332404	0.0422687	0.0512969	0	0.00410375	0.003283	0	0.00410375	0.0135424
Risungbinella	0	0	0	0	0	0	0	0	0	0	0	0	0	0	0	0	0	0	0	0	0	0	0	0	0	0	0	0	0.000292295	0	0	0	0	0	0	0	0	0	0	0	0	0	0	0	0	0	0	0	0
Rodentibacter	0	0	0	0	0	0.013734	0	0	0	0	0	0.00354427	0	0	0	0	0	0.000886067	0.0017589	0	0	0	0	0.00753157	0	0	0	0.000443033	0	0	0	0	0	0	0	0	0	0	0	0	0	0	0	0	0	0	0	0	0
Romboutsia	0.00187412	0.132477	0.000267683	0	0.156145	0.209639	0.0115663	0.00149923	0.00578317	0.00530107	0.11486	0.00524746	0	1.51923	0.0646856	0.379757	0.00706832	1.494	0.0697193	0	0.00058897	1.0542	0.105007	0.0133329	0.0695582	0.0047657	0	0	0.00224901	0.0134405	0.00738927	0.105918	0	0.00921012	0.0230791	0.0795181	0	0.645411	0.0021418	0.00160644	0.000267683	0.100937	0.129586	0.0265589	0.00487257	0.00963861	0.000267683	0.060134	0.00160644
Roseburia	81.9897	82.3917	24.4868	79.5874	31.7685	109.314	69.6351	45.0354	22.2824	161.29	23.3383	16.8826	34.2489	106.229	151.217	101.078	11.1673	62.8038	51.6609	54.1275	145.398	20.873	17.8142	91.2485	71.9207	28.7424	82.5158	40.7857	174.209	83.7149	50.3483	86.8947	17.0022	47.7036	64.3053	25.9851	58.0604	58.4256	39.0324	36.7727	23.4346	51.0339	32.9039	254.584	12.053	334.092	45.7614	15.9647	39.4518
Roseimaritima	0.000615815	0	0.000123163	0	0	0	0.000492652	0.000246326	0	0	0	0.000985304	0	0	0	0	0	0	0	0	0	0	0.000615815	0	0	0	0	0	0	0	0	0.000492652	0.000123163	0.000369489	0	0	0	0	0	0.000862141	0	0.000123163	0	0	0	0	0	0.000123163	0.000123163
Roseinatronobacter	0	0	0	0	0	0	0	0	0	0	0	0	0	0	0	0	0	0	0	0	0	0	0	0	0	0	0	0	0	0	0	0	0	0	0	0	0	0	0	0	0	0	0	0	0	0	0	0	0
Roseivirga	0	0	0	0	0	0	0	0	0.00022316	0	0.0011158	0	0	0	0	0	0	0	0	0	0	0	0	0	0	0	0	0	0	0	0	0	0.000669479	0	0	0	0	0	0	0	0	0	0	0	0	0	0	0	0
Roseomonas	0	0	0.00015663	0	0	0	0	0	0	0	0	0	0	0	0	0	0	0	0	0	0	0	0	0	0	0	0	0	0	0	0	0	0	0	0	0	0	0	0	0	0.000196041	0	0	0	0	0	0	0.000466674	0
Rothia	0.00931199	0.001308	0.237254	0.00219486	0	0.390027	0.00658458	0.00399085	0.0247651	0.00528772	0.288864	0.00532113	0	0.00221714	0.00083825	0	0.132798	0.0246203	0.38293	0.00177371	0	0.291136	0.00487771	0.0190117	0.0109966	0.000443428	0.035452	0.001308	0	0.000443428	0.000875716	0.369264	0	0.225371	0.161197	0.236206	0	0.68076	0.000443428	0.097044	0.000443428	0.0170375	0.00576456	0.00486657	0.000443428	0.000443428	0.873554	0.100148	0
Rouxiella	0	0	0	0	0	0	0	0	0.000214957	0	0	0.00064487	0	0	0	0	0	0	0.000214957	0	0	0.000214957	0	0.00064487	0	0	0	0	0	0	0	0.000429914	0	0	0	0	0	0	0	0	0.000214957	0	0	0	0	0	0	0	0
Rubellimicrobium	0	0	0	0	0	0	0	0	0	0	0	0	0	0	0	0	0	0	0	0	0	0	0	0	0	0	0	0	0	0	0	0	0	0	0	0	0	0	0	0	0	0	0	0	0	0	0	0	0
Rubidibacter	0	0	0	0	0	0	0	0	0	0	0	0	0	0	0	0	0	0	0	0	0	0	0	0	0	0	0	0	0.000240752	0	0	0	0	0	0	0	0	0	0	0	0	0	0	0	0	0	0	0	0
Rubritalea	0	0	0	0	0	0.000331865	0	0	0	0	0	0	0	0	0	0	0	0	0	0	0	0	0	0	0	0	0	0	0	0	0	0	0	0	0	0	0	0	0	0	0	0	0	0	0	0	0	0	0
Ruegeria	0	0	0	0	0	0	0	0.000222697	0	0	0	0	0	0	0	0	0	0	0	0	0	0	0	0	0	0	0	0	0	0	0	0	0	0	0	0	0	0	0	0	0	0	0	0	0	0	0	0	0
Rufibacter	0	0	0	0	0	0	0	0	0	0	0	0	0	0	0	0	0.000181742	0	0	0	0	0	0	0	0	0	0	0	0	0	0	0	0	0	0	0	0	0	0	0	0	0	0	0	0	0	0	0	0.000726967
Rugamonas	0	0	0	0	0	0	0	0	0	0	0	0	0	0	0	0	0	0	0	0	0	0	0	0	0	0	0	0	0	0	0	0	0	0.000146402	0	0	0.000146402	0	0	0.000146402	0.000292804	0	0.000146402	0	0	0	0	0	0.000146402
Ruminiclostridium	0.000204038	0.000779319	0.00244845	0.000155864	0.00586892	0.000408076	0.000155864	0.00336949	0.003429	0.00102019	0.018681	0	0.000983357	0.000467591	0.00124691	0	0.0194121	0	0	0.000623455	0	0.000311728	0.00134326	0.000623455	0.000816151	0.000816151	0	0.000983357	0	0.000311728	0.000623455	0.000779319	0.00346864	0.000408076	0.00140277	0	0.000467591	0.000155864	0.000623455	0.000155864	0.00519168	0.000515765	0.00155864	0.00187037	0.000155864	0.000311728	0.000935183	0.000155864	0.00280836
Ruminobacter	0	0.00142093	0.132146	0	0	0.00142093	0.000710464	0.00745987	0.0522191	0.0532848	0.000710464	0.00142093	0	0	0.000710464	0.000355232	0.0277081	0.00426279	0	0	0	0.0195378	0.0525743	0.00355232	0.0234453	0.0099465	0.033747	0.000355232	0.000355232	0.000355232	0.000355232	0	0.0323261	0	0.000710464	0.00355232	0.0692703	0	0.0181168	0.000355232	0.20639	0.0365889	0.0589685	0	0.0266424	0.000710464	0.0099465	0.000710464	0.618459
Ruminococcus	44.4094	24.9064	11.6887	20.9691	70.394	11.0508	13.4603	23.3596	55.4851	138.541	128.109	63.7264	13.9983	26.7961	51.7831	5.03974	41.6896	41.3054	2.89804	12.937	46.6333	93.8452	131.26	17.1867	8.34246	44.7313	18.5838	16.4683	14.9902	24.583	11.9397	55.3205	46.2305	13.0547	12.0358	5.594	62.1501	17.1506	13.3074	8.62202	74.9578	45.592	25.5572	58.3295	2.58473	42.169	26.7965	4.98924	59.9651
Runella	0	0	0	0	0	0	0	0	0	0	0	0	0	0	0	0	0	0	0	0	0	0	0	0	0	0	0	0	0	0	0	0	0	0	0	0	0	0	0	0	0	0	0	0	0	0	0	0	0
Ruthenibacterium	1.58936	0.0990008	0.113839	0.267326	0.491355	0.0780817	0.0934062	0.346381	0.235948	0.698114	0.645573	0.294083	1.00387	0.118947	0.313786	0.0814871	0.31184	0.0690816	0.0462166	0.906332	0.130623	0.69106	0.833601	0.0895142	0.11092	1.40231	0.0810007	0.397949	0.062514	0.183893	0.0792979	0.32303	0.329597	0.739222	0.294327	0.0722438	0.263678	0.0771087	0.141812	0.240813	0.502058	1.39307	0.728763	0.117487	0.0333246	0.190218	0.501572	0.0467031	0.176596
Saccharibacter	0	0	0	0	0	0	0	0	0	0	0	0	0	0	0	0	0	0	0	0	0	0	0.000838903	0	0	0	0	0	0	0	0	0	0	0	0	0	0	0	0	0	0	0	0	0	0	0	0	0	0
Saccharopolyspora	0	0	0	0	0	0	0	0	0	0	0	0	0	0	0	0	0	0	0	0	0	0	0	0	0	0	0	0	0	0	0	0	0	0	0	0	0	0	0	0	0	0	0	0	0	0	0	0	0
Saccharothrix	0	0	0	0	0	0	0	0	0	0	0	0	9.18884e-05	0	0	0	0	0	0	0	0	0	0	0	0	0	0	0	0	0	0	0	0	0	0	0	0	0	0	0	0	0	0	0	0	0	0	0	0
Salegentibacter	0	0	0.000278397	0	0	0	0	0	0	0	0	0	0	0	0	0	0	0	0	0	0	0	0	0	0	0	0	0	0	0	0	0.000556794	0	0	0	0	0	0	0	0	0	0	0	0	0	0	0	0	0
Salibacterium	0	0	0	0	0	0	0	0	0	0	0	0	0	0	0	0	0	0	0	0	0	0	0	0	0	0	0	0	0	0	0	0	0	0	0	0	0	0	0	0	0	0	0	0	0	0	0	0	0
Salimicrobium	0	0	0	0	0	0	0	0	0	0	0	0	0	0	0	0	0	0	0	0	0	0	0	0	0	0	0	0	0	0	0	0	0	0	0	0	0	0	0	0	0	0	0	0	0	0	0	0	0
Salinibacillus	0	0	0	0	0	0	0	0	0	0	0	0	0	0	0	0	0	0	0	0	0	0	0.00028664	0	0	0	0	0	0	0	0	0	0	0	0	0	0	0	0	0	0	0	0	0	0	0	0	0	0
Salinicoccus	0.000397352	0	0	0	0	0	0	0	0	0	0.000794704	0	0	0	0	0	0	0	0	0	0	0	0	0	0	0	0	0	0	0	0	0	0	0	0	0.000397352	0	0	0	0	0.0003914	0.000397352	0	0	0	0	0	0	0.000397352
Salinimicrobium	0	0	0	0	0	0	0	0	0	0	0.000564219	0	0	0	0	0	0	0	0	0	0	0	0	0	0	0	0	0	0	0	0	0	0	0	0	0	0	0	0	0	0	0	0	0	0	0	0	0	0
Salinimonas	0	0	0	0	0	0	0	0	0	0	0	0	0	0	0	0	0	0	0	0	0	0	0	0	0	0	0	0	0	0	0	0	0.000250914	0	0	0	0	0	0	0	0	0	0	0	0	0	0	0	0
Salinisphaera	0	0	0	0	0	0	0	0	0	0	0	0	0	0	0	0	0	0	0	0	0	0	0	0	0	0	0	0	0	0	0	0	0	0	0	0	0	0	0	0	0	0	0	0	0	0	0	0	0
Salipaludibacillus	0	0	0	0	0	0	0	0	0	0	0.00022547	0	0	0	0.000676409	0	0	0	0	0	0	0	0	0	0	0	0	0	0	0	0	0	0	0	0	0	0.000901879	0	0	0	0.000450939	0	0	0	0	0	0	0	0.00022547
Salisediminibacterium	0	0	0	0	0	0	0	0.000340378	0	0.000680755	0	0	0	0	0	0	0	0	0	0	0	0	0	0	0	0	0	0	0	0	0	0	0	0.000340378	0	0	0.000340378	0	0	0	0	0	0	0	0	0	0	0	0
Salmonella	0.00880016	0.00154956	0.0106946	0.000197239	0.414428	0.00929225	0.00138038	0.00282827	0.000398351	0.0928288	0.0110007	0.0383239	0.029571	0.00225888	0.00182109	0.010977	0.189281	0.000197239	0.0385993	0.0096648	0.011064	0.00899493	0.000186604	0.000189403	0.000199807	0.0442021	0.00421731	0.0386774	0.000196534	0.0346393	0.345973	0.473995	0.612293	0.0481099	0	0.00168647	0.00138067	0.000981619	0.0093386	0.00293823	0.00019932	0	0	0.00200052	0.00357896	0.00414241	0.00538357	0	0
Sanguibacter	0	0	0	0	0	0	0	0	0	0	0	0	0	0	0	0	0	0	0	0	0.00103457	0	0	0	0	0	0	0	0	0	0	0	0	0	0	0	0	0	0	0	0	0	0	0	0	0	0	0	0
Sanguibacteroides	0.0570076	0	0	0	0.000886128	0	0.000886128	0.00177226	0.044011	0	0.106926	0.00236301	0.119332	0.000295376	0	0.000295376	0.000295376	0	0	0.0085659	0	0.000886128	0.000590752	0.0121104	0.0242208	0.00206763	0.0395804	0.0085659	0.00295376	0.0398758	0.000295376	0.000590752	0	0	0.0011815	0	0.0386942	0.000590752	0	0.00265838	0.00177226	0	0.000295376	0.0493278	0	0.0292422	0.0694133	0.000295376	0.000886128
Schaalia	0.00128693	0	0	0.000417718	0	0	0	0	0	0	0	0	0	0	0	0	0	0	0	0	0	0	0	0	0	0	0	0	0	0	0	0	0	0	0	0	0	0	0	0	0	0	0	0	0	0	0.000835437	0	0
Schleiferia	0	0	0	0	0	0	0	0.00191008	0	0	0.00114605	0	0	0	0	0	0	0	0	0	0	0	0	0	0	0	0	0	0	0	0	0.000382016	0	0	0	0	0	0	0	0	0	0	0.000382016	0	0	0	0	0	0
Seinonella	0	0	0	0.000260116	0	0	0	0.000260116	0	0	0	0	0	0	0	0	0	0	0	0	0	0	0	0	0	0	0	0	0	0	0	0	0	0	0	0	0.000260116	0	0	0.000260116	0	0	0	0	0	0	0	0	0
Selenomonas	0.000452426	0	0.00371919	0.000830099	0.00339178	0.000735782	0.00223151	0	0.00111576	0.00130266	0.00412386	0.000461667	0.068433	0	0.00650211	0.000404675	0.0212241	0	0.0968139	0.000371919	0.00966989	0.000461667	0.00158595	0.00446302	0.0184585	0	0	0	0	0.000923334	0.0282601	0.000363864	0.0167787	0.000404675	0.00129029	0.000371919	0.0107695	0	0	0.00754502	0.00668648	0.00333921	0.00810972	0.000363864	0	0	0.512395	0.00693099	0.000818988
Sellimonas	0.00627146	0.00282216	0.112573	0.0680453	0.0068986	0.00533074	0.00376287	0.0498581	0.0439002	0.00501716	0.122293	0.00972076	0.00595788	0.00439002	0.0203822	0.00501716	0.0708675	0.00125429	0.00501716	0.00501716	0.000313573	0.0172465	0.0159922	0.0112886	0.0122293	0.00407645	0.00282216	0.00595788	0.0225772	0.00313573	0.00250858	0.00501716	0.00972076	0.034493	0.0373152	0.00188144	0.0137972	0.00156786	0.00407645	0.00407645	0.0551888	0.12637	0.0765118	0.038883	0.00156786	0.0232044	0.064596	0.00282216	0.00909361
Senegalimassilia	0	0	0.0433691	0.138864	0.108423	0.0225186	0.000834021	0.116346	0.00041701	0.0221015	0.452456	1.36821	0.164302	0.0329438	0.082151	0.0237696	0.202667	0.041701	0.00125103	0.0746449	0.0108423	0.106338	0	0.238947	0.0717258	0.0533773	0.0312758	0	0.00041701	0.000834021	0.0575474	0.00166804	0.0959124	0.180982	0.25104	0.00041701	0.0909083	0.00041701	0.00166804	0.287737	0.0925763	0.205586	0.000834021	0.0621345	0.00166804	0.00125103	0.0179314	0.00208505	0.00041701
Serinicoccus	0	0	0	0	0	0	0	0	0	0	0	0	0	0	0	0	0	0	0	0	0	0	0	0	0	0	0	0	0	0	0	0	0	0	0	0	0	0	0	0	0	0	0	0	0	0	0	0	0
Serratia	0	0	0.000189847	0	0.000189847	0	0	0	0	0.000359429	0.000343147	0.0267635	0	0	0	0	0.000189847	0	0	0	0.00322405	0.0025736	0	0	0	0.00205888	0	0	0	0.00634822	0	0.000551268	0	0.00223046	0	0	0	0	0	0	0.000279193	0	0	0	0	0	0	0	0
Sharpea	0.00248779	0.00456094	0.0145121	0.0219754	0.0116097	0.0128536	0.00497557	0.0103658	0.0103658	0.0335851	0.00207316	0.0165852	0.0053902	0.00456094	0.0240486	0.0066341	0.00870725	0.00580483	0.00248779	0.0199023	0.0120243	0.0290242	0.0974383	0.034829	0.0228047	0.00373168	0.00456094	0.000829262	0.0153413	0.00248779	0.0124389	0.0688287	0.00621947	0.00829262	0.00290242	0.00124389	0.0286095	0.0103658	0.0199023	0.0145121	0.0373168	0.00870725	0.00331705	0.0149267	0	0.0116097	0.0066341	0.00331705	0.0169999
Shewanella	0	0	0.00071161	0	0	0	0	0	0	0	0	0	0	0	0	0	0.000226007	0	0	0	0	0	0	0	0	0	0	0	0	0	0.000237203	0	0	0	0	0	0	0	0	0	0	0	0	0	0	0	0	0	0
Shigella	0.0177839	0.0105886	0.00341179	0.000395623	0.0118966	0.00200009	0.0157424	0.0142174	0.000593435	0.0545915	0.0138606	0.00553204	0.243977	0.000989058	0.000600854	0.0133711	0.517574	0.000197812	0.390417	0	0.00772373	0.0255422	0.00301147	0.00039262	0.00298391	0.0582447	0.00435988	0.0250676	0.00370845	0.0803216	0.0167041	0.012356	0.00328877	0.0197846	0.000395623	0.0331695	0.0011987	0.0051431	0.115801	0.000791246	0.000574661	0	0.000389365	0.000623042	0.000197812	0.00277753	0	0	0
Shimazuella	0	0	0	0	0	0	0	0	0	0	0	0	0	0	0	0	0	0	0	0	0	0	0	0	0	0	0	0	0	0	0	0	0	0	0	0	0	0	0	0	0	0	0	0	0	0	0	0	0
Shimia	0	0	0	0	0	0	0	0	0	0	0	0	0	0	0	0	0	0	0	0	0	0	0	0	0	0	0	0	0	0	0	0	0	0	0	0	0	0	0	0	0	0	0	0	0	0	0	0	0
Siccibacter	0	0	0	0	0.00118016	0	0	0	0	0.000708093	0	0.000944125	0	0	0.000708093	0	0	0.000472062	0.000236031	0	0.000236031	0.00236031	0	0	0	0	0	0	0	0.00188825	0.000708093	0.000236031	0	0	0.000236031	0	0	0	0	0	0.00212428	0	0	0	0	0	0	0	0
Simonsiella	0	0	0	0	0	0	0	0	0	0	0	0	0	0	0	0	0	0	0	0	0	0	0	0.000421476	0	0	0	0	0	0	0	0	0	0	0	0	0	0	0	0	0	0	0	0	0	0	0	0	0.000421476
Sinomicrobium	0	0	0	0	0	0	0	0	0	0	0	0	0	0	0	0	0	0	0	0	0	0	0	0	0	0	0	0	0	0	0	0	0	0	0	0	0	0	0	0	0	0	0	0	0	0	0	0	0.000198955
Sinosporangium	0	0	0	0	0	0	0	0	0	0	0	0	0	0	0	0	0	0	0	0	0	0	0	0	0	0	0	0	0	0	0	0	0	0	0	0	0	0	0	0	0	0	0	0	0	0	0	0	0
Siphonobacter	0	0	0	0	0	0	0	0	0	0	0	0	0	0	0	0	0	0	0	0	0	0	0	0	0	0	0	0	0	0	0	0	0	0	0	0	0	0	0	0	0	0	0	0	0	0	0	0	0
Skermanella	0	0	0	0	0.000127092	0	0	0	0	0	0	0	0	0	0	0	0	0	0	0	0	0	0	0	0	0	0	0	0	0	0.000127092	0	0	0	0	0	0.000117298	0	0	0	0.000127092	0.000117298	0	0	0	0	0	0	0
Slackia	0	0	0	0	0	0	0	0	0	0	0	0	0	0	0	0	0	0	0	0	0	0	0	0	0	0	0	0	0	0	0	0	0	0	0	0	0	0	0	0	0	0	0	0	0	0	0	0	0
Sneathia	0	0	0	0	0	0	0	0	0	0	0	0	0	0	0	0	0	0	0	0	0	0	0	0	0	0	0	0	0	0	0	0	0	0	0	0	0	0	0	0	0	0	0	0	0	0	0	0	0
Solimonas	0	0	0	0	0	0	0	0	0	0	0	0	0	0	0	0	0	0	0	0	0	0	0	0	0	0	0	0	0	0	0	0.000224205	0	0	0	0	0	0	0	0	0	0	0	0	0	0	0	0	0
Solobacterium	0.0465575	0.304322	0.566139	0.152829	0.391774	0.0698403	0.0163374	0.0896024	0.280235	1.405	1.03772	0.0513711	0.275831	0.312507	0.155249	0.0453778	0.248722	0.0604309	0.0379784	0.127571	0.109784	0.328626	0.775056	0.0222608	0.0413066	0.234219	0.0689927	0.356723	0.105652	0.083906	0.0317487	0.103502	0.0975963	0.212762	0.0736318	0.00642138	0.0883967	0.00856184	0.0444344	0.136283	0.152079	0.0255197	0.0210291	0.0638383	0.0131224	0.0866843	0.0495628	0.0387293	0.0864746
Soonwooa	0	0	0	0	0	0	0	0	0	0	0	0	0	0	0	0	0	0	0	0	0	0	0	0	0	0.000600641	0	0	0	0	0	0	0.000900961	0	0	0	0	0	0	0	0	0	0	0	0	0	0	0	0
Sphaerotilus	0	0	0	0.000217731	0	0	0.000217731	0.000217731	0	0	0	0	0	0	0	0	0	0	0.000435462	0.000217731	0.00130639	0	0	0.000435462	0	0	0	0	0	0.000217731	0.000653193	0.000653193	0.000653193	0.000435462	0	0	0	0	0	0	0.000653193	0	0.000653193	0	0	0	0.00130639	0.00130639	0.000435462
Sphingobacterium	0	0.00324865	0	0	0	0	0	0	0.0250337	0	0	0	0.0364995	0.0231227	0	0	0	0	0	0.00267536	0	0	0	0	0	0	0.00191097	0	0	0.00898155	0	0.00687949	0	0.0280912	0	0	0.000573291	0	0	0	0.000191097	0	0.000191097	0	0	0	0	0.00458632	0
Sphingobium	0	0	0	0	0	0	0	0	0.000210347	0	0	0	0	0	0.000466133	0.00116533	0	0	0	0	0	0	0	0	0	0	0	0	0	0	0	0	0	0	0	0	0	0	0	0	0.000233066	0	0	0	0	0	0	0	0
Sphingomonas	0	0	0	0	0	0	0	0	0	0	0	0	0	0	0.000497462	0	0.00384669	0	0	0	0	0	0	0	0	0	0	0	0	0	0.000248731	0	0	0	0	0	0	0	0	0	0	0	0	0	0	0.000231086	0	0	0
Sphingopyxis	0	0	0	0	0	0	0	0	0	0	0	0	0	0	0.000240657	0	0	0	0	0	0	0	0	0	0	0	0	0	0	0	0	0	0	0	0	0	0	0	0	0	0	0	0	0	0	0	0	0	0
Spirochaeta	0	0	0	0	0	0	0	0	0	0	0	0	0	0	0	0.000253174	0	0	0	0	0	0	0	0	0	0	0	0	0	0	0	0	0	0	0	0	0	0	0	0	0	0	0	0	0	0	0	0	0
Spirosoma	0	0	0	0	0	0	0	0	0	0	0	0	0	0	0	0	0	0	0	0	0	0	0	0	0	0	0	0	0	0	0	0	0	0	0	0	0	0	0	0	0	0	0	0	0	0	0	0	0
Sporanaerobacter	0	0	0	0	0	0	0	0	0	0	0.000343314	0	0	0	0	0	0	0	0	0	0	0	0	0	0	0	0	0	0	0	0	0	0	0	0	0	0	0	0	0	0.000343314	0	0.000343314	0	0	0	0	0	0
Sporobacter	0.00428754	0.0104806	0.0452573	0.0166738	0.04359	0.00428754	0.00333475	0.0516886	0.0488303	0.0497831	0.0855126	0.00476393	0.0343003	0.0114334	0.0438282	0.00166738	0.0490685	0.00119098	0.00214377	0.00976606	0.00071459	0.0207231	0.0585963	0.0166738	0.0154828	0.0500213	0.00643131	0.0233433	0.00166738	0.00428754	0.00428754	0.0340621	0.0809868	0.0147682	0.00571672	0.00309655	0.0364441	0.00071459	0.00333475	0.0385878	0.067886	0.0114334	0.00881327	0.0259634	0.00309655	0.00738409	0.0273926	0.00381114	0.0364441
Sporocytophaga	0	0	0	0	0	0	0	0	0	0	0.000788106	0	0	0	0	0	0	0	0	0	0	0	0	0	0	0	0	0	0	0	0	0	0.000157621	0	0	0	0	0	0	0	0	0	0	0	0	0	0	0	0
Sporolactobacillus	0	0	0.000624181	0	0	0	0	0	0.00031209	0	0	0	0	0	0	0	0.000624181	0	0	0.000936271	0	0.000282575	0.00031209	0.00031209	0	0	0	0	0	0	0	0	0	0	0.00031209	0	0	0.000282575	0	0	0.000565151	0	0	0	0	0.00031209	0	0	0
Sporomusa	0	0	0	0.000385251	0.000192626	0	0	0.000359391	0	0	0	0	0	0	0	0	0	0	0	0.000500295	0	0	0.000192626	0.000166765	0	0.000718781	0	0	0	0	0	0	0	0	0	0	0	0	0	0	0	0	0	0	0	0	0.00033353	0	0
Sporosarcina	0	0	0	0	0.00184323	0	0	0.00102937	0	0.000921617	0.000691212	0.000921617	0	0	0	0.000230404	0	0	0	0.000230404	0	0	0	0	0	0	0	0.000230404	0	0	0	0.000460808	0.000230404	0	0	0	0.000230404	0	0.000230404	0.000230404	0.000460808	0	0	0	0	0	0	0	0
Staphylococcus	0.00325953	0.00359713	0.000760581	0	0.0164519	0.0518734	0.00181096	0.00220166	0.00418319	0.00360378	0.00660825	0.00290353	0	0	0.000454193	0.000719425	0.0320144	0	0.0195151	0	0.00431655	0.000836476	0.00458167	0	0.00110126	0.1058	0.00215254	0.00253612	0.00143885	0.00397497	0.019261	0.00875412	0.000397133	0.00283548	0.000353974	0.00215828	0.00142163	0.000785254	0.00107914	0.0172187	0.00113843	0.000735206	0.000353974	0.00107183	0	0.000413295	0.00159632	0	0.00117798
Stenotrophomonas	0.0779554	0	0.000907989	0.000504066	0	0	0	0	0.000304427	0	0	0.000304427	0	0	0	0	0.00118035	0	0	0	0	0.277356	0.000252033	0	0	0	0	0	0	0	0.000252033	0	0	0	0	0	0	0	0	0	0	0	0	0	0	0	0	0	0
Stomatobaculum	0	0	0	0	0	0	0	0	0	0	0	0	0	0	0	0	0	0	0	0	0	0	0	0	0	0	0	0	0	0	0	0	0	0	0	0	0	0	0	0	0	0	0	0	0	0	0	0	0
Streptobacillus	0	0	0.000730135	0	0	0	0	0	0.000730135	0	0	0.00205411	0	0	0	0	0	0	0	0	0	0	0	0.00136941	0.000684705	0	0.000730135	0	0	0	0.000730135	0	0	0	0	0	0	0	0	0	0	0	0	0	0	0	0	0	0
Streptococcus	5.13542	4.03625	2.31341	3.02396	0.0792047	8.49157	2.79256	1.4195	0.0949264	18.9851	0.225118	17.8883	17.719	2.6883	9.75308	0.219588	3.33709	1.53497	8.81903	4.03746	6.81545	52.0754	3.06495	31.4258	0.607001	0.202882	9.65714	2.17562	10.0215	7.85825	0.843675	11.6514	0.287947	11.0701	8.38543	19.0653	2.7884	11.3738	1.20582	22.7092	1.06736	10.4603	14.9637	0.594271	1.23138	1.80209	136.353	11.7257	2.82095
Streptomyces	0	0	0.000131004	0	0	0.000263885	0	0.000274295	9.23763e-05	0	0	0	0	0	0	0	0	0	0	0	0	0	0	0	0	0	0	0	0	0	0	0	0	0.00180418	0	0	0	0	0	0.000138783	0	0	0	0	0	0	0	0.000555133	0
Streptosporangium	0	0	0	0	0	0	0	0	0	0	0	0	0	0	0	0	0	0	0	0	0	0	0	0	0	0	0	0	0	0	0	0	0	0	0	0	0	0	0	0	0	0	0	0	0	0	0	0	0
Subdoligranulum	0.934362	0.122424	0.402257	0.380481	0.716268	0.613977	0.167416	0.505881	0.526253	2.1906	1.91904	0.310491	0.827097	0.582586	0.697981	0.347488	0.597224	0.130577	0.293468	0.948367	0.0309165	0.80354	1.00004	0.218279	0.337069	2.29864	0.37824	1.00247	0.443628	0.232259	0.144614	0.511436	0.582773	1.31495	0.0633522	0.00184873	0.588547	0.300007	0.424331	0.343343	0.936232	0.927142	0.487399	0.313272	0.086216	0.294022	0.390132	0.17026	0.270294
Succinatimonas	0.400994	2.62124	73.6462	1.22569	1.30314	1.15425	43.0401	58.5251	483.605	326.142	47.4876	1.27088	0.267474	0.274148	1.21055	1.32104	244.079	35.1785	1.06594	1.17155	1.12094	184.115	500.734	33.3537	175.096	66.7992	255.728	1.11563	1.10232	1.16845	1.05872	1.44734	263.571	1.26293	2.3058	18.5295	250.12	0.275026	130.656	2.27702	217.887	275.858	523.418	2.46332	56.2773	2.32482	90.6482	9.66593	6.23724
Succiniclasticum	0	0	0	0.000787437	0.000787437	0	0	0.000787437	0	0	0	0	0.000393718	0	0	0	0	0	0.000393718	0	0	0	0.000787437	0	0	0.0511834	0.000393718	0	0	0	0	0	0	0.000787437	0	0	0.000393718	0	0	0.000393718	0.000787437	0	0	0	0.000393718	0	0	0.000393718	0
Succinimonas	0	0	0.0037838	0	0	0	0	0	0	0	0	0	0	0	0	0	0	0	0	0	0	0	0	0	0	0	0	0	0	0	0	0	0	0	0	0	0	0	0	0	0.00580182	0	0	0	0	0	0	0	0
Succinivibrio	0	0.00599974	0.174742	0.00187492	0.00637472	0.00149993	0.0903711	0.153743	0.968583	0.771341	0.0337485	0.00149993	0.000749967	0	0.00262489	0.00374984	0.495353	0.090746	0.00149993	0.0022499	0.0022499	0.400858	1.0597	0.0817464	0.374609	0.149618	0.826839	0.00187492	0.00337485	0.00299987	0.00787466	0.00749967	0.619473	0.00262489	0.00187492	0.0479979	0.559476	0	0.321736	0.00299987	0.619098	0.69447	1.15532	0.00487479	0.140994	0.00412482	0.228365	0.0303737	0.0202491
Sulfurimonas	0	0	0	0	0	0	0	0.000434401	0	0	0	0	0	0	0	0	0	0	0	0	0	0	0	0	0	0	0	0	0	0	0	0	0	0	0	0	0	0	0	0	0	0	0	0	0	0	0	0	0
Sulfurospirillum	0	0	0	0	0	0	0	0	0.000376452	0	0	0	0	0	0	0	0	0	0	0	0	0	0	0	0	0	0	0	0	0	0	0	0	0	0	0	0	0	0	0	0.00112935	0.000376452	0.00225871	0	0	0	0	0	0
Sunxiuqinia	0	0	0.00117778	0.000392594	0	0	0.000402996	0	0	0	0	0	0	0	0	0.00117778	0.00372964	0	0	0	0	0	0.000201498	0.000196297	0.000196297	0	0.000196297	0.000201498	0	0	0	0.000392594	0.00215927	0	0.000196297	0.000201498	0	0	0	0.000588891	0.00412223	0.000402996	0.000392594	0	0.000805992	0.000397795	0	0.000397795	0.000196297
Sutterella	92.8632	15.3506	0.276356	0.172939	34.1741	3.53265	5.31909	0.352189	5.62888	11.7586	0.350771	67.3787	2.20105	18.7797	18.5905	42.1401	1.85438	22.7925	5.74611	12.381	0.715597	7.49016	17.0139	0.726734	8.79848	5.55167	41.3641	26.1722	20.3006	24.9527	4.82166	3.13456	5.44329	9.02944	0.46876	0.273172	47.5859	9.80814	31.8251	0.457589	0.556284	0.191965	0.189586	2.10216	0.346797	21.9024	6.76629	0.436448	0.401313
Suttonella	0	0	0.00238136	0	0.000396893	0	0	0	0	0.00317515	0	0	0	0	0	0	0	0	0	0	0	0	0	0	0	0	0	0.000396893	0	0	0	0	0	0	0	0	0	0	0	0	0	0	0	0	0	0	0	0	0.000793787
Synergistes	0	0	0	0	0	0	0	0	0	0.0131327	0	0	0	0	0	0	0	0	0	0	0	0	0	0	0	0	0	0	0	0	0	0	0	0	0	0	0	0	0	0	0	0	0	0	0	0	0	0	0
Syntrophaceticus	0	0	0	0	0	0	0	0	0	0	0.000315764	0	0	0	0.000947292	0	0	0	0	0	0	0	0	0	0	0	0.0088414	0.000315764	0	0	0	0	0	0	0.000315764	0	0	0	0	0	0	0	0	0	0	0	0	0	0
Syntrophomonas	0	0	0	0	0.000774763	0	0	0	0	0	0	0	0	0	0	0	0.000387382	0	0	0.000774763	0	0	0	0	0	0	0	0	0	0	0	0	0	0.000387382	0	0	0	0	0	0	0	0	0	0	0	0	0	0	0
Syntrophus	0	0	0	0	0.000807169	0	0	0	0.000807169	0	0	0	0	0	0	0	0	0	0	0	0	0	0	0	0	0	0	0	0	0	0	0	0	0	0	0	0	0	0	0	0	0	0	0	0	0	0	0	0
Tamlana	0	0	0	0	0	0	0	0	0	0	0	0	0	0	0	0	0	0	0.000248706	0	0	0	0	0	0	0	0	0	0	0	0	0	0	0	0	0	0	0	0	0	0	0	0	0	0	0	0	0	0
Tangfeifania	0	0	0	0	0	0	0	0	0	0	0	0	0	0	0	0	0	0	0	0	0	0	0	0	0	0	0	0	0	0	0	0	0	0	0	0	0	0	0	0	0	0	0	0	0	0	0	0	0
Tannerella	0.777145	0.00160357	0.0699284	0.00463294	0.0672297	0.819534	0.00530004	0.374428	0.0258807	0.0910085	0.0275381	2.02598	0.836538	0.0174938	0.00417972	0.00389719	0.190243	0.00184332	0.00745281	0.0162765	0.00130706	0.064972	0.59027	0.00762702	0.00645268	5.32284	0.0707192	0.0749712	0.0466265	2.90654	0.00439507	0.0046584	0.0366815	0.253863	0.563801	0.00770572	0.0903965	1.65873	0.0427882	0.0107296	0.0554111	0.00870873	0.00611339	0.209942	0.00108651	0.0149605	0.107071	0.0143575	0.0467528
Tanticharoenia	0	0	0	0	0.000285164	0	0	0	0	0	0	0	0	0	0	0	0	0	0	0	0	0	0	0	0	0	0	0	0	0	0	0	0	0	0	0	0	0	0	0	0	0	0	0	0	0	0	0	0
Tatumella	0	0	0	0	0	0	0	0	0	0	0	0	0	0	0	0	0	0	0	0	0	0	0	0	0	0	0	0	0	0	0	0	0	0	0	0	0	0	0	0	0	0	0	0	0	0	0	0	0
Tenacibaculum	0	0	0	0.000242456	0	0	0	0	0	0	0	0	0	0	0	0	0	0	0	0	0.000484912	0	0	0	0	0	0	0	0	0	0	0	0	0	0	0	0	0	0	0	0	0	0	0	0	0	0	0	0
Tepidibacter	0	0	0	0	0	0	0	0	0	0	0	0	0	0	0	0	0	0	0	0	0	0	0	0	0	0	0	0	0	0	0	0	0	0	0.000378813	0	0	0	0	0	0	0	0	0	0	0	0	0	0
Tepidimonas	0	0.00182396	0	0	0	0	0	0	0	0	0	0	0	0	0	0	0	0	0	0	0	0	0	0	0	0	0.000364793	0	0	0	0	0	0	0	0.000729585	0	0	0	0	0	0	0	0	0	0	0.000364793	0	0	0
Tepidiphilus	0	0.000450403	0.000442513	0	0	0	0.000442513	0.000442513	0	0	0.000450403	0	0	0	0	0	0	0	0	0.000885027	0	0	0	0.000450403	0	0	0	0.000442513	0	0	0	0.000450403	0	0.000885027	0.000442513	0	0	0	0	0	0.000885027	0	0.000885027	0	0	0	0.00132754	0.00177005	0
Terasakiella	0	0	0	0	0.00394715	0	0	0	0	0	0	0	0	0	0	0	0	0	0	0	0	0	0	0	0	0	0	0	0	0	0	0	0	0	0	0	0	0	0	0	0	0	0	0	0	0	0	0	0
Terrisporobacter	0.000497456	0.000746184	0	0.000248728	0.00970039	0.00248728	0	0	0.000497456	0.000248728	0.00124364	0.00198982	0	0.000994912	0.00149237	0.00298473	0.000994912	0.000746184	0	0.0017411	0	0.0450197	0.000497456	0.00124364	0.00124364	0.000497456	0	0	0	0.00149237	0	0.00422837	0.000248728	0.000994912	0.000746184	0	0.000248728	0.000497456	0	0	0.00124364	0.000497456	0.000497456	0.00397965	0.00124364	0.000497456	0	0.000248728	0.000248728
Tessaracoccus	0	0	0	0	0	0	0	0	0	0	0	0	0	0	0	0	0	0	0	0	0	0	0	0	0	0	0	0	0	0	0	0	0	0	0	0	0	0	0	0	0	0	0	0	0	0	0	0	0
Tetragenococcus	0	0	0.00238697	0.000795657	0	0.000795657	0.000795657	0.000397828	0.000960821	0.00238697	0	0	0	0	0.00127607	0.000397828	0	0	0	0	0	0.000397828	0.000397828	0.00119349	0	0	0.000795657	0	0.000795657	0	0	0	0	0	0	0	0	0	0.000878239	0.00238697	0	0	0	0	0	0.000795657	0	0	0
Thalassospira	0	0	0	0	0.00991771	0	0	0	0	0	0.000208814	0	0	0	0	0	0	0	0	0	0	0.000208814	0	0	0	0	0	0	0.000202402	0	0.00829849	0.0113345	0	0	0	0	0	0	0.000208814	0	0	0	0	0	0	0	0	0	0
Thauera	0	0	0.000241209	0	0	0	0	0	0	0	0	0	0	0	0	0	0	0	0	0.000482418	0	0.000241209	0	0	0	0	0	0	0	0	0	0	0	0	0	0	0	0	0	0	0	0	0.000233607	0	0.000934427	0	0	0	0
Thaumasiovibrio	0	0	0	0	0	0	0	0	0	0	0	0	0	0	0	0	0	0	0	0	0	0	0	0	0	0	0	0	0	0	0	0	0	0	0	0	0	0	0	0	0	0	0	0	0	0	0	0	0
Thermincola	0	0	0	0	0.000314591	0	0	0	0.000314591	0	0	0	0	0	0	0	0.000943774	0	0	0	0	0	0.000314591	0	0	0	0	0	0	0	0	0	0	0	0	0	0.000629183	0	0	0	0	0	0	0	0	0	0	0	0
Thermoactinomyces	0	0	0	0	0	0	0.000269974	0	0	0	0	0	0	0	0	0	0	0	0	0	0	0	0	0	0	0	0	0	0	0	0	0	0	0	0	0	0	0	0	0	0	0	0	0	0	0	0	0	0.000269974
Thermoanaerobacter	0	0	0	0	0	0.00041498	0	0	0	0	0	0	0	0	0	0	0	0	0	0	0	0	0	0	0	0	0	0	0	0	0	0	0	0	0	0	0	0	0	0	0	0	0	0	0	0	0	0	0
Thermobrachium	0	0	0	0	0	0	0	0	0	0	0	0	0	0	0	0.000378107	0	0	0	0	0	0	0	0	0	0	0	0	0	0	0	0	0	0	0	0	0.000378107	0	0	0	0	0	0	0	0	0	0	0	0
Thermoflavimicrobium	0	0	0	0	0	0	0	0	0	0	0	0.000259552	0	0	0	0	0	0	0	0	0	0	0	0	0	0	0	0	0	0	0	0	0	0	0	0	0	0	0	0	0.000259552	0	0	0	0	0	0	0	0
Thermomonas	0	0	0.000408377	0	0	0	0	0	0.00163351	0.000816754	0	0	0	0	0	0	0	0.000408377	0	0	0	0	0.00245026	0	0.000816754	0	0.000408377	0	0	0	0	0	0	0	0	0	0.00204188	0	0.000408377	0	0.00122513	0.00163351	0.00122513	0	0	0.000408377	0	0	0.000816754
Thermosinus	0	0	0	0	0	0	0	0	0	0	0	0.000346048	0	0.000346048	0	0	0	0	0	0.000692096	0	0	0	0	0	0.00380653	0	0	0	0	0	0	0	0	0	0	0	0	0	0	0	0	0	0	0	0	0	0	0
Thermosyntropha	0	0	0	0	0	0	0	0	0	0	0	0	0	0	0	0	0.000460993	0	0	0	0	0	0	0	0.000460993	0	0	0	0	0	0	0	0.00138298	0	0	0	0	0	0	0	0	0	0	0	0	0	0	0	0
Thermotalea	0	0.000323153	0.000323153	0	0.000323153	0	0.000323153	0.00096946	0	0.00096946	0.00193892	0	0	0	0	0	0.000646307	0	0.000323153	0	0	0.000646307	0.000323153	0	0	0.000323153	0	0	0	0	0.000646307	0.00096946	0.00161577	0	0.000323153	0	0.000323153	0	0	0.000323153	0.0096946	0	0	0	0	0.00096946	0	0.000323153	0
Thermovenabulum	0	0	0	0	0	0	0	0	0	0	0	0	0	0	0	0	0	0	0	0	0	0	0	0	0	0	0	0	0	0	0	0	0	0	0	0	0	0	0	0	0	0	0	0	0	0	0	0	0
Thermus	0	0	0	0	0	0	0	0	0	0	0	0	0	0	0	0	0	0	0	0	0	0	0	0	0	0	0	0	0	0	0	0	0	0	0	0	0	0	0	0	0	0	0	0	0	0	0	0	0
Thioclava	0	0	0	0	0	0	0	0	0	0	0	0	0	0	0	0	0	0	0	0	0	0	0	0	0	0	0	0	0	0	0	0	0	0	0	0	0	0	0	0	0	0	0	0	0	0	0	0	0
Thiofilum	0	0	0	0	0	0	0	0	0	0	0	0	0	0	0	0	0	0	0	0	0	0	0	0	0	0	0	0	0	0	0	0	0	0	0	0	0	0	0	0	0	0	0	0	0	0	0	0	0
Thioflexothrix	0.000504	0.003276	0	0	0	0	0.001764	0.000504	0.000252	0.000252	0.000252	0	0	0	0	0.00126	0.022428	0.000252	0.038556	0	0.00126	0.002268	0.003276	0.000252	0.000252	0.014616	0.002772	0.005292	0.000504	0	0.009072	0	0	0.002268	0	0	0	0	0	0.0063	0.000252	0.000252	0	0	0	0	0	0.000252	0
Thiohalomonas	0	0	0	0	0	0	0	0	0	0	0	0	0	0	0	0	0	0	0	0	0	0	0	0	0	0	0	0	0	0	0	0	0	0	0	0	0	0	0	0	0	0	0	0	0	0	0	0	0
Thiolinea	0	0	0	0	0	0	0	0	0	0	0	0	0	0	0	0	0	0	0	0	0	0	0	0	0	0	0	0	0	0	0	0	0	0	0	0	0	0	0	0	0	0	0	0.000254845	0	0	0	0	0
Thiothrix	0	0	0	0	0	0	0	0	0	0	0	0	0	0	0	0	0	0	0	0	0	0	0	0	0	0	0	0	0	0	0	0	0	0	0	0	0	0	0	0	0	0	0	0	0	0	0	0	0
Thorsellia	0	0	0	0	0	0	0	0	0	0	0	0	0	0	0	0	0	0	0	0	0	0	0	0	0	0	0	0	0	0	0	0	0	0	0	0	0	0	0	0	0	0	0	0	0	0	0	0	0
Tindallia	0	0	0	0	0	0	0	0	0	0	0	0	0	0	0	0	0	0	0	0	0	0	0	0	0	0	0	0	0	0	0	0	0.0003203	0	0	0	0.0003203	0	0	0	0	0	0	0	0	0	0	0	0
Tissierella	0	0	0.000395185	0.000641868	0.00079037	0	0	0	0	0	0.00143224	0	0	0	0	0	0	0	0	0	0	0	0	0	0	0	0	0.000395185	0	0	0	0	0.000395185	0.000395185	0	0	0	0	0	0	0	0	0	0	0	0	0.000395185	0	0
Trabulsiella	0	0	0	0	0.000217271	0	0	0	0	0.000869084	0	0	0.000217271	0	0	0	0	0	0	0	0.000217271	0	0	0	0	0.000217271	0	0	0	0.000217271	0	0.000217271	0	0	0	0	0	0	0.000217271	0	0	0	0	0	0.000217271	0	0	0	0
Traorella	0.58133	0.0241741	0.028395	0	0.192626	0	0	0.0901733	0.18687	0.190323	0.203753	0	0.145045	0.568667	0.082499	0	0.0748247	0.266299	0	0.220253	0.0721386	0.0402902	0.242509	0	0	0.0353019	0	0	0.0372205	0.0560226	0	0.0702201	0.0901733	0.342659	0.031081	0	0.126626	0	0	0.0368368	0.120103	0	0	0	0.0153486	0	0.347647	0	0
Treponema	0.0369963	0.00876417	0.0139543	0.0163394	0.230316	0.0167423	0.00956473	0.0342843	0.0538286	0.147921	0.0478421	0.0211149	0.00756588	0.0797477	0.058575	0.00558256	0.0290983	0	0.00239253	0.0310996	0.000398754	0.0306681	0.0382645	0.00518381	0.0035867	0.0598046	0.00518381	0.0418692	0.00757311	0.0131568	0.189562	123.082	0.0151355	0.0274951	0.112807	0.092687	0.113374	0.0167391	0.11377	0.115313	0.118747	0.114553	0.114733	0.160131	0.00478296	0.112235	0.0115397	0.00318794	103.982
Trichococcus	0	0	0	0	0	0	0	0	0	0	0	0	0	0	0	0	0.001015	0	0	0	0	0	0	0	0	0	0	0	0	0	0	0	0	0	0	0	0	0	0	0	0	0	0	0	0	0	0	0	0
Trinickia	0	0	0	0	0	0	0	0	0	0	0	0	0	0	0	0	0	0	0	0	0	0	0	0	0	0	0	0	0	0	0	0	0	0.00015282	0	0	0	0	0	0	0.00015282	0	0	0	0.00015282	0	0	0.00030564	0.00015282
Tropheryma	0	0	0	0	0	0	0	0	0	0	0	0	0	0	0	0	0	0	0	0	0	0	0	0	0	0	0	0	0	0	0	0	0	0	0	0	0	0	0	0	0	0	0	0	0	0	0	0	0
Trueperella	0.000519752	0.000519752	0.0114345	0	0	0	0.000519752	0	0	0	0.0010395	0.000519752	0.0467776	0	0	0	0.000519752	0.000519752	0	0	0.000519752	0	0	0.00415801	0	0	0.0207901	0	0	0	0	0.00311851	0	0.0010395	0	0	0	0	0	0	0	0.000519752	0	0	0	0	0	0	0.000519752
Tumebacillus	0	0	0	0	0	0	0	0	0	0	0	0	0	0	0	0	0	0	0	0	0	0	0	0	0	0	0	0	0	0	0	0	0	0	0	0	0	0	0	0	0	0	0.000205137	0	0.000410274	0	0.000205137	0	0
Turicibacter	0.00304732	0.000721437	0.00169296	0.00271078	0.125232	0.35972	0.0390845	0.00203223	0.0717389	0	0.00914472	0.0195124	0.011767	0.00216568	0.101371	0.282349	0.00173721	0.00169296	0.0468265	0.00730561	0.000382846	0.312911	0.0110462	0.0911923	0.0275052	0.0412468	0.000382846	0.000382846	0.00714267	0.0314685	0.00982259	0.431013	0.00101577	0.0328544	0.0134606	0	0.000382846	0.442942	0	0.000721437	0.000382846	0.000765691	0.00459415	0.0483345	0.148453	0.00182572	0	0.0244579	0.00416705
Turicimonas	0	0	0	0	0	0	0	0	0	0	0	0	0	0	0	0	0	0	0	0	0	0	0	0	0	0	0	0	0	0	0	0	0	0	0	0	0	0	0	0	0	0	0	0	0	0	0	0	0
Tyzzerella	2.63488	0.232004	0.238511	0.758579	1.03488	1.2854	0.256781	0.605662	1.36599	1.70611	0.332864	0.830157	1.16377	0.915751	0.681995	0.141905	0.510308	1.11947	0.133146	1.6433	2.00744	0.871202	0.680744	0.445737	0.445737	0.524573	0.295323	0.945784	0.653715	0.389676	0.361145	1.08218	0.312341	0.569122	0.382919	0.182199	0.38392	0.997841	0.409448	0.595401	0.863944	1.14025	0.755326	1.1923	0.145659	0.907992	0.882214	0.150414	0.449742
Ulvibacter	0	0	0	0	0	0	0	0	0.000523296	0	0	0	0	0	0	0	0	0	0	0	0	0	0	0	0	0	0	0	0	0	0	0	0	0	0	0	0	0	0	0	0	0	0	0	0	0	0	0	0
Ureaplasma	0	0.000988922	0	0	0	0	0	0	0	0	0	0	0	0	0	0	0	0	0	0.0219644	0	0	0	0	0.000988922	0	0	0	0	0	0	0	0	0	0	0.000988922	0	0	0.0158228	0	0	0	0.000988922	0.000988922	0.000988922	0	0	0	0
Ureibacillus	0	0	0	0	0.000351357	0	0	0	0	0	0	0	0	0	0	0	0	0	0	0	0	0	0	0	0	0	0	0	0	0	0	0	0.000351357	0	0	0	0	0	0	0	0	0	0	0	0	0	0	0	0
Urinacoccus	0	0	0	0.00047912	0	0.00047912	0	0	0.00143736	0	0.00191648	0	0.00191648	0.00047912	0	0	0	0	0	0	0.00047912	0	0	0.00095824	0	0.00047912	0.00622856	0.00047912	0.00047912	0.00383296	0.00143736	0.00047912	0	0.0368922	0	0	0	0.00095824	0	0.0100615	0.00095824	0	0	0.0143736	0.00191648	0.00047912	0	0	0.0023956
Vagococcus	0	0	0	0	0	0	0	0	0	0	0	0	0	0	0	0	0	0	0	0	0	0.000546734	0	0	0	0	0	0	0	0	0	0	0	0	0	0	0	0	0	0.0705925	0	0	0	0	0	0	0	0	0
Variovorax	0	0	0	0	0	0	0	0	0	0	0	0	0	0	0	0	0	0	0	0	0	0	0	0	0	0	0	0	0	0	0.000133051	0	0	0	0	0	0	0	0	0	0	0	0	0	0	0	0	0	0
Veillonella	25.1067	4.21361	7.5453	2.17024	2.29335	1.78878	1.05309	12.6184	5.64652	2.82693	1.28203	12.2546	2.55157	0.36383	7.99067	0.570997	11.8284	9.3881	59.3769	2.3187	4.77597	9.55018	1.09455	36.0519	3.51054	1.32119	9.35206	6.62137	1.75728	22.868	0.239097	6.25119	0.139801	5.70005	7.56177	5.63498	9.01564	3.8176	1.48141	2.29313	1.13018	1.72503	3.47516	0.166217	3.5208	0.176804	39.6416	0.78518	5.50812
Ventosimonas	0	0	0	0	0.000381804	0	0	0	0	0	0	0	0	0	0	0	0	0	0	0	0	0	0	0.000381804	0	0	0	0	0	0	0	0	0	0	0	0	0	0	0	0	0	0	0	0	0	0	0	0	0
Verminephrobacter	0	0	0	0	0	0	0	0	0	0	0	0	0	0	0	0	0	0	0	0	0	0	0	0	0	0	0	0	0	0	0	0	0	0	0	0	0	0	0	0	0	0	0	0	0	0	0	0	0
Vibrio	0	0	0	0	0.00131058	0	0	0.000219136	0	0	0	0	0	0	0	0	0	0	0	0	0	0	0	0	0	0	0	0	0	0	0	0	0	0	0	0	0	0	0	0	0	0	0	0	0	0	0	0	0.000190467
Virgibacillus	0	0	0	0	0	0	0.000216969	0	0	0	0	0	0	0	0	0	0	0	0	0	0	0	0	0	0	0	0	0	0.000328314	0	0	0	0	0	0	0	0.000216969	0	0	0	0	0	0	0	0	0	0	0	0
Viridibacillus	0	0	0	0	0	0	0	0	0	0	0	0	0	0	0	0	0	0	0	0	0	0	0	0	0	0	0	0	0	0	0	0	0	0	0	0	0	0	0	0	0	0	0	0	0	0	0	0	0
Vitreoscilla	0	0	0	0	0	0	0	0	0	0	0	0	0	0	0.0011622	0	0	0	0	0.00542362	0	0	0	0	0	0	0	0	0	0	0	0	0	0	0	0.000528046	0	0	0	0	0.000387401	0	0	0	0.000387401	0.000387401	0	0	0
Vulcanibacillus	0	0	0.000449571	0	0	0	0	0.000449571	0	0	0	0	0	0	0	0	0.000899143	0	0	0	0	0	0.000449571	0	0	0.000449571	0	0	0	0	0	0.000449571	0.000449571	0	0	0	0	0	0	0	0	0	0	0	0	0	0.000449571	0	0
Weissella	0	0	0.00300753	0	0	0	0	0.000960908	0	0.00100999	0	0	0.000504994	0	0.00803313	0	0.00446324	0.000960908	0	0	0.00802462	0	0	0	0	0	0.00956888	0	0	0.0164752	0	0	0	0	0	0	0	0	0.00423157	0	0.00139793	0	0	0.000504994	0	0.00239157	0	0	0
Wenyingzhuangia	0	0	0	0	0	0	0	0	0	0	0	0	0	0	0	0	0	0	0	0	0	0	0	0	0	0	0	0	0	0	0	0	0	0	0	0	0	0	0	0	0	0	0	0	0	0	0	0	0.000308445
Williamwhitmania	0	0	0.000481407	0	0	0	0	0	0	0	0.00433266	0	0	0	0	0.000240703	0.00072211	0	0	0	0	0.000240703	0	0	0	0.000240703	0	0	0	0	0.000481407	0.00072211	0.00144422	0	0	0.000240703	0.000481407	0	0	0	0.00192563	0.000481407	0.000962814	0	0	0	0	0	0.00120352
Wolbachia	0	0	0	0	0	0	0	0	0	0.00170847	0	0	0	0	0	0	0	0	0	0	0	0	0	0	0	0	0	0	0	0	0	0	0	0	0	0	0	0	0	0	0	0	0	0	0	0	0	0	0
Xanthomonas	0	0	0	0	0	0	0	0	0	0	0	0	0	0	0	0	0	0	0	0	0	0.0033371	0	0	0	0	0.000741577	0	0	0	0	0	0	0	0	0	0	0	0	0	0	0	0.000402773	0	0	0	0.00203934	0	0
Xenophilus	0	0	0	0	0	0	0	0	0	0.0113233	0	0	0	0	0.000153018	0	0	0	0	0.000153018	0	0	0	0	0	0	0	0	0	0	0	0	0	0	0	0	0	0	0.000153018	0	0	0	0	0	0	0	0	0	0
Xenorhabdus	0	0	0	0	0	0	0	0	0	0.000314255	0	0.000314255	0	0	0	0	0	0	0	0	0	0	0	0	0	0	0.000280804	0	0	0	0	0	0	0	0	0	0	0	0	0	0	0	0	0	0	0	0	0	0
Xylophilus	0	0	0	0.000166113	0	0	0.000332226	0	0	0.000332226	0	0	0.000332226	0	0.000664453	0	0.000166113	0.000166113	0	0	0	0.000996679	0	0	0	0	0	0	0	0	0	0	0	0	0	0	0	0	0	0	0	0.000166113	0.000166113	0	0	0	0.000166113	0	0
Yersinia	0.000206808	0	0	0	0.000674327	0	0	0	0	0	0.000429331	0	0	0	0	0	0	0	0	0	0	0	0	0	0	0	0.00106611	0	0	0.000674327	0	0	0	0	0	0	0	0	0	0	0	0	0	0	0	0	0	0	0
Yokenella	0	0	0.000412079	0	0.00370871	0.000206039	0	0.000206039	0.000206039	0.00498285	0.000206039	0.018139	0.000427239	0	0.000213619	0	0	0.000213619	0.00393749	0	0.00166348	0.000824158	0.000412079	0.000839318	0	0.000206039	0	0.00104536	0	0.0057691	0.0010302	0.000206039	0.000618118	0.0107368	0	0.000824158	0	0	0	0.00144228	0.00620392	0	0	0	0	0	0.000412079	0	0
Youngiibacter	0	0	0	0	0	0	0	0.000250738	0	0	0	0	0.000501475	0	0	0	0.000250738	0	0	0	0	0	0	0	0	0	0	0	0	0	0	0	0	0	0	0	0	0	0	0	0	0	0	0	0	0	0.000250738	0	0
Zhouia	0	0	0	0	0	0	0	0	0	0	0	0	0	0	0	0	0	0	0	0	0	0.00025692	0	0	0	0	0	0	0	0	0	0	0	0	0	0	0	0	0	0	0	0	0	0	0	0	0	0.00025692	0
Zunongwangia	0	0	0	0	0	0	0	0	0.000242032	0	0	0	0	0	0	0	0	0	0	0	0	0	0	0	0	0	0	0	0	0	0	0	0	0	0	0	0	0	0	0	0	0	0	0	0	0	0	0	0
[truncated: 64 more columns]

## Sheet: Bacteria_genus_clrvalues
	CH601	CH602	CH609.1	CH611	CH616	CH617	CH619	CH620	CH621	CH622	CH624	CH626	CH627	CH628	CH632	CH633	CH638	CH640	CH646	CH650	CH655	CH661	CH663	CH672	CH673	CH675	CH679	CH687	CH689	CH698	CH704	CH707	CH712	CH716	CK2001	CK2002	CK2018	CK2019	CK2021.3	CK2025	CK2036	CK2049.1	CK2049.2	CK2054	CK2056	CK2058	CK2066	CK2075	CK2081
Abiotrophia	1.19632	1.25048	0.922153	1.18475	0.767699	1.14402	1.2594	0.893747	0.919432	0.842858	0.828629	1.043	5.03194	1.21779	0.934541	1.29355	0.800682	1.26082	1.21595	1.11736	1.26729	0.954616	0.954035	1.09769	1.17056	0.94864	1.10036	1.16372	1.28658	1.11545	1.17571	0.871715	0.921871	1.01232	1.22019	1.38516	1.01331	1.29758	1.18921	1.05464	0.777822	1.09953	1.12129	1.18733	1.35849	1.23166	0.991277	1.28801	1.00735
Absiella	7.50135	5.33514	6.07044	6.04433	6.32042	6.89562	5.67668	6.62569	5.92307	7.31022	5.97382	7.05808	6.96135	6.20337	6.48726	5.4925	6.0321	5.83272	7.73925	6.13168	5.11527	6.68136	6.42946	7.08305	7.23761	6.28798	6.23619	6.83331	7.13419	5.73574	5.35036	6.73762	6.369	6.53569	5.77261	4.98263	6.4001	6.60046	6.23317	6.332	6.37103	7.82868	7.19634	6.81467	4.73646	6.07876	6.5695	5.49889	5.51378
Acaricomes	-0.918526	-0.864368	-1.19269	-0.93009	-1.34715	-0.970829	-0.855446	-1.2211	-1.19541	-1.27199	-1.28622	-1.07184	-0.957073	-0.897059	-1.1803	-0.82129	-1.31416	-0.854021	-0.898893	-0.99748	-0.84755	-1.16023	-1.16081	-1.01716	-0.944285	-1.16621	-1.01449	-0.951125	-0.82826	-0.999398	-0.939138	-1.24313	-1.19297	-1.10252	-0.894654	-0.729689	-1.10154	-0.817263	-0.925634	-1.06021	-1.33702	-1.01532	-0.99356	-0.927518	-0.756351	-0.883188	-1.12357	-0.826834	-1.1075
Acetanaerobacterium	-1.10524	1.65696	1.83947	-0.0181956	1.83343	-1.15755	0.0564481	1.15713	2.11438	2.96014	2.84455	-0.159948	0.802119	1.11345	2.06697	0.0906041	1.20717	-1.04074	-1.08561	0.42524	-1.03427	0.262492	3.09512	0.405564	0.814907	1.48029	-1.2012	2.86949	-1.01498	-0.0875033	1.07137	0.17959	2.11682	-0.190628	0.864538	-0.916406	1.93062	0.0946311	-0.0137395	-0.148312	2.13982	0.407403	1.01695	-1.11424	0.155543	1.76331	-0.211673	-1.01355	-0.195604
Acetitomaculum	-1.16077	1.29128	1.70056	0.437104	2.3809	2.28343	0.000922	0.733883	2.27592	1.70465	4.80837	-0.215474	-1.19932	-1.1393	0.523362	0.545904	2.37542	-1.09626	-0.0425247	3.3754	3.39884	2.35873	1.1619	1.1385	1.0107	0.537461	0.352707	-0.0947561	1.63755	-1.24164	-1.18138	1.7335	1.99877	0.264672	-0.0382857	-0.971933	1.22117	0.039105	-1.16788	0.643459	1.85472	0.939663	0.373634	2.80053	0.947315	1.27246	1.19914	-1.06908	0.596168
Acetivibrio	6.15357	6.15829	5.25924	6.13299	6.12083	6.7783	4.97087	5.88518	6.11242	5.81679	5.96885	6.24305	6.0086	7.03633	5.70621	4.82621	5.36279	5.84108	5.0025	6.61309	4.81383	7.01495	5.81603	5.18495	5.6884	5.1756	5.13541	5.63707	6.00841	5.41859	5.21357	6.25533	5.14417	6.73857	5.41401	4.30739	5.49572	5.93195	5.56315	5.9494	5.74955	5.24402	4.9844	5.87743	4.70181	6.57187	5.16811	5.36721	5.90449
Acetobacter	-1.1875	-1.13335	4.7099	-1.19907	2.89079	2.04569	-1.12442	1.74093	0.0777544	4.26945	0.931696	-1.34082	-1.22605	0.376109	6.51621	0.0652282	3.2814	-1.123	-1.16787	0.275687	-1.11653	-1.42921	-1.42979	-1.28613	-1.21326	6.10121	-1.28346	4.55038	4.17868	-1.26838	-1.20812	2.34275	4.4865	-1.3715	-1.16363	-0.998666	-1.37051	-1.08624	0.347533	-1.32918	2.20278	1.20259	1.70134	-1.1965	-1.02533	-1.15217	-1.39254	2.04175	-1.37648
Acetobacterium	-1.4546	-1.40044	-0.119326	0.191345	-0.784606	-1.5069	-1.39152	-1.75717	0.51901	0.812155	1.56601	-1.60791	-1.49315	-1.43313	-0.0588683	-1.35736	0.11311	-1.39009	-0.296136	-1.53355	-1.38362	-1.6963	0.755463	-1.55323	-1.48036	-0.563448	-1.55056	-1.4872	-1.36433	-1.53547	-1.47521	-0.14544	0.891167	0.0189134	-1.43073	-1.26576	-1.63761	-1.35334	-0.322877	-0.45745	2.47071	-0.41256	-1.52963	0.170171	-0.193811	-1.41926	-1.65964	-1.36291	-0.504741
Acetonema	-1.49891	-1.44475	-1.77307	-1.51047	-1.92753	-1.55121	-1.43583	-1.80148	-1.7758	-1.85237	-1.8666	-1.65223	-1.53746	-1.47744	-0.662075	-1.40167	-1.89455	-1.4344	-1.47928	-1.57786	-1.42793	-1.74061	-1.74119	-1.59754	-1.52467	2.01461	-1.59487	-1.53151	-1.40864	-0.481169	-0.420909	-0.724901	-1.77336	-1.68291	-1.47504	-1.31007	-1.68192	-1.39765	-1.50602	-1.64059	-1.91741	-1.5957	-1.57394	-1.5079	-1.33673	-1.46357	-1.70395	-0.308605	-0.58927
Acholeplasma	-0.626693	0.866876	3.98772	-0.638257	5.20806	0.760414	3.03096	5.00867	5.2769	4.06633	6.57687	-0.78001	3.16459	1.40116	3.75575	1.06127	6.67345	-0.562188	0.83235	2.88893	1.84218	1.94649	-0.868977	3.85407	4.32616	2.1367	-0.722654	1.3471	4.66328	-0.707565	0.730072	2.8061	6.61419	2.47568	2.68355	1.00155	3.6291	0.814403	2.77464	3.06146	6.40025	2.7105	3.25892	1.73031	0.634094	-0.591355	2.3553	2.96701	3.99889
Achromobacter	-1.22367	-1.16952	-1.49784	-1.23524	-1.65229	-1.27598	-1.16059	-1.52625	-1.50056	-1.57714	-1.59136	-1.37699	-1.26222	-1.20221	-1.48545	-1.12644	-1.61931	-1.15917	-1.20404	-1.30263	-1.1527	-1.46538	-1.46596	-1.3223	-1.24943	-1.47135	-1.31964	-1.25627	-1.13341	-1.30455	-1.24429	-1.54828	-1.49812	-1.40767	-1.1998	-1.03484	-1.40668	-1.12241	-1.23078	-1.36536	-1.64217	-1.32047	-1.29871	-1.23267	-1.0615	-1.18834	-1.42872	-1.13198	-1.41265
Acidaminococcus	-0.840975	0.311796	3.39572	2.4433	1.77493	-0.893278	1.80157	2.66312	3.162	-1.19444	4.1895	1.20293	0.21909	-0.819507	1.54626	0.354873	4.56551	0.322143	0.788096	1.02598	2.02301	-1.08268	0.0153542	-0.939604	1.33049	3.62974	-0.936935	-0.873573	-0.750709	-0.921846	-0.861586	1.77886	-0.0168104	1.80824	1.38012	0.957301	2.03847	0.869726	-0.848083	1.81035	4.1477	-0.937766	-0.916008	-0.849967	-0.6788	0.292976	1.15121	0.860156	1.91449
Acidiphilium	1.61145	2.5129	3.40274	4.07549	6.57797	6.74404	3.96594	4.32114	7.297	1.25799	6.5076	2.09412	3.34597	3.47874	4.92389	1.70868	5.88239	2.18678	1.04329	4.24054	1.43111	2.11696	6.12944	4.71375	3.59316	4.18382	4.77785	5.17768	1.90238	6.13017	5.66081	6.79353	7.43757	2.4491	5.36502	0.701672	6.32711	4.18831	3.45017	5.69416	6.22918	3.71188	3.95431	3.16643	6.7909	3.98216	4.08438	4.46876	6.6111
Acidipropionibacterium	-1.11271	-1.05855	-1.38688	-1.12427	-1.54133	-1.16501	-1.04963	-1.41528	-1.3896	-1.46617	-1.4804	-1.26603	-1.15126	-1.09124	-1.37449	-1.01548	-1.50835	-1.04821	-1.09308	-1.19166	-1.04173	-1.35441	-1.35499	-1.21134	-1.13847	-1.36039	-1.20867	-1.14531	-1.02245	-1.19358	-1.13332	-1.43731	-1.38716	-1.29671	-1.08884	-0.923873	-1.29572	-1.01145	-1.11982	-1.25439	-0.432595	-1.2095	-1.18774	-1.1217	-0.950536	-1.07737	-1.31775	-1.02102	-1.30168
Acidisphaera	-1.38621	-1.33206	-1.66038	-1.39778	-1.81483	-1.43852	-1.32313	-1.68878	-0.564488	-1.73967	-1.7539	-1.53953	-1.42476	-1.36475	-1.64799	-1.28898	-1.78185	-1.32171	-1.36658	-1.46517	-1.31524	-1.62792	-1.6285	-1.48484	-1.41197	-1.63389	-1.48217	-1.41881	-1.29595	-1.46708	-1.40683	-1.71082	-1.66066	-1.57021	-1.36234	-1.19738	-1.56922	-1.28495	-1.39332	-1.52789	-1.80471	-1.483	-1.46125	-1.39521	-1.22404	-1.35088	-1.59125	-1.29452	-1.57519
Acidithiobacillus	-1.20979	-1.15563	-1.48395	-1.22135	-1.63841	-1.26209	-1.14671	-1.51236	-1.48668	-1.56325	-1.57748	-1.36311	-1.24834	-1.18832	-1.47157	-1.11255	-1.60543	-1.14528	-1.19016	-1.28874	-1.13881	-1.45149	-1.45207	-1.30842	-1.23555	-1.45747	-1.30575	-1.24239	-1.11952	-1.29066	-1.2304	-1.53439	-1.48424	-1.39379	-1.18592	-1.02095	-1.3928	-1.10853	-1.2169	-1.35147	-1.62829	-1.30658	-1.28482	-1.21878	-1.04761	-1.17445	-1.41483	-1.1181	-1.39876
Acidocella	-1.25989	-1.20573	-0.0447213	-1.27145	1.91579	-1.31219	-1.19681	-1.56246	-1.53678	0.583876	-1.62758	-1.4132	-1.29844	-1.23842	-1.52167	-1.16265	-1.65552	-1.19538	-1.24026	-1.33884	-1.18891	-1.50159	-1.50217	-1.35852	-1.28565	-1.50757	-1.35585	-1.29249	-1.16962	-1.34076	-1.2805	-1.58449	-1.53434	-1.44388	-1.23602	-1.07105	-1.4429	-1.15863	-1.267	-1.40157	-1.67838	-1.35668	-1.33492	-1.26888	-1.09771	-1.22455	-1.46493	-1.1682	-1.44886
Acidomonas	-1.34059	-1.28643	-0.516145	-1.35216	-1.76921	-1.3929	-1.27751	-1.64316	-1.61748	-1.69405	-1.70828	-1.49391	-1.37914	-1.31913	0.34354	-1.24336	-1.73623	-1.27609	-1.32096	-1.41955	-1.26962	-1.58229	-1.58288	-1.43922	-1.36635	-1.58827	-1.43655	-1.37319	-1.25033	-1.42146	-1.3612	-1.6652	-1.61504	-1.52459	-1.31672	-1.15175	-1.5236	-1.23933	-1.3477	-1.48227	-1.75909	-1.43738	-1.41563	-1.34958	-1.17842	-1.30525	-1.54563	-1.2489	-1.52956
Acidovorax	0.451226	-1.6552	-1.98352	1.64638	-2.13798	-1.76166	-1.64628	-2.01193	-1.98624	-2.06282	-2.07705	-1.86267	-1.7479	-0.468771	-0.672887	2.23803	-2.10499	-1.64485	-1.68972	-0.522418	-1.63838	2.62365	-1.95164	-1.80799	-1.73512	-1.95704	-1.80532	-1.74195	-1.61909	-1.79023	-1.72997	-0.92544	-0.764686	-1.89335	-1.68548	-1.52052	-1.89237	-1.60809	-0.617852	-1.85104	-2.12785	-1.80615	-1.78439	-1.71835	-1.54718	-1.67402	1.64095	-1.61766	-1.89833
Acinetobacter	0.845767	3.76577	2.74969	0.708658	5.34779	1.55245	2.21438	3.8056	4.35645	2.913	3.52417	3.66694	2.40768	6.16855	5.74823	2.87195	4.99798	4.30181	1.1724	4.78009	1.67622	3.24032	1.2747	4.07108	4.98171	1.3564	0.209513	1.65719	3.70467	4.74334	5.03294	2.92814	5.82708	2.89194	4.02652	6.92826	3.56394	1.25403	1.16496	1.21058	4.64698	4.61569	4.67309	5.4979	3.08261	4.30411	4.8083	4.1889	3.90145
Actinobacillus	1.30595	-0.837115	0.443674	-0.902837	-1.31989	3.54075	-0.828194	1.00338	-0.0669831	0.366244	-1.25896	2.71661	-0.929821	-0.869806	-1.15305	-0.794038	-1.28691	1.11914	1.52625	-0.970227	1.74643	-1.13298	-1.13356	5.24647	-0.917032	-1.13895	-0.987234	-0.923872	-0.801008	0.126467	-0.911885	-1.21588	-1.16572	-1.07527	0.742036	-0.702436	0.535154	-0.790011	1.04753	-1.03295	-1.30977	0.957845	0.643131	-0.900265	-0.729099	-0.855935	-1.09631	-0.799581	0.0183664
Actinomadura	-2.36311	-2.30895	-2.63727	-2.37467	-2.79173	-2.41541	-2.30003	-2.66568	-2.63999	-2.71657	-2.7308	-2.51642	-1.19712	-2.34164	-2.62488	-2.26587	-2.75874	-2.2986	-2.34347	-2.44206	-2.29213	-2.60481	-2.60539	-2.46174	-2.38887	-1.51217	-2.45907	-2.3957	-2.27284	-2.44398	-2.38372	-1.5891	-2.63755	-2.5471	-2.33923	-2.17427	-2.54612	-2.26184	-2.37021	-2.50479	-2.7816	-2.4599	-2.43814	-2.3721	-2.20093	-2.32777	-2.56815	-2.27141	-2.55208
Actinomyces	1.57427	-0.0196185	-0.178462	-1.26174	-0.332916	-1.30248	-1.1871	0.216698	-1.52706	0.302573	0.75589	-1.40349	0.516979	2.27293	0.0795369	-1.15294	1.13435	-1.18567	-1.23054	0.511308	0.720386	-1.49188	-0.344905	0.582452	-0.168682	2.80815	0.245354	-1.28278	-1.15991	-1.33105	-1.27079	1.07551	1.07787	-1.43417	-1.2263	0.895668	-1.43319	-1.14891	-0.150031	0.575779	-0.521118	-1.34697	-1.32521	0.785686	-1.088	0.833194	-1.45522	0.829522	-1.43915
Actinomycetospora	-1.80329	-1.74913	-2.07746	-1.81486	-2.23191	-1.85559	-1.74021	-2.10586	-2.08018	-2.15675	-2.17098	-1.95661	-1.84184	-1.78182	-2.06507	-1.70606	-2.19893	-1.73879	-1.78366	-1.88225	-1.73232	-2.04499	-2.04557	-1.90192	-1.82905	-2.05097	-1.89925	-1.83589	-1.71303	-1.88416	-1.8239	-2.12789	-2.07774	-1.98729	-1.77942	-1.61445	-1.9863	-1.70203	-1.8104	-1.94497	-2.22179	-1.90008	-1.87832	-1.81228	-1.64112	-1.76795	-2.00833	-1.7116	-1.99226
Actinophytocola	-2.28998	-2.23582	-1.46554	-2.30155	0.500273	-2.34229	-2.2269	-2.59255	-2.56687	-2.64344	-2.65767	-2.4433	-2.32853	-2.26852	-2.55176	-2.19275	-2.68562	-2.22548	-2.27035	-2.36894	-2.21901	-2.53169	-2.53227	-2.38861	-2.31574	-2.53766	-2.38594	-2.32258	-2.19972	-2.37085	0.522619	0.75271	-2.56443	-2.47398	-2.26611	-2.10115	-2.47299	-2.18872	-2.29709	-2.43166	-2.70848	-2.38677	-2.36502	-2.29897	-2.12781	-2.25464	-2.49502	-2.19829	-2.47896
Actinoplanes	-2.43181	-2.37765	-2.70597	-2.44337	-2.86043	-2.48411	-2.36873	-2.73438	-2.70869	-2.78527	-2.7995	-2.58512	-2.47035	-2.41034	-2.69359	-2.33457	-2.82744	-2.3673	-1.2753	-2.51076	-2.36083	-2.67351	-2.67409	-2.53044	-2.45757	-2.67949	-2.52777	-2.46441	-2.34154	-2.51268	-2.45242	-2.75641	-2.70626	-2.6158	-2.40794	-2.24297	-2.61482	-2.33054	-2.43892	-2.57349	-2.8503	-2.5286	-2.50684	-2.4408	-2.26963	-2.39647	-2.63685	-2.34011	-2.62078
Actinotalea	-0.724869	-0.67071	-0.999034	-0.736433	-1.15349	-0.777172	-0.661789	-1.02744	-1.00176	-1.07833	-1.09256	-0.878185	-0.763416	-0.703401	-0.986646	-0.627633	-1.1205	-0.660363	-0.705235	-0.803823	-0.653892	-0.966571	-0.967152	-0.823498	-0.750628	-0.972548	-0.820829	-0.757467	-0.634603	-0.80574	-0.74548	-1.04947	-0.999317	-0.908865	-0.700997	-0.536031	-0.907879	-0.623606	-0.731976	-0.866549	-1.14337	-0.82166	-0.799902	-0.733861	-0.562694	-0.68953	-0.92991	-0.633176	-0.913841
Adlercreutzia	6.43249	6.48665	6.15832	6.42092	6.00387	6.38019	6.49557	6.12992	6.1556	6.07903	6.0648	6.27917	6.39394	6.45396	6.17071	6.52972	6.03685	6.49699	6.45212	6.35353	6.50346	6.19079	6.1902	6.33386	6.40673	7.28342	6.33653	6.39989	6.52275	6.35162	6.41188	6.10788	6.15804	6.24849	6.45636	6.62133	6.24948	6.53375	6.42538	6.29081	6.01399	6.3357	6.35745	6.4235	6.59466	6.46783	6.22745	6.52418	6.24352
Aeribacillus	-1.37484	-1.32069	-1.64901	-1.38641	-1.80346	-1.42715	-1.31176	-1.67742	-1.65173	-1.7283	-1.74253	-1.52816	-1.41339	-1.35338	-1.63662	-1.27761	-1.77048	-1.31034	-1.35521	-0.355186	-1.30387	-1.61655	-1.61713	-1.47347	-1.4006	-1.62252	-1.4708	-1.40744	-1.28458	-1.45572	-1.39546	-1.69945	-1.64929	-1.55884	-1.35097	-1.18601	-1.55785	-1.27358	-1.38195	-1.51652	-1.79334	-1.47164	-1.44988	-1.38384	-1.21267	-1.33951	-1.57989	-1.28315	-1.56382
Aerococcus	-0.731027	0.684727	0.604246	0.866847	-0.0610345	0.578266	1.24969	0.0650142	-1.00791	-1.08449	0.676645	-0.884343	0.329038	-0.70956	0.105808	-0.633791	-1.12666	-0.666521	-0.711394	-0.809981	0.701545	1.2245	-0.97331	1.34564	2.82197	2.51557	-0.826987	1.15401	0.968677	-0.811898	-0.751639	-1.05563	-1.00547	-0.915023	-0.707155	-0.542189	0.447559	0.731832	0.360478	0.225905	1.12335	1.08982	1.13985	0.621577	0.52976	-0.695689	0.162544	0.722262	0.441597
Aeromonas	1.47726	5.40655	2.11031	0.661673	-2.04555	0.728664	2.07306	1.4909	3.71131	3.84448	0.899976	-1.77024	1.36584	-0.360055	1.5248	1.21834	2.9638	2.18885	0.174184	-1.69588	-0.310547	3.01127	4.28711	1.41811	3.41448	1.99308	4.25049	-1.64953	-1.52666	-1.6978	1.32191	-0.170052	3.67718	-1.80092	-0.357651	1.46663	3.3463	-1.51567	3.14757	-1.75861	3.03715	3.84548	4.58632	0.145559	3.08547	0.189889	2.57879	-0.28983	0.31268
Aestuariibacter	-1.62636	-1.5722	-1.90053	-1.63793	-2.05498	-1.67867	-1.56328	-1.92893	-1.90325	-1.97982	-1.99405	-1.77968	-1.66491	-1.6049	-1.88814	-0.430515	-2.022	-1.56186	-1.60673	-1.70532	-1.55539	-1.86806	-1.86865	-1.72499	-1.65212	-1.87404	-1.72232	-1.65896	-1.5361	-1.70723	-1.64697	-1.95097	-1.90081	-1.81036	-1.60249	-1.43753	-1.80937	-1.5251	-1.63347	-1.76804	-2.04486	-1.72315	-1.7014	-1.63535	-1.46419	-1.59102	-1.8314	-1.53467	1.84823
Aestuariivita	-1.40723	-1.35308	-1.6814	-1.4188	-1.83585	-1.45954	-1.34416	-1.70981	-1.68412	-1.7607	-1.77492	-1.56055	-1.44578	-1.38577	-1.66901	-1.31	-1.80287	-1.34273	-1.3876	-1.48619	-1.33626	-1.64894	-1.64952	-1.50586	-1.43299	-1.65491	-0.404583	-1.43983	-1.31697	-1.48811	-1.42785	-1.73184	-1.68168	-1.59123	-1.38336	-1.2184	-1.59025	-1.30597	-1.41434	-1.54892	-1.82573	-1.50403	-1.48227	-1.41623	-1.24506	-1.3719	-1.61228	-1.31554	-1.59621
Agarivorans	-1.58979	-1.53563	-1.86395	-1.60135	-2.01841	-1.64209	-1.52671	-1.89236	-1.86668	-1.94325	-0.858865	-1.7431	-1.62834	-1.56832	-1.85157	-1.49255	-1.98542	-1.52528	-1.57016	-1.66874	-1.51881	-1.83149	-1.83207	-1.68842	-0.516935	-1.83747	-1.68575	-1.62239	-1.49952	-1.67066	-1.6104	-1.91439	-1.86424	-1.77378	-1.56592	-1.40095	-1.7728	-1.48853	-1.5969	-0.632856	-2.00828	-1.68658	-1.66482	-1.59878	-1.42761	-1.55445	-1.79483	-1.4981	-1.77876
Agathobaculum	7.03146	5.49153	5.02376	5.39027	4.00977	5.03518	4.71073	5.45297	4.87598	6.20554	4.98007	5.53537	5.39565	4.52655	5.4609	4.15149	4.3196	4.08004	5.46649	5.503	5.64466	6.94031	5.81242	4.06351	4.68292	4.66287	5.24133	5.04583	5.64719	4.7038	5.01605	5.45827	5.06984	4.6188	5.64357	4.50837	4.90896	5.52586	4.16633	5.44575	5.77209	5.35006	4.14237	4.90156	3.24817	6.39974	6.47094	3.96615	4.77394
Aggregatibacter	1.36868	0.907097	-1.12568	1.38804	1.18351	1.53839	1.71676	0.550368	0.542863	0.404464	-1.2192	0.604609	0.719378	-0.830046	0.544782	-0.754277	1.90951	1.43753	1.45226	1.37179	0.397868	2.6261	0.00481582	7.12577	0.780801	-1.09919	-0.947474	-0.884111	0.943205	-0.932385	-0.872125	-1.17612	-1.12596	1.01187	2.86721	0.515729	2.12213	2.19385	0.799452	-0.993194	1.7742	0.756148	2.00434	-0.860505	0.426669	-0.816175	4.59481	-0.759821	4.62816
Agreia	-1.40123	-1.34707	-1.6754	-1.4128	-1.82985	-1.45354	-1.33815	-1.7038	-1.67812	-1.75469	-1.76892	-1.55455	-1.43978	-1.37977	-1.66301	-1.304	-1.79687	-1.33673	-1.3816	-1.48019	-1.33026	-1.64293	-1.64352	-1.49986	-1.42699	-1.64891	-1.49719	-1.43383	-1.31097	-1.4821	-1.42184	-1.72584	-1.67568	-1.58523	-1.37736	-1.21239	-1.58424	-1.29997	-1.40834	-1.54291	-1.81973	-1.49802	-1.47627	-1.41022	-1.23906	-1.36589	-1.60627	-1.30954	-0.491593
Agrobacterium	-2.08581	-2.03165	-0.989442	-2.09737	-2.51443	-2.13811	-2.02273	-2.38838	-2.3627	-2.43927	-1.06435	-2.23913	-2.12436	-2.06434	-2.34759	-1.98857	-2.48145	-2.0213	-2.06618	-2.16476	-2.01483	-0.365225	-2.32809	-2.18444	-2.11157	-2.33349	-2.18177	-2.11841	-1.99554	-2.16668	-2.10642	-2.41041	-2.36026	-2.26981	-2.06194	-1.89697	-2.26882	-1.98455	-2.09292	-2.22749	-2.50431	-2.1826	-2.16084	-2.0948	-1.92364	-2.05047	-2.29085	-1.99412	-2.27478
Akkermansia	2.92835	-1.08746	5.94487	0.854283	9.38659	2.82944	5.12203	7.04541	4.5927	10.2798	1.53521	1.62583	-1.18017	0.916728	8.46964	9.07577	9.32473	7.36229	3.5975	10.0244	3.74334	-1.38332	2.7973	2.40607	4.83232	9.48805	9.07793	7.64334	4.88367	7.6288	5.09231	5.5916	10.0049	11.0305	-0.0191372	1.0841	-0.15456	6.18813	3.64522	2.1859	6.4774	1.69426	0.436268	0.886268	8.11091	0.0637878	1.88983	3.44865	0.960818
Albimonas	-1.64727	-1.59311	-1.92144	-1.65883	-2.07589	-1.69957	-1.58419	-1.94984	-1.92416	-2.00073	-2.01496	-1.80059	-1.68582	-1.6258	-1.90905	-1.55003	-2.04291	-1.58276	-0.529025	-1.72622	-1.57629	-1.88897	-1.88955	-1.7459	-1.67303	-1.89495	-1.74323	-1.67987	-1.557	-1.72814	-1.66788	-1.97187	-1.92172	-1.83127	-1.6234	-1.45843	-1.83028	-1.54601	-1.65438	-1.78895	-2.06577	-1.74406	-1.7223	-1.65626	-1.4851	-1.61193	-1.85231	-1.55558	-1.83624
Alcaligenes	-1.48157	-1.42741	-1.75573	-1.49313	-0.811574	-1.53387	-1.41849	-1.78414	-1.75845	-1.83503	-0.239818	1.58399	-1.52011	-1.4601	-1.74334	-1.38433	-1.8772	-1.41706	-1.46193	-1.56052	-1.41059	-1.72327	-1.72385	-1.5802	-1.50733	-1.72925	-1.57753	-1.51417	-1.3913	-1.56244	-1.50218	-1.80617	-1.75601	-1.66556	-1.45769	-1.29273	-1.66458	-1.3803	-1.48867	-1.62325	-1.90006	-1.57836	-1.5566	-1.49056	-1.31939	-1.44623	-1.68661	-1.38987	-1.67054
Alcanivorax	-1.45391	-1.39976	-1.72808	-0.285175	-1.88253	-1.50622	-1.39083	-1.75648	-1.7308	-0.627072	0.483123	-1.60723	-0.312158	-1.43245	-0.535389	-1.35668	-1.84955	-1.38941	-0.253978	-1.53287	-1.38294	-1.69562	-1.6962	-1.55254	0.227022	-1.70159	0.0595638	-1.48651	0.343047	1.14158	-1.47453	-1.77852	-0.548059	0.0687851	-1.43004	-1.26508	-1.63692	-1.35265	-1.46102	-1.59559	-1.87241	-1.5507	-1.52895	-1.46291	-1.29174	-1.41858	-0.478653	-1.36222	0.415366
Algoriphagus	4.18883	-1.79425	-2.12258	-1.85997	-2.27703	-1.90071	-1.78533	0.717086	4.67657	-2.20187	-0.0720038	-2.00173	-1.88696	0.00636494	-2.11019	-1.75117	-2.24405	1.91515	-1.82878	-1.92736	-1.77743	-2.09011	-2.09069	-1.94704	-1.87417	-2.09609	-1.94437	-0.782396	-1.75814	-1.92928	-1.86902	-0.846692	-0.279006	-2.03241	-1.82454	-0.371092	-2.03142	-1.74715	-1.85552	1.3158	-2.26691	-1.9452	-1.92344	-1.8574	-1.68623	-1.81307	-2.05345	-1.75672	-0.769399
Alicyclobacillus	-1.65319	-0.351242	-1.92736	-1.66476	-2.08181	-1.7055	-1.59011	-0.707971	-0.831468	-2.00665	-2.02088	-1.80651	-1.69174	-1.63173	0.160124	-1.55596	-0.0362424	-1.58869	-0.385767	-1.73215	-1.58222	-1.8949	-0.034331	-1.75182	-1.67895	-1.90087	-1.74915	-1.68579	-1.56293	-1.73406	-1.67381	-1.9778	-1.92764	-1.83719	-0.530709	-1.46436	-0.737591	-1.55193	-0.561689	-1.79487	-2.07169	-0.651372	-1.72823	-1.66219	-1.49102	-1.61786	-0.759622	-1.5615	-1.84217
Aliifodinibius	-1.66071	-1.60655	-1.93488	-1.67227	-2.08933	-1.71301	-1.59763	-1.96328	-1.9376	-2.01417	-2.0284	-1.81403	-1.69926	-1.63924	-1.92249	-1.56347	-2.05635	-1.5962	-1.64108	-1.73966	-1.58973	-1.90241	-1.90299	-0.149902	-1.68647	-1.90839	-1.75667	-1.69331	-1.57044	-1.74158	-1.68132	-1.98531	-1.93516	-1.84471	-1.63684	-0.373261	-1.84372	-1.55945	-1.66782	-1.80239	-2.07921	-1.7575	-1.73574	-1.6697	-1.49854	-1.62537	-1.86575	-1.56902	-1.84968
Aliiglaciecola	-1.61231	-1.55816	-1.88648	-1.62388	-2.04093	-1.66462	-1.54923	-1.91489	-1.8892	-1.96577	-1.98	-1.76563	-1.65086	-1.59085	-1.87409	-1.51508	-2.00795	-1.54781	-1.59268	-1.69127	-1.54134	-1.85402	-1.8546	-1.71094	-1.63807	-1.85999	-1.70827	-1.64491	-1.52205	-1.69319	-1.63293	-1.93692	-1.88676	-1.79631	-1.58844	-0.324864	-1.79532	-1.51105	-1.61942	-1.75399	-2.03081	-1.70911	-1.68735	-1.62131	-1.45014	-1.57698	-1.81736	-1.52062	-1.80129
Alishewanella	-0.592201	-0.538043	-0.866367	-0.603765	-1.02082	-0.644505	-0.529122	-0.894773	-0.869089	-0.945662	-0.959891	-0.745518	-0.630749	-0.570734	-0.853979	-0.494966	-0.987838	-0.527696	-0.572568	-0.671155	-0.521225	-0.833904	-0.834485	-0.690831	-0.61796	-0.839881	-0.688162	-0.6248	-0.501936	-0.673073	-0.612813	-0.916805	-0.86665	-0.776198	-0.568329	-0.403364	-0.775212	-0.490939	-0.599309	-0.733882	-1.0107	-0.688993	-0.667235	-0.601194	-0.430027	-0.556863	-0.797243	-0.500509	-0.781174
Alistipes	10.6448	10.0045	11.3119	10.8976	11.3263	10.0884	9.38295	11.7506	11.4689	8.81873	12.9666	9.78011	11.1629	10.2831	11.8518	11.2456	10.3101	10.3522	9.90796	10.8152	9.38976	10.7818	12.069	10.3516	10.6115	13.7133	10.3861	12.9801	10.0996	11.0337	10.3713	11.4003	12.4178	11.2386	11.5365	10.5606	12.5974	10.0172	10.5808	9.64477	12.489	11.2572	11.2436	12.1416	10.0189	11.355	11.3717	9.81191	10.2707
Aliterella	-1.69617	-1.64201	-1.97034	-1.70774	-2.12479	-1.74848	-1.63309	-1.99874	-0.363621	-2.04963	-2.06386	-1.84949	-1.73472	-1.6747	-1.95795	-1.59894	-2.09181	-1.63167	-1.67654	-1.77513	-1.6252	-1.93787	-0.839843	-1.7948	-1.72193	-1.94385	-1.79213	-1.72877	-1.60591	-1.77704	-1.71678	-2.02078	-1.97062	-1.88017	-1.6723	-1.50733	-1.87918	-1.59491	-1.70328	-1.83785	-2.11467	-1.79296	-1.77121	-1.70516	-1.534	-1.66083	-1.90121	-1.60448	-1.88514
Alkalibacillus	-0.409295	-0.355137	-0.683461	-0.420859	-0.837915	-0.461598	-0.346216	-0.711867	-0.686182	-0.762756	-0.776985	-0.562612	-0.447843	-0.387828	-0.671073	-0.31206	-0.804931	-0.34479	-0.389662	-0.488249	-0.338319	-0.650998	-0.651579	-0.507925	-0.435054	-0.656974	-0.505256	-0.441894	-0.319029	-0.490167	-0.429907	-0.733899	-0.683743	-0.593291	-0.385423	-0.220458	-0.592306	-0.308033	-0.416403	-0.550976	-0.827792	-0.506087	-0.484329	-0.418287	-0.247121	-0.373957	-0.614337	-0.317603	-0.598268
Alkalibacter	-0.881411	-0.827253	-0.0569644	-0.892975	-1.31003	-0.933714	-0.818332	-0.0853703	-0.059686	-0.13626	-1.2491	-1.03473	-0.919959	-0.859944	-1.14319	-0.784176	-0.178435	-0.816906	-0.861778	-0.960365	-0.810435	-1.12311	-1.12369	-0.980041	-0.90717	-1.12909	-0.977372	-0.91401	-0.791145	-0.962283	-0.902023	-0.107403	-0.057247	-1.06541	-0.857539	-0.692574	-1.06442	-0.780149	-0.888519	-1.02309	-0.201296	-0.978203	-0.956445	-0.890403	-0.719236	-0.846073	-1.08645	-0.789719	-1.07038
Alkalibacterium	-0.947823	-0.893665	-0.123376	-0.959387	-1.37644	-1.00013	-0.884743	-1.25039	-1.22471	-0.202671	-1.31551	-1.10114	-0.98637	-0.926356	-1.2096	-0.850587	0.265979	-0.883318	-0.92819	-1.02678	-0.876847	-1.18953	-1.19011	-1.04645	-0.973582	-1.1955	-1.04378	-0.980421	-0.857557	-1.02869	-0.968435	-1.27243	-1.22227	-1.13182	-0.923951	-0.758986	-0.0322209	-0.84656	-0.954931	-1.0895	-1.36632	-1.04461	-1.02286	-0.956815	-0.785648	-0.912485	-1.15286	-0.856131	-1.1368
Alkaliphilus	-1.42744	-1.37328	0.696288	-0.340394	-1.85606	-1.47975	-0.26575	-0.120575	0.241581	-1.7809	1.03808	-1.58076	-1.46599	-1.40597	0.25669	-1.33021	1.3958	-1.36294	-1.40781	-1.5064	-1.35647	0.943468	-0.0602875	-1.52607	-1.4532	-1.67512	-1.5234	-1.46004	0.272262	-1.50831	-0.349442	-1.75205	-0.603278	-0.512826	-1.40357	-1.2386	-0.51184	0.283259	-1.43455	-0.47051	0.719011	-1.52423	-1.50248	0.173004	-1.26527	-1.3921	-0.533871	-1.33575	-0.517802
Alkalispirochaeta	-1.2464	-1.19224	-1.52056	-1.25796	-1.67502	-1.2987	-1.18332	-1.54897	-1.52328	-1.59986	-1.61409	-1.39971	-1.28494	-1.22493	-1.50817	-1.14916	-0.54342	-1.18189	-1.22676	-1.32535	-1.17542	-1.4881	-1.48868	-1.34503	-1.27216	-1.49408	-1.34236	-1.27899	-1.15613	-1.32727	-1.26701	-1.571	-1.52084	-1.43039	-1.22252	-1.05756	-1.42941	-1.14513	-1.2535	-1.38808	-1.66489	-1.34319	-1.32143	-1.25539	-1.08422	-1.21106	-1.45144	-1.1547	-1.43537
Alkanindiges	-1.2287	-1.17454	-1.50287	-1.24026	-1.65732	-1.281	-1.16562	-1.53127	-1.50559	-1.58216	-1.59639	-1.38202	-1.26725	-1.20723	-1.49048	-1.13146	-1.62434	-1.1642	-1.20907	-1.30765	-1.15772	-1.4704	-1.47098	-1.32733	-1.25446	-1.47638	-1.32466	-1.2613	-1.13843	-1.30957	-1.24931	-1.5533	-1.50315	-1.4127	-1.20483	-1.03986	-1.41171	-1.12744	-1.23581	-1.37038	-1.6472	-1.32549	-1.30373	-1.23769	-1.06653	-1.19336	-1.43374	-1.13701	-1.41767
Allisonella	-0.56591	2.78409	4.35842	1.03196	1.94991	2.93714	3.54022	-0.868481	5.068	0.179242	4.46456	-0.719226	3.65822	3.94419	2.46815	-0.468674	4.78466	3.30526	1.06316	7.36848	8.27799	-0.807612	7.19517	4.35274	3.55147	-0.813589	5.29655	1.01093	4.15909	4.31606	3.58787	1.67444	2.45548	3.61954	1.0674	2.02082	5.06521	-0.464647	4.23917	9.86232	3.70694	4.06469	4.20324	0.523711	4.03892	3.93534	3.46316	1.13522	2.61241
Allochromatium	-1.11964	-1.06548	-1.39381	-1.13121	-1.54826	-1.17195	-1.05656	-1.42221	-1.39653	-1.4731	-1.48733	-1.27296	-1.15819	-1.09817	-1.38142	-1.02241	-1.51528	-1.05514	-1.10001	-1.1986	-1.04867	-1.36134	-1.36193	-1.21827	-1.1454	-1.36732	-1.2156	-1.15224	-1.02938	-1.20051	-1.14025	-1.44425	-1.39409	-1.30364	-1.09577	-0.930805	-1.30265	-1.01838	-1.12675	-1.26132	-1.53814	-1.21643	-1.19468	-1.12863	-0.957467	-1.0843	-1.32468	-1.02795	-1.30861
Allofustis	-0.400496	-0.346338	-0.674661	-0.41206	-0.829116	-0.452799	-0.337416	-0.703067	-0.677383	-0.753956	-0.768186	-0.553812	-0.439043	-0.379029	-0.662274	-0.30326	-0.796132	-0.335991	-0.380863	-0.47945	-0.32952	-0.642198	-0.642779	-0.499126	-0.426255	-0.648175	-0.496457	-0.433094	-0.31023	-0.481368	-0.421108	-0.725099	-0.674944	-0.584492	-0.376624	-0.211658	-0.583506	-0.299233	-0.407604	-0.542177	-0.818992	-0.497287	-0.475529	-0.409488	-0.238321	-0.365158	-0.605537	-0.308804	-0.589468
Alloprevotella	-0.988109	5.38782	2.23423	6.40605	1.95057	4.77986	3.66357	5.35474	0.344441	5.1378	4.64857	5.92631	2.95547	0.142432	8.41053	0.718564	0.225692	2.68731	2.96582	2.36692	0.181479	0.379626	4.23847	5.80819	4.55924	2.13259	4.38439	5.90714	3.30685	0.0296311	5.81609	3.41635	3.65926	1.03211	3.00605	4.29525	5.82327	0.722591	2.43877	5.17238	2.8307	3.75953	4.2411	1.20012	4.86807	4.67273	6.66448	6.26097	4.22862
Alloscardovia	0.960839	-0.594441	-0.922765	-0.660163	-1.07722	0.39771	-0.585519	-0.95117	-0.925486	-1.00206	-1.01629	-0.801915	-0.687146	0.982306	-0.910377	-0.551363	0.054377	0.514519	-0.628966	-0.727553	-0.577623	1.50759	-0.890883	-0.747229	-0.674358	0.202334	-0.74456	-0.681197	-0.558333	-0.729471	-0.669211	-0.973203	-0.923047	-0.832595	-0.624727	-0.459762	0.777829	-0.547336	-0.655707	-0.79028	-1.0671	-0.74539	-0.723633	0.441021	-0.486424	-0.613261	-0.85364	-0.556907	-0.837572
Alteribacillus	-1.32118	-1.26702	-1.59535	-1.33275	-1.7498	-1.37348	-1.2581	-1.62375	-1.59807	-0.57603	-1.68887	-1.4745	-1.35973	-0.201102	-1.58296	-1.22395	-1.71682	-1.25668	-1.30155	-1.40014	-1.25021	-1.56288	-1.56347	-1.41981	-1.34694	-1.56886	-1.41714	-1.35378	-1.23092	-1.40205	-1.34179	-1.64579	-1.59563	-1.50518	-1.29731	-1.13234	-1.50419	-1.21992	-1.32829	-1.46286	-1.73968	-1.41797	-1.39622	-1.33017	-1.15901	-1.28584	-1.52622	-1.22949	-1.51015
Alterileibacterium	5.04823	5.12771	4.52275	6.23807	4.04709	4.48225	6.53329	4.91796	4.77986	4.94323	3.74701	4.25988	4.99244	2.61011	2.32687	4.2545	4.09512	6.92285	4.06689	6.0062	4.18568	5.45153	4.10422	4.94102	7.39599	5.81603	4.50759	4.03765	5.38027	3.60638	4.77631	5.03036	4.45426	5.30607	6.77608	5.17538	3.79193	4.80616	4.69779	3.83326	4.8782	4.6666	4.79599	2.57965	2.75082	6.15034	4.58083	4.88861	5.61454
Amantichitinum	-1.63008	-1.57593	-1.90425	-1.64165	-2.0587	-1.68239	-1.567	-1.93265	-1.90697	-1.98354	-1.99777	-1.7834	-1.66863	-1.60862	-0.282423	-1.53285	-2.02572	-1.56558	-1.61045	1.50984	-1.55911	-1.87179	-1.87237	-1.72871	-1.65584	-1.87776	-1.72604	-1.66268	-1.53982	-1.71096	-1.6507	-1.95469	-1.90453	-1.81408	-1.60621	-1.44125	-1.81309	-1.52882	-1.63719	-1.77176	-2.04858	-1.72687	-1.70512	-1.63908	-1.46791	-1.59475	-1.83512	-1.53839	-1.81906
Amphibacillus	-1.2726	-0.119828	-1.54676	-1.28416	-0.602606	-1.3249	-1.20952	-1.57517	-1.54949	-1.62606	-1.64029	-1.42591	-1.31115	-1.25113	-1.53438	-1.17536	-1.66823	-1.20809	-1.25297	-1.35155	-1.20162	-1.5143	-1.51488	-1.37123	-1.29836	-1.52028	-1.36856	-1.3052	-1.18233	-1.35347	-1.29321	-1.5972	-1.54705	-1.45659	-1.24873	-1.08376	-1.45561	-1.17134	-1.27971	-1.41428	-1.6911	-1.36939	-1.34763	-1.28159	-1.11042	-1.23726	-1.47764	-1.18091	-1.46157
Amphritea	-1.36983	-1.31568	-0.545387	-1.3814	-1.79845	-1.42214	-1.30675	-1.6724	-1.64672	-0.624682	-1.73752	-1.52315	-1.40838	-1.34837	-1.63161	-1.2726	-0.666857	-1.30533	-1.3502	-1.44879	-1.29886	-1.61154	-0.513505	-0.369851	-1.39559	-1.61751	0.143644	-1.40243	-1.27957	-1.45071	-1.39045	-1.69444	-1.64428	-1.55383	-1.34596	-1.181	-0.454231	-1.26857	-0.278329	-1.51151	0.15758	-1.46662	-1.44487	-1.37883	-1.20766	-1.3345	-1.57487	-1.27814	-1.55881
Amycolatopsis	-2.26628	-2.21212	-2.54044	-2.27784	-2.6949	-2.31858	-2.2032	-2.56885	-2.54316	-2.61974	-2.63397	-2.41959	-2.30482	-2.24481	-2.52805	-2.16904	-2.66191	-2.20177	-2.24664	-2.34523	-2.1953	-2.50798	-2.50856	-2.36491	-2.29204	-2.51396	-2.36224	-2.29887	-2.17601	-2.34715	-2.28689	-2.59088	-2.54072	-2.45027	-2.2424	-2.07744	-2.44929	-2.16501	-2.27338	-2.40796	-2.68477	-2.36307	-2.34131	-2.27527	-2.1041	-2.23094	-2.47132	-2.17458	-2.45525
Anaerobacillus	-1.48347	-1.42931	-1.75763	-1.49503	-1.91209	-1.53577	-1.42039	-1.78604	-0.661744	-1.83693	-1.85116	-1.63679	-1.52202	-1.462	-1.74525	-1.38623	-1.87911	-1.41896	-1.46384	-1.56242	-1.41249	-1.72517	-1.72575	-1.5821	-1.50923	-1.73115	-1.57943	-1.51607	-1.3932	-1.56434	-1.50408	-1.80807	-1.75792	-1.66747	-1.4596	-1.29463	-1.66648	-1.38221	-1.49058	-1.62515	-0.803354	-1.58026	-1.5585	-1.49246	-1.32129	-1.44813	-1.68851	-1.39178	-0.57383
Anaerobiospirillum	-1.3712	-1.31705	-0.0359322	-1.38277	-1.79982	-1.42351	-1.30813	-1.67378	-1.64809	-1.72467	-1.73889	-1.52452	-1.40975	-1.34974	-1.63298	-1.27397	-1.76684	-1.3067	-1.35157	-1.45016	-1.30023	-1.61291	-1.61349	-1.46983	-1.39696	-1.61888	-1.46717	-1.4038	-1.28094	-1.45208	-1.39182	-1.69581	-1.64565	-1.5552	-1.34733	-1.18237	0.055223	-1.26994	-1.37831	-1.51289	-1.7897	-1.468	-0.347626	-1.3802	-1.20903	-1.33587	-1.57625	-1.27951	-1.56018
Anaerobium	0.834918	2.25238	3.25661	2.63015	2.75333	3.27507	1.79594	4.90867	2.71401	3.65572	4.18522	0.848656	0.5957	2.82794	2.93742	0.731483	2.01168	1.79736	1.28987	4.65885	-1.492	2.23837	0.759688	2.93351	3.8623	2.15964	0.738957	1.77172	2.08264	1.18936	2.92727	1.91908	3.09705	1.91659	1.02584	2.28942	1.29853	2.64916	1.37435	4.18974	4.55956	1.55911	2.07556	0.825926	0.208635	1.90635	1.17642	1.57324	1.74456
Anaerobranca	-0.745189	-0.691031	-1.01935	-0.756753	-0.0751965	0.30112	-0.682109	-1.04776	0.0765365	-1.09865	-1.11288	-0.898505	-0.783736	-0.723722	-1.00697	-0.647953	-1.14082	-0.680683	-0.725556	-0.824143	-0.674213	-0.986891	-0.987472	-0.843819	-0.770948	-0.992868	-0.841149	-0.777787	-0.654923	-0.82606	-0.765801	-1.06979	-1.01964	-0.929185	-0.721317	-0.556351	-0.928199	-0.643926	-0.752297	-0.886869	-0.065073	-0.84198	-0.820222	-0.754181	-0.583014	-0.709851	-0.95023	-0.653496	-0.934161
Anaerobutyricum	7.91039	7.04072	5.91212	7.59059	6.13296	7.19727	7.63506	6.32713	6.61739	6.90289	7.30055	8.75436	6.78238	6.69973	7.22473	5.69546	5.89435	6.67406	6.45495	7.7695	6.60239	8.02544	6.17739	7.11352	7.05467	7.12291	7.1503	7.44946	7.6596	6.59471	6.496	7.88897	6.84842	7.34058	6.98961	4.99817	5.99885	6.73355	6.67266	7.08323	6.53899	7.23048	6.86751	7.31496	6.56007	7.7553	6.55961	6.58176	6.94113
Anaerococcus	-0.896198	0.412049	-1.17036	-0.907762	0.468488	-0.948501	0.420971	2.15293	-1.17308	-1.24966	0.0680558	0.639028	0.285538	-0.874731	-1.15798	-0.798962	1.30392	-0.831692	-0.876565	-0.975152	-0.825222	0.0270589	0.652309	-0.994828	0.332132	-1.14388	-0.992159	-0.928796	-0.805932	-0.97707	-0.91681	0.662746	0.0834429	-1.08019	-0.872326	0.981181	-1.07921	-0.794935	-0.903306	-1.03788	-1.31469	2.00799	0.782532	-0.90519	-0.734023	-0.86086	-1.10124	-0.804505	0.168918
Anaerocolumna	1.5572	2.19121	2.63846	4.18543	3.91281	3.30943	1.02154	4.06188	4.1748	4.06171	4.8504	1.88279	2.64306	1.13939	2.66229	0.786807	4.14532	1.53495	-1.70548	3.57533	-1.65414	1.85138	2.06288	2.61763	3.71253	2.59841	-1.82107	3.01021	1.43291	1.40358	3.18757	1.89267	3.81874	1.70485	2.99348	0.300217	2.75266	2.12302	2.46806	2.80144	3.62216	1.25489	1.0115	4.18752	0.98834	3.81823	2.51884	1.74667	2.81891
Anaeroglobus	-0.622107	-0.567949	-0.896273	-0.633671	-1.05073	-0.67441	-0.559027	-0.924678	-0.898994	-0.975568	-0.989797	-0.775423	-0.660654	-0.60064	-0.883885	-0.524871	-1.01774	-0.557602	-0.602474	-0.701061	-0.551131	-0.863809	-0.864391	-0.720737	-0.647866	-0.869786	-0.718068	0.954732	-0.531841	-0.702979	-0.642719	-0.946711	-0.896555	-0.806103	-0.598235	-0.43327	-0.805117	-0.520844	-0.629215	-0.763788	-1.0406	-0.718898	-0.697141	0.467513	0.63868	-0.586769	-0.827148	-0.530415	-0.81108
Anaerophaga	-1.49919	-1.44504	-1.77336	-1.51076	-1.92781	-1.5515	-1.43611	-1.80176	-1.77608	-1.85265	0.531012	-1.65251	-1.53774	-1.47773	-1.76097	-1.40196	-1.89483	-1.43469	-1.47956	-1.57815	-1.42822	-1.7409	-1.74148	-1.59782	-1.52495	-1.74687	-1.59515	-1.53179	-1.40893	-1.58007	-1.51981	-1.8238	-1.77364	-1.68319	-1.47532	-1.31036	-1.6822	-1.39793	-1.5063	-1.64087	-1.91769	-1.59598	-1.57423	-1.50819	-1.33702	-1.46386	-1.70423	-1.4075	-0.589554
Anaerorhabdus	0.185294	0.239452	1.37747	0.17373	-0.243326	0.132991	0.248374	-0.117277	-0.0915929	-0.168166	1.11689	0.031978	0.146747	0.206761	-0.0764836	0.28253	-0.210342	0.249799	0.204927	0.10634	0.25627	-0.0564081	-0.0569893	0.0866643	0.159535	-0.0623849	0.0893335	0.152696	0.27556	0.104422	0.164682	1.15997	-0.0891539	0.00129807	0.209166	0.374132	0.00228397	0.286557	0.178186	0.0436135	-0.233202	0.0885028	0.110261	0.176302	0.347469	0.220632	-0.0197472	0.276987	-0.00367829
Anaerosalibacter	-1.19705	-1.14289	0.138227	-1.20861	0.571559	-1.24935	-1.13397	0.109821	1.35928	-1.55051	0.0447025	-1.35036	-1.23559	-1.17558	0.487087	-1.09981	-0.49407	-1.13254	-1.17741	-1.276	-1.12607	-1.43875	-1.43933	-1.29568	-1.2228	-0.346112	-1.29301	-1.22964	-1.10678	-1.27792	-1.21766	-1.52165	0.137944	-1.38104	-1.17317	-1.00821	0.229382	0.00282923	-1.20415	-0.240114	0.581682	-0.195225	-1.27208	-1.20604	-1.03487	-1.16171	-0.303475	-1.10535	-0.287406
Anaerosphaera	-0.738998	-0.68484	-1.01316	-0.750562	-1.16762	-0.791302	-0.675919	-1.04157	-1.01589	-1.09246	-1.10669	-0.892315	-0.777546	-0.717531	-1.00078	-0.641763	-1.13463	-0.674493	-0.719365	-0.817952	-0.668022	-0.980701	-0.981282	-0.837628	-0.764757	-0.986678	0.263653	-0.771597	-0.648733	-0.81987	-0.75961	-1.0636	-1.01345	-0.922995	-0.715126	-0.550161	-0.922009	-0.637736	-0.746106	-0.880679	-1.1575	-0.83579	-0.814032	-0.747991	-0.576824	-0.70366	-0.94404	-0.647306	-0.927971
Anaerosporobacter	0.258882	-1.63287	2.27291	1.96497	1.01985	0.968719	-0.0145106	1.30624	-0.865303	0.156736	0.142507	0.557551	-1.72558	0.899388	0.884407	0.356118	-2.08266	0.323387	-0.0579573	0.431242	-1.61605	-0.830118	-0.830699	1.25886	2.33026	0.630242	0.414236	-0.621014	1.11129	-1.7679	-1.70764	-0.913019	0.982963	-0.772412	0.734739	-0.399578	-0.771426	-1.58577	-0.0846982	1.39017	1.44982	0.162091	0.435163	0.701875	-0.426241	0.545534	-1.89207	1.11271	0.0699095
Anaerosporomusa	-1.41327	-1.35911	-1.68743	-1.42483	-1.84189	-1.46557	-1.35019	0.230071	-1.69015	-1.76673	-1.78096	-1.56658	-1.45182	-1.3918	-0.576433	-1.31603	-0.710292	-1.34876	-1.39363	0.117216	-1.34229	-1.65497	-0.556939	-1.5119	-1.43903	-1.66095	-1.50923	-1.44587	-1.323	-1.49414	-1.43388	-1.73787	-0.0782778	-0.498651	-1.3894	-1.22443	-0.497666	-1.31201	-1.42038	-0.456336	-0.733152	-1.51006	-0.389689	-1.42226	-1.25109	0.231508	-1.61831	-1.32158	-1.60224
Anaerostipes	10.0659	7.03442	6.09183	7.85827	6.83822	7.26747	7.46269	6.44509	7.20695	7.35325	6.21792	7.43555	7.06543	6.69921	7.43029	7.5013	6.01815	6.55238	6.49541	8.89638	7.02813	7.89343	6.48599	6.42804	6.36956	6.72348	6.61108	7.24161	7.94621	6.11967	6.58996	7.26112	6.59241	6.52193	6.14918	6.19303	6.17099	7.02892	6.62364	6.986	7.41425	7.91044	7.42769	6.97947	6.51945	7.05274	6.3706	5.60994	6.97661
Anaerotignum	6.21907	5.00204	4.22355	5.53415	5.25108	4.56859	4.147	5.44491	4.61946	4.99141	5.07492	5.09221	6.12704	4.72574	5.13135	4.80502	5.28291	4.47924	4.60904	5.26911	5.517	6.29859	5.54559	4.78168	5.22931	6.26711	5.29743	6.1907	5.5178	4.93734	4.65402	4.92211	4.99504	5.17443	5.17698	4.47725	4.94564	5.22664	4.68127	5.46822	5.28881	4.81268	4.43992	5.75832	4.60615	4.92036	5.58257	4.58332	4.98448
Anaerotruncus	5.25774	7.52686	7.17311	6.29083	7.56937	6.09243	7.71396	7.20505	8.88847	7.61081	7.10693	5.93084	7.47766	7.94361	8.59831	4.95503	8.20995	6.9244	5.47152	6.01803	5.68522	6.65048	8.32607	6.47708	5.93228	9.47759	6.27092	6.07358	7.1838	6.10035	6.1921	9.68382	10.3858	7.00913	5.44628	5.0929	6.72366	5.10395	5.79175	6.05198	9.04917	9.91157	9.06685	5.37631	7.79717	6.22283	6.73735	9.55111	6.46363
Anaerovibrio	-1.05782	-1.00366	-0.233369	-1.06938	0.123002	-0.0115069	0.103876	-0.261775	-0.236091	-1.41128	-0.326893	-1.21113	-1.09636	-1.03635	0.877631	-0.96058	-0.35484	-0.993311	4.49521	-1.13677	0.111772	-1.29952	-1.3001	-0.0578337	5.32824	0.303943	-1.15378	0.00819779	0.131062	-1.13869	5.43034	0.227018	-1.33226	-1.24181	-1.03394	-0.868979	-1.24083	-0.956553	-1.06492	3.03461	-1.47631	-1.15461	-0.0342373	0.0318041	0.202971	-1.02248	-1.26286	4.10278	-0.148176
Anaerovirgula	-1.71932	-1.66516	-1.99348	-1.73088	-0.538499	-1.77162	-1.65624	-2.02189	-1.9962	-2.07278	-2.08701	-1.87263	-1.75786	-1.69785	-1.98109	-1.62208	-1.01634	-1.65481	-1.69968	-1.79827	-1.64834	-1.96102	-1.9616	-1.81795	-1.74508	-1.967	-1.81528	-1.75191	-1.62905	-1.80019	-1.73993	-2.04392	-0.895152	-1.90331	-1.69544	-1.53048	-1.90233	-1.61805	-1.72642	-1.861	-2.13781	-1.81611	-1.79435	-1.72831	-1.55714	-1.68398	-1.92436	-1.62762	-1.90829
Anaerovorax	-1.21776	-1.16361	0.905966	2.20466	-0.547771	-1.27007	-0.0560717	1.04461	-1.49465	1.56427	1.1226	-0.272468	-1.25631	-0.0976842	0.466369	-1.12053	1.21981	-1.15326	0.411307	-0.198105	-1.14679	-0.360854	-1.46005	-1.31639	-1.24352	-1.46544	-1.31372	-0.15175	-1.1275	-1.29864	-0.139763	0.0670707	1.72666	0.207678	-1.19389	-1.02893	1.8181	-1.1165	-1.22487	-0.260832	0.30965	-1.31456	-1.2928	-1.22676	0.0430234	0.427012	0.186633	-0.0274591	0.539174
Andreesenia	-0.886604	-0.832446	-1.16077	-0.898168	-1.31522	-0.938907	-0.823524	0.420262	-1.16349	-1.24006	0.691616	-1.03992	-0.925152	-0.865137	-1.14838	-0.789368	-1.28224	-0.822099	-0.866971	0.133054	-0.815628	-1.12831	-1.12889	-0.985234	-0.912363	-1.13428	-0.982565	-0.919203	-0.796338	-0.967476	-0.907216	-1.21121	-1.16105	-1.0706	-0.862732	-0.697767	-1.06961	-0.785342	-0.893712	0.581153	-1.3051	0.115217	-0.961638	-0.895596	-0.724429	-0.851266	-1.09165	-0.794912	-1.07558
Andreprevotia	-1.56669	-1.51254	-1.84086	-1.57826	-1.99531	-1.619	-1.50361	-1.86926	-1.84358	-1.92015	-1.93438	-1.72001	-1.60524	-1.54523	-1.82847	-1.46946	-1.96233	-1.50219	-0.0223398	-1.64565	-1.49572	-1.8084	-1.80898	-1.66532	-1.59245	-1.81437	-1.66265	-1.59929	-1.47643	-1.64757	-1.58731	-1.8913	-1.84114	-1.75069	-1.54282	-1.37786	-1.7497	-1.46543	-1.5738	-1.70837	-1.98519	-1.66348	-1.64173	-1.57569	-0.305906	-1.53136	-1.77173	-1.475	-1.75567
Aneurinibacillus	-1.88325	-1.8291	-0.984895	-0.24038	-2.31187	-1.93556	-0.721562	-0.488326	-2.16014	-1.06419	-0.641505	-2.03657	-1.9218	-1.86179	-0.972507	-1.78602	-1.10637	-1.81875	0.176353	-0.789683	-1.81228	-0.427457	-2.12554	-1.98188	-1.90901	-2.13093	-1.97921	-1.91585	-1.79299	-1.96413	-1.90387	-2.20786	0.136906	-0.894726	-1.85938	-1.69442	-0.89374	-1.78199	-1.89036	-0.85241	-1.12923	-1.98005	-1.95829	-1.89225	-1.72108	-1.84792	-2.0883	-1.79156	-2.07223
Angelakisella	6.73201	5.29328	5.78695	5.86534	6.0667	5.24349	-1.36856	5.992	5.89087	6.31202	6.98253	3.86608	5.73989	6.90686	6.25638	2.77647	6.16803	3.24798	2.0845	5.80329	-1.36067	5.33606	6.22002	5.168	3.00851	6.69099	-1.5276	5.95334	-1.34138	3.04136	-1.45225	5.72079	6.08832	6.28277	3.75702	1.46524	5.53918	-1.33038	4.97307	5.38797	6.28286	5.4971	4.79777	4.42015	4.03384	0.213133	5.90818	2.83444	7.51748
Anoxybacillus	-1.24809	-1.19393	-1.52225	-1.25965	-1.67671	-1.30039	-1.18501	-1.55066	-1.52497	-1.60155	-1.61578	-1.4014	-1.28664	-1.22662	-1.50987	-1.15085	-1.64372	-1.18358	-1.22845	-1.32704	-1.17711	-1.48979	-1.49037	-1.34672	-1.27385	-1.49577	-1.34405	-1.28069	-1.15782	-1.32896	-1.2687	-1.57269	-1.52254	-0.333472	-1.22422	-1.05925	-1.4311	-1.14683	-1.2552	-1.38977	-1.66658	-1.34488	-1.32312	-1.25708	-1.08591	-1.21275	-1.45313	-1.1564	-0.338448
Antarctobacter	-1.67868	-1.62452	-1.95284	-1.69024	-2.1073	-1.73098	-1.6156	-1.98125	-1.95556	-2.03214	-2.04637	-1.83199	-1.71722	-1.65721	-1.94045	-1.58144	-2.07431	-1.61417	-1.65904	-1.75763	-1.6077	-1.92038	-1.92096	-1.77731	-1.70443	-1.92635	-1.77464	-1.71127	-1.58841	-1.75955	-1.69929	-2.00328	-1.95312	-1.86267	-1.6548	-1.48984	-1.86169	-1.57741	-1.68578	-1.82036	-2.09717	-1.77547	-1.75371	-1.68767	-1.5165	-1.64334	-1.88372	-1.58698	-1.86765
Aphanizomenon	0.144293	-1.74746	-2.07578	-1.81318	-2.23024	-1.85392	-1.73854	-2.10419	-0.979892	-1.05647	-0.559869	-1.95493	-1.84016	-1.78015	-2.06339	-0.605769	-2.19725	-1.73711	-0.683372	-1.88057	-1.73064	-0.433881	-2.0439	-1.90025	-1.82738	-0.950684	-1.89758	-1.83422	-1.71135	-1.88249	-1.82223	-2.12622	-2.07606	-1.98561	-1.77774	-0.00334158	-1.98463	-1.70035	-1.80872	-1.9433	-2.22011	-0.799796	-1.87665	-1.81061	-1.63944	-1.76628	0.701392	-1.70992	-1.99059
Aquabacterium	-1.55949	-1.50533	-0.224218	-1.57105	-1.98811	-1.61179	-1.49641	-1.86206	-1.83638	-1.91295	-1.92718	-1.71281	-1.59804	-1.53802	-1.82127	-1.46225	-1.95513	-1.49499	-1.53986	-1.63844	-1.48851	-1.80119	-1.80177	-1.65812	-0.486637	-1.80717	-1.65545	-1.59209	-1.46922	-1.64036	-1.5801	0.313131	-0.735326	-1.74349	-1.53562	-1.37065	-1.7425	-0.359616	-1.5666	-1.70117	-1.97799	-1.65628	-0.535912	-1.56848	-0.298703	-1.52415	-1.76453	-1.4678	-1.74846
Aquamicrobium	-1.59827	-1.54411	-1.87243	-1.60983	-2.02689	-1.65057	-1.53519	-1.90084	-1.87515	-1.95173	-1.96596	-1.75158	-1.63681	-1.5768	-1.86004	-1.50103	-0.89529	-1.53376	-1.57863	-1.67722	-1.52729	-1.83997	-1.84055	-1.6969	-1.62403	-1.84595	-1.69423	-1.63086	-1.508	-1.67914	-1.61888	-1.92287	-1.87271	-1.78226	-1.57439	-1.40943	-1.78128	-1.497	-1.60537	-1.73995	-2.01676	-1.69506	-1.6733	-1.60726	-1.43609	-1.56293	-1.80331	-1.50657	-1.78724
Aquimarina	-1.74094	-1.68678	-2.01511	-1.7525	-2.16956	-1.79324	-1.67786	-2.04351	-2.01783	-2.0944	-2.10863	-1.89426	-1.77949	-1.71947	-2.00272	-1.64371	-2.13658	-1.67644	-1.72131	-0.701343	-1.66996	-1.98264	-0.860188	-1.83957	-1.7667	-0.870068	-1.8369	-1.77354	-1.65067	-1.82181	-1.76155	-2.06554	-2.01539	-1.92494	-1.71707	-1.5521	-0.746467	-1.63968	-1.74805	-1.88262	-2.15944	-0.73912	-1.81597	-1.74993	-1.57877	-1.7056	-1.94598	-1.64925	-1.92991
Aquincola	-1.87861	-1.82445	-2.15277	-1.89017	-0.697792	-1.93091	-1.81553	-2.18118	-2.1555	-2.23207	-2.2463	-2.03193	-1.91716	-1.85714	-2.14039	-1.78137	-2.27425	-1.8141	-1.85898	-1.95756	-1.80763	-2.12031	-2.12089	-1.97724	-1.90437	-2.12629	-1.97457	-1.91121	-1.78834	-1.95948	-1.89922	-2.20321	-2.15306	-2.06261	-1.85474	-1.68977	-2.06162	-1.77735	-1.88572	-2.02029	-2.29711	-1.9754	-0.855031	-1.8876	-1.71643	-1.84327	-2.08365	-1.78692	-2.06758
Aquitalea	-1.51447	-1.46031	-1.78864	-1.52604	-0.844481	-1.56678	-1.45139	-1.81704	-1.79136	-1.86793	-1.88216	-1.66779	-1.55302	-1.49301	-1.77625	-1.41724	-1.91011	-1.44997	-1.49484	-1.59343	-1.4435	-1.75618	-1.75676	-1.6131	-1.54023	-1.76215	-1.61043	-1.54707	-1.42421	-1.59534	-1.53508	-1.83908	-1.78892	-1.69847	-1.4906	-1.32564	-1.69748	-1.41321	-1.52158	-1.65615	-1.93297	-1.61126	-1.58951	-1.52347	-1.3523	-1.47914	-1.71951	-1.42278	-1.70345
Arcobacter	-1.31807	-1.26391	-0.322515	-1.32963	-1.74669	-1.37037	-1.25499	-1.62064	-1.59496	-1.67153	-1.68576	-1.47139	-1.35662	-1.2966	-1.57985	-1.22083	-0.615093	-1.25356	-1.29844	-1.39702	-1.24709	-1.55977	-1.56035	-1.4167	-1.34383	-1.56575	-1.41403	-1.35067	-1.2278	-1.39894	-1.33868	-1.64267	-1.59252	-1.50206	-1.2942	-1.12923	-1.50108	-1.21681	-1.32518	-1.45975	-1.73657	-1.41486	-1.3931	-1.32706	-1.15589	-1.28273	-0.253391	-1.22638	0.304473
Arcticibacter	-1.5799	-1.52574	-1.85406	-1.59146	-2.00852	-1.6322	-1.51682	-1.88247	-1.85679	-1.93336	-1.94759	-1.73321	-1.61845	-1.55843	-1.84168	-1.48266	-1.97553	-1.51539	-1.56027	-1.65885	-1.50892	-1.8216	-1.82218	-1.67853	-1.60566	-1.82758	-1.67586	-1.6125	-1.48963	-1.66077	-1.60051	-0.295064	-1.85435	-1.76389	-1.55603	-1.39106	-1.76291	-1.47864	-1.58701	-1.72158	-1.99839	-1.67669	-1.65493	-1.58889	-1.41772	-1.54456	-1.78494	-0.389594	-1.76887
Ardenticatena	-1.30735	-0.154575	-1.58151	-1.31891	-1.73597	-0.261036	-1.24427	-0.511305	-1.58423	-1.66081	-1.67504	-1.46066	-1.34589	-1.28588	-1.56912	-0.111498	-1.70298	-1.24284	-1.28771	-1.3863	-1.23637	-1.54905	-1.54963	-1.40598	-1.3331	-1.55502	-1.40331	-1.33994	-0.118467	-1.38822	-1.32796	-1.63195	-1.58179	-0.392729	-1.28347	-1.11851	-1.49036	-1.20608	-1.31445	-1.44903	-1.72584	-1.40414	-1.38238	-0.217725	-1.14517	-1.27201	-1.51239	-1.21565	-1.49632
Arenimonas	-1.18532	-1.13116	-1.45949	-1.19688	0.0220263	-1.23762	-1.12224	-1.48789	-1.46221	-1.53878	-1.55301	-1.33864	-1.22387	-1.16385	0.1739	-1.08809	-1.58096	-1.12082	-1.16569	-1.26427	-1.11434	-1.42702	-0.306836	-1.28395	-1.21108	-1.433	-1.28128	-1.21792	-1.09505	-0.157937	-1.20593	-1.50992	-1.45977	-1.36932	-1.16145	-0.996483	-1.36833	-1.08406	-1.19243	-1.327	-1.60382	-1.28211	-1.26035	-1.19431	-1.02315	-1.14998	-1.39036	-1.09363	-1.37429
Arhodomonas	-1.41064	-1.35648	-1.6848	-1.4222	-1.83926	-1.46294	-1.34756	-1.71321	-1.68752	-1.7641	-1.77833	-1.56395	-1.44919	-1.38917	-1.67242	-1.3134	-1.80627	-1.34613	-1.391	-1.48959	-1.33966	-1.65234	-1.65292	-1.50927	-1.4364	-1.65832	-1.5066	-1.44324	-1.32037	-1.49151	-1.43125	-1.73524	-1.68509	-1.59463	-1.38677	-1.2218	-1.59365	-1.30938	-1.41775	-1.55232	-1.82913	-1.50743	-0.387059	-1.41963	-1.24846	-1.3753	-1.61568	-1.31895	-1.59961
Arsenicibacter	-2.05783	-0.905061	-2.332	-2.0694	1.01006	-2.11013	-1.99475	-2.3604	-2.33472	-2.41129	-2.42552	-2.21115	-2.09638	-2.03636	-2.31961	-1.9606	-2.45347	-1.99333	-0.428761	-2.13679	-1.98686	-2.29953	-2.30012	-0.547024	0.314305	-2.30551	0.554258	-2.09043	-1.96757	-2.1387	-2.07844	-2.38244	-2.33228	-2.24183	-2.03396	-1.86899	-1.14223	-1.95657	-2.06494	-2.19951	-1.37772	-1.05601	-1.03425	-2.06682	-1.89566	-2.02249	-2.26287	-1.96614	-2.2468
Arthrobacter	-1.4005	-1.34635	-1.67467	-1.41207	-0.723704	-1.45281	-1.33742	-1.70308	-1.67739	-1.75396	0.939856	-1.55382	-1.43905	-1.37904	-1.66228	0.893956	-1.79614	-1.336	-1.38087	-1.47946	-1.32953	-1.64221	-1.64279	-1.49913	-1.42626	-1.64818	-1.49646	-1.4331	-1.31024	1.22667	-1.42112	-1.72511	-1.67495	-1.5845	-1.37663	-1.21167	-1.58351	-1.29924	-1.40761	-1.54218	-1.819	-1.4973	-1.47554	-1.4095	-1.23833	-1.36517	-1.60555	-1.30881	-1.58948
Asaccharospora	1.39873	1.61995	0.923898	2.95957	1.93951	1.51349	1.89713	2.36183	0.669862	2.79051	0.579059	-1.15248	-1.03771	3.65703	2.8166	1.49597	0.551113	1.01125	2.23935	0.531323	1.46971	-0.142251	-1.24144	1.73542	1.91952	2.98727	2.04037	3.65959	1.79915	-1.08003	1.54518	2.68357	1.29134	2.57804	2.52122	-0.810324	-1.18217	1.04801	0.939641	0.805068	2.55263	3.22154	2.2931	2.96214	2.20754	1.43407	3.0299	1.03844	3.15567
Atlantibacter	-1.53799	-0.385215	0.385074	-1.54955	-0.867993	-1.59029	-1.47491	-1.84056	-1.81487	-0.792834	-1.90567	1.35322	0.620692	-1.51652	0.397461	1.92655	-0.324184	-1.47348	0.427558	-1.61694	0.478901	-0.17025	-1.78027	-1.63662	-0.465132	-1.78566	-1.63395	-1.57058	-1.44772	-1.61886	0.387313	0.0833213	-1.81243	0.842968	-1.51411	-1.34915	0.6769	-1.43672	-1.54509	1.02838	-0.347044	-1.63478	-1.61302	-1.54698	-1.37581	-1.50265	-1.74303	-1.44629	-1.72696
Atopobacter	0.840679	0.894837	0.566514	0.829115	0.412059	0.788376	0.903759	0.538108	0.563792	0.487219	0.47299	0.687363	0.802132	0.862146	0.578901	0.937915	0.445043	0.905185	0.860312	0.761725	0.911655	0.598977	0.598396	0.742049	0.81492	0.593	0.744719	0.808081	0.930945	0.759807	0.820067	0.516076	0.566231	0.656683	0.864551	1.02952	0.657669	0.941942	0.833571	0.698999	0.422183	0.743888	0.765646	0.831687	1.00285	0.876017	0.635638	0.932372	0.651707
Atopobium	-0.521259	-0.467101	-0.795425	-0.532823	-0.949879	-0.573562	-0.45818	-0.823831	2.01764	-0.87472	-0.888949	-0.674575	-0.559807	-0.499792	-0.783037	-0.424024	-0.916895	-0.456754	-0.501626	-0.600213	3.15793	-0.762962	-0.763543	0.555656	-0.547018	-0.768938	-0.61722	-0.553858	-0.430993	-0.602131	-0.541871	-0.845863	-0.795707	-0.705255	-0.497387	-0.332422	-0.704269	-0.419997	-0.528367	0.513793	-0.939756	-0.618051	-0.596293	-0.530251	-0.359084	-0.485921	2.42804	-0.429567	0.465313
Atopococcus	-0.853503	-0.799345	-1.12767	-0.865067	-1.28212	-0.905806	-0.790424	-1.15607	-1.13039	-1.20696	-1.22119	-1.00682	-0.892051	-0.832036	-1.11528	-0.756268	-1.24914	-0.788998	-0.83387	-0.932457	-0.782527	1.10202	-1.09579	-0.952133	-0.879262	-1.10118	-0.949464	-0.886102	-0.763238	-0.934375	-0.874115	0.767803	-1.12795	-1.0375	-0.829631	-0.664666	-1.03651	-0.752241	-0.860611	-0.995184	-1.272	0.148318	-0.928537	-0.862495	-0.691329	-0.818165	-1.05854	-0.761811	-1.04248
Atopostipes	-0.788419	-0.734261	0.0360274	-0.799983	-1.21704	-0.840722	-0.72534	-1.09099	-1.06531	-1.14188	-1.15611	-0.941736	-0.826967	-0.766952	-1.0502	-0.691184	-1.18406	-0.723914	-0.768786	-0.867373	-0.717443	-1.03012	-1.0307	-0.887049	-0.814178	-1.0361	-0.88438	-0.821018	-0.698154	-0.869291	-0.809031	-1.11302	-1.06287	-0.972416	-0.764547	-0.599582	-0.97143	-0.687157	-0.795527	-0.9301	-1.20692	-0.885211	-0.863453	-0.797412	-0.626245	-0.753081	-0.993461	-0.696727	-0.977392
Aurantimonas	-1.58585	-1.53169	-1.86002	-1.59742	-2.01447	-1.63816	-1.52277	-1.88842	-1.86274	-1.93931	-1.95354	-1.73917	-1.6244	-1.56439	-1.84763	-1.48862	-1.98149	-1.52135	-1.56622	-1.66481	-1.51488	-1.82755	-1.82814	-1.68448	-1.61161	-1.83353	-1.68181	-1.61845	-1.49559	-1.66672	-1.60646	-0.811844	-1.8603	-1.76985	-1.56198	-1.39702	-1.76886	-1.48459	-1.59296	-1.72753	-2.00435	-1.68264	-1.66089	-1.59484	-1.42368	-1.55051	-1.79089	-1.49416	-1.77483
Aureimonas	-1.46707	-1.41291	-1.74124	-1.47864	-1.89569	-1.51938	-1.40399	-1.76964	-1.74396	-1.82053	-1.83476	-1.62039	-1.50562	-1.44561	-1.72885	-1.36984	-1.86271	-1.40257	-1.44744	-1.54603	-1.3961	-1.70877	-1.70936	-1.5657	-1.49283	-1.71475	-1.56303	-1.49967	-1.37681	-1.54794	-1.48768	-1.79168	-1.74152	-1.65107	-1.4432	-1.27824	-1.65008	-1.36581	-1.47418	-1.60875	-1.88557	-1.56386	-1.54211	-1.47606	-1.3049	-1.43173	-1.67211	-1.37538	-1.65605
Azohydromonas	-2.00671	-1.95255	-2.28087	-2.01827	-2.43533	-2.05901	-1.94363	-2.30928	-2.2836	-2.36017	-2.3744	-2.16003	-2.04526	-1.98524	-2.26849	-1.90947	-2.40235	-1.9422	-1.98708	-2.08566	-1.93573	-2.24841	-2.24899	-2.10534	-2.03247	-2.25439	-2.10267	-2.03931	-1.91644	-2.08758	-2.02732	-2.33131	-2.28116	-2.19071	-1.98284	-1.81787	-2.18972	-1.90545	-2.01382	-2.14839	-2.42521	-2.1035	-2.08174	-2.0157	-1.84453	-1.97137	-2.21175	-1.91502	-2.19568
Azonexus	-1.24128	-1.18712	-1.51545	-0.154233	-1.6699	-1.29358	-1.1782	-1.54385	-1.51817	-1.59474	-1.60897	-1.3946	-1.27983	-1.21981	3.29273	-1.14405	-1.63692	-1.17678	-1.22165	4.77784	0.775605	-1.48298	-1.48357	-1.33991	-0.168428	-1.48896	-1.33724	-1.27388	-1.15102	-0.223541	-1.26189	-1.56589	-1.51573	-1.42528	-1.21741	-1.05244	-1.42429	-1.14002	-1.24839	-1.38296	-1.65978	-1.33807	-1.31632	0.359164	3.33973	-1.20594	-1.44632	-1.14959	-1.43025
Azospirillum	-0.628611	4.26997	5.7579	-0.640175	0.888679	3.58198	1.04994	3.92875	1.49377	10.9133	1.56865	4.43843	-0.667158	3.60497	3.9538	4.29694	4.17425	1.04533	0.489635	3.53004	1.84438	-0.870313	3.95742	4.05188	1.74627	3.58962	0.890898	8.30211	1.40972	0.38913	0.963236	3.08984	4.0743	0.796831	2.76256	3.45205	2.48422	5.16638	3.12548	3.03637	4.12904	3.44899	3.10302	7.9831	-0.466436	3.37702	0.26496	1.66533	3.22573
Azovibrio	-1.42765	-1.3735	-1.70182	-1.43922	-1.85627	-1.47996	-1.36457	-1.73023	-1.70454	-1.78111	-1.79534	-1.58097	-1.4662	-1.40619	0.256478	-1.33042	-1.82329	-1.36315	-1.40802	2.57093	-1.35668	-1.66936	-1.66994	-1.52628	-1.45341	-1.67533	-1.52361	-1.46025	-1.33739	-1.50853	-1.44827	-1.75226	-1.7021	-1.61165	-1.40378	-1.23882	-1.61066	-1.32639	-1.43476	-1.56933	-1.84615	-1.52445	-1.50269	-1.43665	0.931745	-1.39232	-1.6327	-1.33596	-1.61663
Bacillus	-0.617386	0.931051	3.55761	1.09875	6.59187	2.09923	1.23579	2.26084	1.51616	3.05699	2.41038	0.891186	0.0154699	0.39889	-0.31648	1.03526	3.95137	-0.481766	3.38027	-0.0541939	1.51318	0.606481	2.97224	0.599	-0.543723	1.73135	1.87782	2.40813	1.30452	2.09536	6.93468	6.81411	2.2556	3.0714	-0.262552	1.92575	-0.213215	-1.61474	1.51761	1.5567	1.41656	-1.81279	-0.088606	0.270233	0.252368	1.23877	0.836015	0.858288	1.27629
Bacteroides	14.9004	11.8139	11.1092	11.5369	12.4802	11.7067	11.3627	12.1909	11.6976	13.8837	13.1845	12.0173	13.2041	11.9806	11.6514	11.4979	11.6262	11.3283	12.4113	11.6552	11.5755	12.9538	13.65	11.2921	11.2221	14.2706	11.6675	14.914	12.579	12.0672	11.0531	11.9593	11.7158	13.0864	11.8897	11.3426	11.4187	12.5057	12.0667	11.1528	11.0512	11.0112	11.2247	14.7055	11.0853	11.9772	12.286	11.5691	12.3386
Bariatricus	1.09029	2.01348	1.08439	1.88107	4.54719	1.69191	1.53286	4.14969	-0.142111	3.85885	4.37824	0.769918	1.19484	2.04331	1.5594	1.84145	4.05663	0.787069	1.10992	-1.55362	0.205753	4.92089	0.228965	1.37115	0.44549	1.49654	1.13743	0.689965	0.812829	1.48899	0.902622	4.64487	1.80624	1.47684	2.81189	1.54739	3.86778	1.19155	0.464141	2.09723	1.66219	2.14212	1.01525	5.31985	0.633424	0.170115	3.6236	0.562941	1.89171
Barnesiella	5.70478	5.18451	5.217	5.36196	7.98943	4.84783	5.34117	6.94406	9.12748	4.21271	5.52392	4.73843	7.2572	7.14674	4.17377	6.03723	7.83976	6.24476	3.36319	-1.35052	3.56159	8.37262	4.72643	6.80254	6.02717	8.0527	2.60277	4.40957	5.04326	8.98462	0.905049	5.28422	4.27407	8.85216	8.96368	5.59813	8.3633	3.00409	6.61527	5.47124	7.66516	6.349	6.46982	5.67504	1.72382	5.5695	6.42551	-1.17987	5.43616
Bartonella	0.581949	0.636107	0.307784	0.570385	0.153329	0.529646	0.645029	0.279378	0.305062	0.228488	0.214259	0.428633	0.543402	0.603416	0.320171	0.679185	0.186313	0.646454	0.601582	0.502995	0.652925	0.340247	0.339666	0.483319	0.55619	0.33427	0.485988	0.549351	0.672215	0.501077	0.561337	0.257345	0.307501	0.397953	0.605821	0.770786	0.398939	0.683212	0.574841	0.440268	0.163452	0.485158	0.506915	0.572957	0.744124	0.617287	0.376908	0.673641	0.392977
Bavariicoccus	-0.842522	-0.788364	-1.11669	-0.854086	-1.27114	-0.894825	-0.779442	-1.14509	-1.11941	0.413455	-1.21021	-0.995838	-0.881069	-0.821055	-1.1043	-0.745286	-1.23816	-0.778017	-0.822889	-0.921476	1.42568	0.0143881	-1.08481	-0.941152	-0.868281	0.00841134	-0.938483	0.223492	-0.752256	0.175219	-0.863134	-1.16713	-1.11697	-1.02652	-0.81865	1.29223	-1.02553	-0.741259	-0.84963	-0.984203	-1.26102	-0.939313	-0.917555	-0.851514	-0.680347	-0.807184	-1.04756	-0.75083	0.067118
Bdellovibrio	-1.40265	-1.34849	-1.67681	-1.41421	-1.83127	-1.45495	-1.33957	-0.606607	-0.580922	-1.75611	-1.77034	-1.55596	-1.44119	0.264047	0.572487	-1.30541	-1.79828	-1.33814	-1.38301	-1.4816	-1.33167	-1.64435	-1.64493	-1.50128	-1.42841	-1.65033	-0.399996	-1.43525	-1.31238	-1.48352	-1.42326	-1.72725	-1.6771	-1.58664	-1.37878	-1.21381	-1.58566	-1.30138	-1.40976	-1.54433	-1.82114	-0.400827	-1.47768	-1.41164	-1.24047	-1.36731	-1.60769	-1.31096	-0.493008
Beijerinckia	-1.49834	-1.44418	-1.7725	-1.5099	1.36888	-1.55064	-1.43526	-1.80091	-1.77522	-1.8518	-1.86603	-1.65165	-1.53688	-1.47687	-1.76011	-1.4011	-1.89397	-1.43383	-1.4787	-1.57729	-1.42736	-1.74004	-1.74062	-1.59697	-1.5241	-1.74602	-1.5943	-1.53094	-1.40807	-1.57921	-1.51895	1.01027	-1.77279	-1.68233	-1.47447	-1.3095	-1.68135	-1.39707	-1.50544	-1.64002	0.0290765	-1.59513	-1.57337	-1.50733	-1.33616	-1.463	-1.70338	-1.40664	-1.68731
Belliella	-1.44786	-1.3937	-1.72202	-1.45942	-1.87648	-1.50016	-1.38478	-1.75043	-1.72474	-1.80132	-1.81555	-1.60117	-1.4864	-1.42639	-1.70963	-1.35062	-1.84349	-1.38335	-1.42822	-1.52681	-1.37688	-1.68956	-1.69014	-1.54649	-1.47361	-1.69553	-1.54382	-1.48045	-1.35759	-1.52873	-1.46847	-1.77246	-1.7223	-1.63185	-1.42398	-1.25902	-1.63087	-1.34659	-1.45496	-1.58954	-1.86635	-1.54465	-1.52289	-1.45685	-1.28568	-1.41252	-1.6529	-1.35616	-1.63683
Belnapia	-1.9411	-1.88694	-2.21527	-1.95266	-1.19643	-1.9934	-1.87802	-2.24367	-0.60855	-2.29456	-2.30879	-2.09442	-1.97965	-1.91963	-2.20288	-1.84386	-2.33674	-1.8766	-0.74818	-2.02005	-1.87012	-2.1828	-1.08477	-2.03973	-1.96686	-2.18878	-2.03706	-1.9737	-1.85083	-2.02197	-1.96171	-2.2657	-2.21555	-2.1251	-0.743941	-1.75226	-2.12411	-1.83984	-1.94821	-2.08278	-2.3596	-2.03789	-2.01613	-1.95009	-1.77893	-1.90576	-1.04753	-1.84941	-2.13007
Bergeriella	-0.878206	-0.824048	-0.0537594	-0.88977	-1.30683	-0.930509	-0.815127	-1.18078	-1.15509	-1.23167	-1.2459	-1.03152	-0.916754	-0.856739	-1.13998	-0.780971	-1.27384	-0.813701	-0.858573	0.141452	-0.80723	-1.11991	-1.12049	-0.976836	-0.903965	-1.12589	0.124445	-0.910805	-0.78794	-0.959078	-0.898818	-0.104198	-1.15265	-1.0622	-0.854334	-0.689369	-1.06122	-0.776944	-0.885314	-1.01989	-1.2967	0.123615	-0.95324	-0.887198	-0.716031	-0.842868	-1.08325	-0.786514	-1.06718
Bergeyella	-0.188873	-0.134714	-0.463038	-0.200437	-0.617493	-0.241176	-0.125793	-0.491444	-0.46576	-0.542333	-0.556562	-0.342189	-0.22742	-0.167405	-0.45065	-0.0916368	-0.584509	-0.124367	-0.16924	-0.267827	-0.117897	-0.430575	-0.431156	-0.287502	-0.214632	-0.436552	-0.284833	-0.221471	-0.0986067	-0.269744	-0.209484	-0.513476	-0.463321	-0.372869	-0.165001	-3.51e-05	-0.371883	-0.0876099	-0.19598	-0.330553	-0.607369	-0.285664	-0.263906	-0.197865	-0.0266978	-0.153535	-0.393914	-0.0971802	-0.377845
Bifidobacterium	12.3368	5.77906	7.12023	7.61727	6.81494	6.49831	5.99642	6.86012	6.6877	7.2285	7.41004	11.7276	6.47921	6.20169	6.79134	6.94915	9.10127	5.96473	6.42102	5.85169	5.05769	6.55028	8.72783	6.12233	5.92738	10.3727	10.8562	7.93657	5.48133	8.35806	5.79638	6.58525	6.93732	6.82543	5.58946	5.07126	11.102	6.55322	8.32457	7.07226	7.06829	6.07107	5.83369	6.2813	5.67364	7.3065	6.8637	5.87992	6.51881
Bilophila	1.32276	6.16629	7.2226	8.03374	6.76778	4.66905	2.18435	8.13499	7.11303	9.49595	5.16314	2.06326	6.87294	6.19713	3.95751	7.9723	6.45765	5.10895	6.44718	2.04232	1.14242	1.36874	7.72478	3.2316	1.49767	8.75186	0.415871	8.15818	1.85486	5.49039	4.32643	6.28075	7.21959	1.13877	5.20854	5.5797	8.08855	5.06164	5.74385	8.1133	6.93707	1.91912	1.4484	0.215158	5.93027	3.4237	8.03184	2.35272	6.24828
Bittarella	6.82912	4.68082	5.28283	5.95399	4.79031	6.23883	4.57574	5.09961	5.26405	5.88668	4.12207	5.09498	5.75819	4.39682	4.75566	4.09907	4.56558	4.28064	4.39499	6.40727	7.01858	5.09315	5.27406	2.64097	4.94505	5.75768	4.74234	5.46982	5.13022	4.88993	4.5925	5.55049	4.89876	5.40438	4.89434	4.45449	5.09731	4.24368	4.12432	5.30002	4.77784	7.26625	6.68235	4.87198	4.52006	5.47406	5.42862	5.37202	4.73792
Blastococcus	-1.61912	-1.56496	-1.89329	-1.63069	-2.04774	-1.67143	-1.55604	-1.92169	-1.89601	-1.97258	-1.98681	-1.77244	-1.65767	-1.59766	-1.8809	-1.52189	-2.01476	-1.55462	-1.59949	-1.69808	-1.54815	-1.86083	-1.86141	-1.71775	-1.64488	-1.8668	-1.71508	-1.65172	-1.52886	-1.69999	-1.63973	-1.94373	-1.89357	-1.80312	-1.59525	-1.43029	-1.80213	-1.51786	-1.62623	-1.7608	-2.03762	-1.71591	-1.69416	-1.62811	-1.45695	-1.58378	-1.82416	-1.52743	-1.8081
Blautia	11.0722	9.25664	8.40986	9.5987	8.86845	9.33998	9.59384	8.76709	8.68779	9.0873	8.931	11.13	9.2604	9.37876	9.1533	9.42177	8.18251	9.16064	9.08714	9.80926	10.3767	10.522	9.47683	8.82729	8.72533	8.76807	9.43636	9.21528	10.3543	9.0683	8.87073	9.60524	8.93277	9.35272	9.40994	8.6071	8.45266	9.71796	10.1925	8.80779	8.78029	10.7113	9.54998	9.13071	8.62396	10.2357	9.06001	8.96065	9.44725
Borreliella	-0.204584	-0.150425	-0.478749	-0.216148	-0.633204	-0.256887	-0.141504	-0.507155	-0.481471	-0.558044	-0.572273	-0.3579	-0.243131	-0.183116	-0.466361	-0.107348	-0.60022	-0.140078	-0.184951	-0.283538	-0.133608	-0.446286	-0.446867	-0.303214	-0.230343	-0.452263	-0.300544	-0.237182	-0.114318	-0.285455	-0.225195	-0.529187	-0.479032	-0.38858	-0.180712	-0.0157462	-0.387594	-0.103321	-0.211692	-0.346264	-0.62308	-0.301375	-0.279617	-0.213576	-0.0424088	-0.169246	-0.409625	-0.112891	-0.393556
Bosea	-1.7581	-1.70394	-2.03226	-1.76966	-1.0881	-1.8104	-1.69502	-2.06067	-2.03498	-2.11156	-2.12579	-1.91141	-1.79664	-1.73663	-2.01987	-1.66086	-2.15373	-1.69359	-1.73846	-1.83705	-1.68712	-1.9998	-2.00038	-1.85673	-1.78386	-2.00578	-1.85406	-1.79069	-1.66783	-1.83897	-1.77871	-2.0827	-0.423106	-1.94209	-1.73422	-1.56926	-1.94111	-1.65683	-1.7652	-1.89978	-2.17659	-1.85489	-1.83313	-1.76709	-1.59592	-1.72276	-1.96314	-1.6664	-1.94707
Brachybacterium	-1.36587	-1.31171	-1.64003	-1.37743	-1.79449	-1.41817	-1.30279	-1.66844	-1.64275	-1.71933	-1.73356	-1.51918	-1.40441	-1.3444	-1.62764	-1.26863	-1.7615	-1.30136	-1.34623	-1.44482	-1.29489	-1.60757	-1.60815	-1.4645	-1.39163	-1.61355	-1.46183	-1.39847	-1.2756	-1.44674	-1.38648	-1.69047	-1.64031	-1.54986	-1.34199	-1.17703	-1.54888	-1.2646	-1.37297	-1.50755	-1.78436	-1.46266	-1.4409	-1.37486	-1.20369	-1.33053	-1.57091	-1.27417	-1.55484
Brachymonas	-1.03296	-0.978806	-1.30713	-1.04453	-1.46158	-1.08527	-0.969885	-1.33554	-1.30985	-1.38642	-1.40065	-1.18628	-1.07151	-1.0115	-1.29474	-0.935729	-1.4286	-0.968459	-1.01333	-1.11192	-0.961988	-1.27467	-1.27525	-1.13159	-1.05872	-1.28064	-1.12893	-1.06556	-0.942699	-1.11384	-1.05358	-1.35757	-1.30741	-1.21696	-1.00909	-0.844127	-1.21597	-0.931702	-1.04007	-1.17465	-0.352849	-1.12976	-1.108	-1.04196	-0.87079	-0.997626	-1.23801	-0.941272	-1.22194
Brachyspira	-0.934466	0.820131	8.34126	1.45186	3.27399	-0.986769	0.829053	8.59754	3.0426	-1.28793	2.0943	1.21006	0.125598	1.09875	4.7993	-0.837231	4.68027	1.37884	0.785606	4.75821	9.68996	1.07263	-1.17675	9.68062	3.35539	-1.18215	-1.03043	0.131547	2.20714	-1.01534	3.04708	-0.160458	4.133	-1.11846	9.09656	1.65227	3.20889	-0.833204	1.25565	9.2947	2.48805	3.14388	2.84169	8.72171	2.04115	1.75347	1.91183	9.4325	8.28337
Brackiella	-0.688373	-0.634215	-0.962538	-0.699937	-1.11699	-0.740676	-0.625293	-0.990944	-0.96526	-1.04183	-1.05606	-0.841689	-0.72692	-0.666906	-0.950151	-0.591137	-1.08401	-0.623868	-0.66874	-0.767327	-0.617397	-0.930075	-0.930657	-0.787003	-0.714132	-0.936052	-0.784334	-0.720971	-0.598107	-0.769245	-0.708985	0.0856357	-0.962821	-0.872369	-0.664501	-0.499536	-0.871383	-0.58711	-0.695481	-0.830054	-1.10687	-0.785164	-0.763407	-0.697365	-0.526198	-0.653035	-0.893414	-0.596681	-0.877346
Bradyrhizobium	-2.21167	-2.15751	-2.48584	-2.22324	-2.64029	-2.26398	-2.14859	-2.51424	-2.48856	-2.56513	-2.57936	-2.36499	-2.25022	-2.1902	-2.47345	-2.11444	-2.60731	-2.14717	-2.19204	-2.29063	-2.1407	-2.45337	-2.45396	-2.3103	-2.23743	-2.45935	-2.30763	-2.24427	-2.12141	-2.29254	-2.23228	-2.53628	-2.48612	-2.39567	-2.1878	-2.02283	-2.39468	-2.11041	-2.21878	-2.35335	-2.63017	-2.30846	-2.28671	-2.22066	-2.0495	-2.17633	-2.41671	-2.11998	-1.30203
Brevibacillus	-1.7422	-1.68804	-2.01636	-1.75376	-2.17082	-1.7945	-1.67912	-2.04477	-2.01908	-2.09566	-0.500448	-1.89551	-1.78074	-1.72073	-2.00397	-1.64496	-2.13783	-1.67769	-1.72256	-1.82115	-1.67122	-1.9839	-0.885867	-1.84083	0.177955	-1.98988	-1.83816	-1.77479	-1.65193	-1.82307	-1.76281	-0.817673	-2.01664	0.271032	-1.71832	-1.55336	-1.92521	-1.64093	-1.7493	-1.88388	0.0365318	-1.83899	-1.81723	-1.75119	-1.58002	-1.70686	-1.94724	-1.6505	-1.93117
Brevibacterium	-0.889059	-0.8349	-1.16322	-0.900623	-1.31768	-0.941362	-0.825979	-1.19163	-1.16595	-1.24252	-1.25675	-1.04237	-0.927606	-0.867591	-1.15084	-0.791823	-1.28469	-0.824553	-0.869426	-0.968013	-0.818083	-1.13076	-1.13134	-0.987688	-0.914818	-1.13674	-0.985019	-0.921657	-0.798793	-0.96993	-0.90967	-1.21366	-1.16351	-1.07305	-0.865187	-0.700221	-1.07207	-0.787796	-0.896166	-1.03074	-1.30756	-0.98585	-0.964092	-0.898051	-0.726884	-0.853721	-1.0941	-0.797366	-1.07803
Brevinema	2.81674	2.8709	2.54258	2.80518	2.38812	2.76444	2.87982	3.61278	2.53985	2.46328	2.44905	2.66342	2.77819	2.83821	2.55496	2.91398	2.42111	2.88125	2.83637	2.73779	2.88772	2.57504	2.57446	2.71811	2.79098	2.56906	2.72078	2.78414	2.90701	2.73587	2.79613	2.49214	2.54229	2.63275	2.84061	3.00558	2.63373	2.918	2.80963	2.67506	2.39824	2.71995	2.74171	2.80775	2.97892	2.85208	2.6117	2.90843	2.62777
Brevirhabdus	-1.27434	-1.22019	-1.54851	-1.28591	-1.70296	-1.32665	-1.21126	-1.57692	-1.55123	-1.62781	-1.64203	-1.42766	-1.31289	-1.25288	-1.53612	-1.17711	-1.66998	-1.20984	-1.25471	-1.3533	-1.20337	-1.51605	-1.51663	-1.37297	-1.3001	-1.52202	-1.37031	-1.30694	-1.18408	-1.35522	-1.29496	-1.59895	-1.54879	-1.45834	-1.25047	-1.08551	0.488555	-1.17308	-1.28145	-1.41603	-1.69284	-1.37114	-1.34938	-1.28334	-1.11217	-1.23901	-1.47939	-1.18265	-1.46332
Brevundimonas	-1.24023	-1.18608	-1.5144	-1.2518	-1.66885	-1.29254	-1.17715	-1.54281	-1.51712	-1.59369	-1.60792	-1.39355	-1.27878	-1.21877	-1.50201	-1.143	-1.63587	-1.17573	-1.2206	-1.31919	-1.16926	-1.48194	-1.48252	-1.33886	-1.26599	-1.48791	-1.33619	-1.27283	-1.14997	-1.32111	-1.26085	-1.56484	-1.51468	-1.42423	-1.21636	-1.0514	-1.42324	-1.13897	-1.24734	-1.38191	-1.65873	-1.33703	-1.31527	-1.24923	-1.07806	-1.2049	-1.44528	-1.14854	-1.42921
Brochothrix	-0.952495	-0.898336	0.4045	-0.964058	-0.282502	-1.0048	-0.889415	1.14283	0.380056	0.303483	-0.221572	-1.10581	0.10757	-0.931027	0.982952	-0.855259	0.597779	-0.887989	-0.932861	-1.03145	-0.881518	-1.1942	-0.0961656	-1.05112	-0.978253	-1.20017	-1.04846	-0.985093	-0.862229	-1.03337	-0.973106	-1.2771	-0.12833	-1.13649	-0.928623	-0.763657	-1.1355	-0.851232	-0.959602	0.851735	-0.272379	0.0493265	0.918382	-0.961487	0.819118	-0.917156	-1.15754	-0.860802	-0.0428546
Bulleidia	3.11119	-0.331162	3.54521	-0.396884	-0.813941	4.40656	1.62367	4.26087	0.94723	-0.738781	3.29004	0.559976	1.52204	-0.363853	0.451514	-0.288085	1.61694	-0.320815	2.03221	0.634338	-0.314344	0.982415	0.471008	0.614662	1.98682	0.465613	0.617331	-0.417919	-0.295055	1.14325	1.53998	3.68453	2.17344	-0.569317	1.58446	1.74943	2.13972	1.32538	-0.392428	3.51605	3.30706	1.71511	-0.460354	4.66193	-0.223146	0.74863	0.50825	2.75089	1.99066
Burkholderia	-2.01133	-1.95717	-2.2855	-2.0229	-2.43995	-2.06364	-1.94825	-2.3139	-2.28822	-2.36479	-2.37902	-2.16465	-2.04988	-1.98986	-2.27311	-1.9141	-2.40697	-1.94683	-1.9917	-2.09029	-1.94036	-2.25303	-2.25362	-2.10996	-2.03709	-2.25901	-2.10729	-2.04393	-1.92107	-2.0922	-2.03194	-2.33594	-2.28578	-1.09672	-1.98746	-1.82249	-2.19434	-1.91007	-2.01844	-2.15301	-2.42983	-2.10812	-2.08637	-2.02032	-1.84916	-1.97599	-2.21637	-1.91964	-2.2003
Buttiauxella	-1.66166	-1.60751	-1.93583	-1.67323	1.12859	-1.71397	-1.59858	-1.96424	-1.93855	-2.01512	-2.02935	0.749969	-1.70021	-1.6402	-1.92344	-1.56443	-2.0573	-1.59716	0.303879	-1.74062	-1.59069	-1.90337	-1.90395	-1.76029	-1.68742	-1.90934	-1.75762	-1.69426	-1.5714	-1.74254	0.263634	-1.98627	-1.93611	0.552235	-1.63779	-1.47283	-1.84467	-1.5604	-1.66877	-1.80334	-0.981548	-1.75846	-1.7367	-1.67066	-1.49949	-1.62633	-0.768093	-1.56997	-1.85064
Butyricicoccus	5.95177	3.24833	4.85566	4.938	4.77409	1.88911	1.82217	5.16029	4.57324	5.39646	5.29337	1.86814	0.516568	0.576583	4.667	0.652351	4.85692	0.619621	2.84343	2.87406	2.74636	4.05899	5.19057	1.75577	1.73333	5.62064	0.459155	5.5398	2.84261	0.474244	2.38033	5.11331	4.95038	0.37112	3.00674	0.743953	2.10671	5.45217	0.548008	2.71602	5.3184	2.61781	0.480082	1.93242	0.71729	2.78768	4.94182	0.646808	3.23782
Butyricimonas	6.12505	1.30486	7.51693	8.51769	6.9338	6.77309	7.57209	7.39579	9.81838	6.2853	8.82462	7.05581	6.62479	5.70563	-0.109687	6.00507	7.25901	7.51999	7.32373	3.11766	6.04611	5.56755	6.42551	7.06076	7.23266	6.50292	6.61433	7.5932	7.74399	8.98628	6.95368	7.71495	10.0877	6.52326	6.96906	7.2737	9.76887	6.86051	6.36292	7.20685	6.54923	7.32538	7.50717	7.73028	7.22303	6.61122	6.24722	7.75092	6.96891
Butyrivibrio	9.0336	8.97092	9.66503	11.3478	10.6261	11.2479	10.3044	10.5134	8.40496	7.96834	8.86797	8.34784	8.03003	10.5658	11.552	7.93044	7.43006	11.1348	7.79183	8.60453	7.1903	8.60913	7.79226	11.3219	11.662	12.3753	7.25378	11.0914	8.09274	7.99958	7.87274	11.6311	7.8372	11.6863	11.158	8.12588	11.1023	7.7718	7.9508	7.9024	8.34065	9.38466	9.80468	8.45261	11.0152	9.69348	11.6948	10.9715	12.6529
Caballeronia	0.303826	-2.1369	-2.46522	-2.20262	-2.61968	-2.24336	-2.12798	-2.49363	-2.46794	-2.54452	-2.55875	-2.34437	-2.2296	-2.16959	-1.28219	-2.09382	-2.58669	-2.12655	-2.17142	-2.27001	-2.12008	-2.43276	-2.43334	-2.28969	-2.21682	-0.409497	-1.11638	-2.22365	-2.10079	-2.27193	-2.21167	-2.51566	-2.4655	-2.37505	-2.16718	-2.00222	-2.37407	-2.08979	-2.19816	-0.645315	-2.60955	-2.28785	-2.26609	-2.20005	-2.02888	-2.15572	-2.3961	-2.09936	-2.38003
Caecibacter	-1.00972	-0.955563	-1.28389	-1.02129	-1.43834	-1.06202	-0.946642	-1.31229	-1.28661	-1.36318	-1.37741	-1.16304	-1.04827	-0.988254	-1.2715	-0.912486	-0.306745	-0.945216	-0.990088	-1.08868	-0.938745	-1.25142	-0.153393	-1.10835	-1.03548	-1.2574	-1.10568	-1.04232	-0.919456	-1.09059	-1.03033	-1.33433	-1.28417	-1.19372	-0.98585	-0.820884	-1.19273	-0.908459	-1.01683	-1.1514	-1.42822	-1.10651	-1.08475	-1.01871	-0.847547	-0.974383	-1.21476	-0.918029	-1.19869
Caenibacillus	-1.24574	-1.19158	-1.51991	-1.25731	-0.0649247	-1.29805	-1.18266	-1.54831	-1.52263	-1.5992	-1.61343	-1.39906	-0.185678	-1.22428	-1.50752	-1.14851	-0.542766	-1.18124	-1.22611	-1.3247	-1.17477	-1.48744	-1.48803	-1.34437	-1.2715	-1.49342	-1.3417	-1.27834	-1.15548	-1.32661	-1.26635	-1.57035	-1.52019	-1.42974	-1.22187	-1.05691	-1.42875	-1.14448	-1.25285	-1.38742	-1.66424	-1.34253	-1.32078	-1.25473	-1.08357	-1.2104	-1.45078	-1.15405	-1.43472
Caldalkalibacillus	-1.0981	-1.04394	-1.37227	-1.10967	-1.52672	-1.15041	-1.03502	-1.40067	-1.37499	-1.45156	-1.46579	-1.25142	-1.13665	-1.07664	-1.35988	-1.00087	-1.49374	-1.0336	-1.07847	-1.17706	-1.02713	-1.3398	-1.34039	-1.19673	-1.12386	-1.34578	-1.19406	-1.1307	-1.00784	-1.17897	-1.11871	-1.42271	-1.37255	-1.2821	-1.07423	0.189347	-1.28111	-0.99684	-1.10521	-1.23978	-1.5166	-0.0962814	-1.17314	-1.10709	-0.935928	-1.06276	-1.30314	-1.00641	-1.28707
Calderihabitans	-1.15496	-1.1008	-1.42912	-1.16652	-1.58358	-1.20726	-1.09188	-1.45753	-1.43184	-1.50842	0.674579	-1.30827	-0.0948907	-1.13349	-0.318121	-1.05772	-1.55059	-1.09045	-1.13532	-1.23391	-1.08398	-1.39666	-0.298627	-1.25359	-1.18071	-1.40263	-1.25092	0.421884	-1.06469	-1.23583	-0.0769552	-1.47956	-0.330791	-1.33895	-1.13108	-0.966118	-1.33797	-1.05369	-1.16206	0.312802	-1.57345	-1.25175	-1.22999	-1.16395	-0.992781	-1.11962	-1.36	-1.06326	-1.34393
Caldimonas	-1.29685	-1.2427	-1.57102	-1.30842	-1.72547	-1.34916	-1.23377	-1.59943	-1.57374	-1.65032	-1.66454	-1.45017	-1.3354	-1.27539	-1.55863	-1.19962	-1.69249	-1.23235	-1.27722	-1.37581	-1.22588	-1.53856	-1.53914	-1.39548	-1.32261	-1.54453	-1.39282	-1.32945	-1.20659	-1.37773	-0.218854	-1.62146	-1.5713	-1.48085	-1.27298	-1.10802	-1.47986	-1.19559	-1.30396	-1.43854	-1.71535	-1.39365	-1.37189	-1.30585	-1.13468	-1.26152	-1.5019	-1.20516	0.460083
Caldisalinibacter	-1.06035	-1.00619	0.27492	-1.07192	-1.48897	-1.11266	-0.997273	-1.36292	-0.238628	-1.41381	-1.42804	-1.21367	-1.0989	-1.03889	-0.223518	-0.963117	0.741236	-0.995848	-1.04072	-1.13931	-0.989377	-0.203443	-1.30264	-1.15898	-1.08611	-1.30803	-1.15631	0.00566104	-0.970087	-1.14122	-1.08096	0.224482	1.37325	-1.24435	-1.03648	-0.871515	-1.24336	0.139522	-1.06746	-1.20203	-1.47885	-1.15714	-1.13539	-1.06934	-0.898178	-1.02501	-1.26539	-0.96866	-0.150713
Calditerricola	-0.833441	-0.779283	-1.10761	-0.845005	-0.163449	-0.885744	-0.770361	-1.13601	-1.11033	-1.1869	-1.20113	-0.986757	-0.871988	-0.811974	-1.09522	-0.736205	-0.130465	-0.768936	-0.813808	-0.912395	-0.762465	-1.07514	-1.07572	-0.932071	-0.8592	-1.08112	-0.929402	-0.866039	-0.743175	-0.914313	-0.854053	-0.0594323	0.501549	-1.01744	-0.809569	-0.644604	-1.01645	-0.732178	-0.840549	-0.975122	-1.25194	-0.930232	-0.908475	-0.842433	-0.671266	-0.798103	-1.03848	-0.741749	-1.02241
Caloramator	-1.17642	-1.12227	-0.172832	-1.18799	1.43948	-1.22873	-1.11334	0.691857	0.592116	1.51627	0.176612	-1.32974	-1.21497	-1.15496	-1.4382	-1.07919	0.825835	-1.11192	-1.15679	-1.25538	-1.10545	-0.202135	-1.41871	-0.176442	-1.20218	0.358852	-1.27239	-1.20902	-1.08616	-1.2573	-1.19704	-0.402416	0.158565	0.728534	-1.15255	-0.987587	-1.35943	-1.07516	-1.18353	-0.106514	0.225939	0.672694	-0.152846	-0.0868042	-1.01425	0.0705043	-0.282854	-1.08473	-1.3654
Caloranaerobacter	-0.931836	-0.877678	-1.206	-0.9434	0.248981	-0.98414	-0.868757	-1.23441	-1.20872	-1.2853	-1.29953	-1.08515	-0.970384	-0.910369	-1.19361	-0.834601	-1.32747	-0.867331	-0.912203	-1.01079	-0.86086	-1.17354	-1.17412	-1.03047	-0.957595	-1.17952	-1.0278	-0.964435	-0.841571	-1.01271	-0.952448	-1.25644	-1.20628	-1.11583	-0.907965	-0.742999	-1.11485	-0.830574	-0.938944	-1.07352	-0.251721	-1.02863	-1.00687	-0.940829	-0.769662	-0.896498	-1.13688	-0.840144	-1.12081
Campylobacter	5.52823	1.97148	4.83097	5.42737	4.35928	3.49866	3.98632	7.02834	5.8959	4.37129	3.96564	2.1709	4.29639	4.66552	9.69353	1.31214	3.44405	2.81244	4.92564	5.40768	9.92171	4.02738	2.84219	3.92996	3.10795	4.12484	1.64265	6.08867	4.24124	5.05173	3.40904	4.8268	3.78459	2.8278	5.68381	1.39027	5.79448	9.37707	3.75579	5.0087	5.73049	5.59444	6.1949	3.67652	4.30985	3.71921	7.70912	1.3302	4.75153
Candidatus Phytoplasma	0.424795	0.478953	0.15063	0.413231	-0.00382506	0.372492	0.487875	0.122224	0.147908	0.0713345	0.0571054	0.271479	0.386248	0.446262	0.163017	0.522031	0.0291588	0.4893	0.444428	0.345841	0.495771	0.183093	0.182512	0.326165	0.399036	0.177116	0.328834	0.392197	0.515061	0.343923	1.55576	0.100191	1.24896	0.240799	0.448667	0.613632	0.241785	0.526058	0.417687	0.283114	0.00629843	0.328004	0.349762	0.415803	0.58697	0.460133	0.219754	0.516487	1.3874
Candidimonas	-1.76509	-1.71093	-2.03926	-1.77666	-2.19371	-1.81739	-1.70201	-2.06766	-2.04198	-2.11855	-2.13278	-1.91841	-1.80364	-1.74362	-2.02687	-1.66786	-2.16073	-1.70059	-1.74546	-1.84405	-1.69412	-2.00679	-2.00737	-1.86372	-1.79085	-2.01277	-1.86105	-1.79769	-1.67483	-1.84596	-1.7857	-2.08969	-2.03954	-1.94909	-1.74122	-1.57625	-1.9481	-1.66383	-1.7722	-1.90677	-2.18359	-1.86188	-1.84012	-1.77408	-1.60292	-1.72975	-1.97013	-1.6734	-1.95406
Capnocytophaga	-1.20376	-1.1496	-0.379309	-1.21532	-1.63238	-1.25606	-1.14068	-0.278687	-1.48064	-1.55722	0.540807	-1.35707	-1.2423	-1.18229	-1.46553	0.502918	-1.59939	-1.13925	0.0435177	-1.28271	-1.13278	-1.44546	-1.44604	-1.30239	-1.22951	-0.352822	-0.201104	-1.23635	-1.11349	1.04163	-1.22437	-1.52836	-1.4782	-1.38775	0.529505	-1.01492	-1.38677	-1.10249	-1.21086	-1.34544	-1.62225	-1.30055	-1.27879	-1.21275	0.0570315	-1.16842	0.200641	-1.11206	-1.39273
Carboxydocella	-0.98233	-0.928171	-1.2565	-0.993894	-1.41095	-1.03463	-0.91925	-1.2849	-1.25922	-1.33579	-0.251407	-1.13565	-1.02088	-0.960862	-1.24411	-0.885094	-1.37797	-0.917824	-0.962697	-1.06128	-0.911354	-0.12542	-0.126001	-1.08096	-1.00809	-1.23001	-1.07829	-1.01493	-0.892064	-1.0632	-1.00294	-1.30693	-1.25678	-1.16633	-0.958458	-0.793492	-1.16534	-0.881067	-0.989438	-1.12401	-1.40083	-1.07912	-1.05736	-0.991322	-0.820155	0.151621	-1.18737	-0.890637	-1.1713
Carboxydothermus	-0.937408	-0.88325	-1.21157	-0.948972	0.579882	-0.989711	-0.874329	0.369458	-0.115683	-0.192257	0.640812	-1.09072	-0.975956	-0.915941	-1.19919	0.769265	-1.33304	-0.872903	-0.917775	-1.01636	-0.866432	-1.17911	-1.17969	-1.03604	-0.963167	-1.18509	-1.03337	-0.970007	-0.847142	-1.01828	-0.95802	-1.26201	0.397582	-1.1214	-0.913536	-0.748571	-1.12042	-0.836146	-0.944516	-1.07909	-1.3559	-1.0342	-1.01244	-0.9464	-0.775234	-0.90207	-0.0438374	-0.845716	-1.12638
Cardiobacterium	-1.00668	-0.952522	-1.28085	-1.01824	-1.4353	1.66748	-0.943601	-1.30925	-1.28357	-1.36014	-1.37437	-1.16	-1.04523	-0.985213	-0.146887	-0.909445	-1.40232	-0.942175	-0.987047	-1.08563	0.185867	-1.24838	-1.24896	0.0162614	-1.03244	-1.25436	-1.10264	0.0822928	-0.916415	0.0340195	-1.02729	0.278154	0.355798	-1.19068	0.138763	0.303729	-1.18969	-0.905418	-1.01379	-1.14836	-1.42518	0.533455	0.0398578	-1.01567	-0.844506	-0.971342	-0.11311	0.183624	-1.19565
Carnobacterium	-0.958519	-0.904361	-1.23268	-0.970083	-1.38714	-1.01082	-0.895439	-0.162478	-1.23541	-1.31198	-1.32621	-1.11184	-0.997067	-0.937052	-1.2203	-0.861283	-1.35416	-0.894014	-0.938886	-1.03747	-0.887543	-1.20022	-1.2008	-1.05715	-0.984278	-1.2062	-1.05448	-0.991118	-0.868253	-1.03939	-0.979131	-1.28312	-1.23297	-1.14252	-0.934647	-0.769682	-1.14153	-0.857257	-0.965627	0.754523	-1.37702	-1.05531	-1.03355	-0.967511	-0.796344	-0.923181	-1.16356	-0.866827	-1.14749
Caryophanon	-1.31328	-1.25912	-1.58744	-1.32484	-1.7419	-1.36558	-1.2502	-1.61585	-1.59016	-1.66674	-1.68096	-1.46659	-1.35182	-1.29181	-1.57505	-1.21604	-1.70891	-1.24877	-1.29364	-1.39223	-1.2423	-1.55498	-1.55556	-1.41191	-1.33903	-1.56095	-1.40924	-1.34587	-1.22301	-1.39415	-1.33389	-1.63788	-0.489111	-1.49727	-1.2894	-1.12444	-1.49629	-1.21201	-1.32038	-1.45496	-0.63316	-1.41007	-1.38831	-1.32227	-1.1511	-1.27794	-1.51832	-1.22158	-1.50225
Castellaniella	-0.530329	-0.476171	-0.804495	-0.541893	-0.958949	-0.582632	-0.46725	-0.832901	-0.807216	-0.88379	-0.898019	-0.683645	-0.568877	-0.508862	0.306505	-0.433094	-0.925965	-0.465824	-0.510696	0.777011	-0.459353	-0.772032	-0.772613	-0.628959	-0.556088	-0.778008	-0.62629	-0.562928	-0.440063	-0.611201	-0.550941	-0.854933	-0.804777	-0.714325	-0.506457	-0.341492	-0.713339	-0.429067	-0.537437	-0.67201	-0.948826	-0.627121	-0.605363	-0.539321	-0.368154	-0.494991	-0.735371	-0.438637	-0.719302
Catabacter	2.91163	2.46583	0.136027	-1.21081	3.49013	0.35789	1.06106	2.50552	2.72856	2.41759	2.28321	2.65477	-1.23779	-1.17778	4.50256	-1.10201	1.62399	-0.0361277	1.52844	0.667711	-1.12827	-1.44095	0.755696	-1.29788	-0.126392	-1.44692	-1.29521	-0.133231	-1.10898	0.665793	2.54134	1.1842	2.66944	0.226197	-0.0767611	1.93403	3.68665	-1.09798	2.8367	0.268512	3.78042	3.56378	3.45311	1.49981	2.09842	0.445531	0.205151	-1.10755	1.17673
Catellicoccus	-0.28639	-0.232232	-0.560555	-0.297954	-0.71501	-0.338693	-0.22331	-0.588961	-0.563277	-0.63985	-0.654079	-0.439706	-0.324937	-0.264923	0.550445	-0.189154	-0.682026	-0.221884	-0.266757	-0.365344	-0.215414	-0.528092	-0.528673	-0.38502	-0.312149	-0.534069	-0.38235	-0.318988	-0.196124	-0.367262	-0.307002	-0.610993	-0.560838	-0.470386	-0.262518	-0.0975523	-0.4694	-0.185127	-0.293498	-0.42807	-0.704886	-0.383181	-0.361423	-0.295382	-0.124215	-0.251052	-0.491431	-0.194697	-0.475362
Catenibacterium	1.99284	2.44761	5.77345	7.00068	4.59635	5.5689	5.88435	4.2237	3.73102	3.02346	6.52768	0.775067	6.77967	5.45423	7.48446	1.64466	7.47526	6.03745	9.55118	2.54883	5.84674	4.92456	3.9713	5.2844	4.79788	5.13506	6.65751	3.95816	5.09352	5.5039	5.45397	7.07799	8.00546	8.2149	6.52031	5.6976	5.35815	7.97943	8.39885	7.49947	9.09439	6.65978	6.80391	3.70087	6.21677	7.99649	5.30289	6.37235	7.20225
Catenovulum	-1.54998	-1.49582	-1.82414	-1.56154	-1.9786	-1.60228	-1.4869	-1.85255	-1.82686	-1.90344	-1.91766	-1.70329	-1.58852	-1.52851	-1.81175	-1.45274	-1.94561	-1.48547	-1.53034	-1.62893	-1.479	-1.79168	-0.693646	-1.64861	-1.57573	-1.79765	-1.64594	-1.58257	-1.45971	-1.63085	-1.57059	-1.87458	-1.82442	-1.73397	-1.5261	-1.36114	-1.73299	-1.44871	-1.55708	-1.69166	-1.96847	-1.64677	-1.62501	-1.55897	-1.3878	-1.51464	-1.75502	-1.45828	-0.640335
Catenuloplanes	-2.43026	-2.3761	-2.70443	-2.44183	-2.85888	-2.48256	-2.36718	-2.73283	-2.70715	-2.78372	-2.79795	-2.58358	-2.46881	-2.40879	-2.69204	-2.33303	-2.8259	-2.36576	-2.41063	-2.50922	-2.35929	-2.67196	-2.67255	-2.52889	-2.45602	-2.67794	-2.52622	-2.46286	-2.34	-2.51113	-2.45087	-2.75487	-2.70471	-2.61426	-2.40639	-2.24142	-2.61327	-2.329	-2.43737	-2.57194	-2.84876	-2.52705	-2.5053	-2.43925	-2.26809	-2.39492	-1.53669	-2.33857	-2.61923
Catonella	4.33501	2.48597	2.15765	2.42025	2.00319	2.37951	2.49489	2.12924	2.15492	2.07835	2.06412	2.27849	2.39326	2.45328	2.17003	2.52905	2.03618	2.49632	2.45144	2.35286	2.50279	3.53278	2.18953	2.33318	2.40605	2.18413	2.33585	2.39921	2.52208	2.35094	2.4112	2.10721	2.15736	2.24782	2.45568	2.62065	2.2488	2.53307	2.4247	2.29013	2.01331	2.33502	2.35678	2.42282	2.59399	2.46715	2.22677	2.5235	2.24284
Caulobacter	-1.70684	-1.65268	-1.98101	-1.7184	-2.13546	-1.75914	-1.64376	-2.00941	-1.98373	-2.0603	-2.07453	-1.86016	-1.74539	-1.68537	-1.96862	-1.6096	-2.10248	-1.64233	-1.68721	-1.78579	-1.63586	-1.94854	-1.94912	-1.80547	-1.7326	-1.95452	-1.8028	-1.73944	-1.61657	-1.78771	-1.72745	-2.03144	-1.98129	-1.89084	-1.68297	-1.518	-1.88985	-1.60558	-1.71395	-1.84852	-2.12534	-1.80363	-1.78187	-1.71583	-1.54466	-1.6715	-1.91188	-1.61515	-1.89581
Caviibacter	-0.233161	-0.179003	-0.507327	-0.244725	-0.661781	-0.285464	-0.170082	-0.535733	-0.510048	-0.586622	-0.600851	-0.386477	-0.271709	-0.211694	-0.494939	-0.135926	-0.628797	-0.168656	-0.213528	-0.312115	-0.162185	-0.474864	-0.475445	-0.331791	0.839692	-0.48084	-0.329122	-0.26576	-0.142895	-0.314033	-0.253773	-0.557765	-0.507609	-0.417157	-0.209289	-0.0443238	-0.416171	-0.131899	-0.240269	-0.374842	-0.651658	-0.329953	-0.308195	-0.242153	-0.0709865	-0.197823	-0.438203	-0.141469	-0.422134
Cecembia	-1.61246	-1.5583	-1.88662	-1.62402	-2.04108	-1.66476	-1.54938	-1.91503	-1.88935	-1.96592	-1.98015	-1.76578	-1.65101	-1.59099	-1.87424	-1.51522	-2.0081	-1.54795	-1.59283	-1.69141	-1.54148	-1.85416	-0.756131	-1.71109	-1.63822	-1.86014	-1.70842	-1.64506	-1.52219	-1.69333	-1.63307	-1.93706	-1.88691	-1.79646	-1.58859	-1.42362	-1.79547	-1.5112	-1.61957	-1.75414	-0.932344	-1.70925	-1.68749	-1.62145	-1.45028	-1.57712	-1.8175	-1.52077	-1.80143
Cellulomonas	6.52351	9.82278	9.27126	10.1585	8.92709	9.10766	9.2076	8.75711	8.79804	6.55824	9.9615	8.79653	9.09102	9.30125	9.3572	9.07756	8.98382	9.98518	9.5469	9.23236	9.87031	8.74356	8.49768	9.97859	9.90763	5.65821	9.57867	7.05398	9.88647	9.27425	9.85095	8.81966	8.69302	9.31307	9.70186	9.95145	8.90879	9.77577	10.403	9.5719	8.28327	9.42426	9.66772	7.71735	9.79242	8.16069	9.22721	9.91109	9.45899
Cellulophaga	-1.40157	-1.34741	-1.67573	-1.41313	-1.83019	-1.45387	-1.33849	-1.70414	-1.67846	-1.75503	-1.76926	-1.55489	-1.44012	-1.3801	-1.66335	-1.30433	-1.79721	-1.33706	-1.38194	-1.48052	-1.33059	-1.64327	-1.64385	-1.5002	-1.42733	-1.64925	-1.49753	-1.43417	-1.3113	-1.48244	-1.42218	-1.72617	-0.577405	-1.58557	-1.3777	-1.21273	-1.58458	-1.30031	-1.40868	-1.54325	-0.721454	-1.49836	-0.377991	-1.41056	-1.23939	-1.36623	-1.60661	-1.30988	-1.59054
Cellulosilyticum	-1.43639	-1.38223	-1.71055	0.161488	-0.766394	-1.48869	-1.37331	-0.129519	-1.71327	-0.180408	-0.705463	-1.5897	-1.47493	-0.316306	-0.599551	-1.33915	-0.73341	-1.37188	-1.41675	0.43057	-1.36541	-1.67809	-0.580057	-1.53502	-0.363533	-1.68406	-1.53235	-1.46898	-1.34612	-1.51726	-1.457	-0.662377	-0.101396	-1.62038	0.196924	-1.24755	-1.6194	-1.33512	-1.44349	-1.57807	0.0910277	-1.53318	-1.51142	-1.44538	-1.27421	-1.40105	-1.64143	-1.34469	-0.526746
Cellulosimicrobium	-1.3394	-1.28525	-0.514957	-1.35097	-1.76802	-1.39171	-1.27632	-1.64198	-1.61629	-1.69286	-1.70709	-1.49272	-1.37795	-1.31794	-1.60118	-1.24217	-1.73504	-1.2749	-1.31977	-1.41836	-1.26843	-1.58111	-1.58169	-1.43803	-1.36516	-1.58708	-1.43536	-1.372	-1.24914	-1.42028	-1.36002	-1.66401	-1.61385	-1.5234	-1.31553	-1.15057	0.0870235	-1.23814	-1.34651	-1.48108	0.188009	-1.4362	-1.41444	-1.3484	-1.17723	-0.205454	-1.54445	-1.24771	-1.52838
Cellvibrio	-1.68048	-1.62632	-1.95464	-1.69204	-2.1091	-1.73278	-1.6174	-1.98305	-1.95737	-2.03394	-2.04817	-1.83379	-1.71903	-1.65901	-1.94226	-1.58324	-2.07611	-1.61597	-1.66085	-1.75943	-1.6095	-1.92218	-1.92276	-1.77911	-1.70624	-1.92816	-1.77644	-1.71308	-1.59021	-1.76135	-1.70109	-0.395644	-1.95493	-1.86447	-1.65661	-1.49164	-1.86349	-1.57922	-1.68759	-1.82216	-2.09897	-1.77727	-1.75551	-1.68947	-1.5183	-1.64514	-1.88552	-1.58879	-1.86945
Centipeda	-1.05065	-0.996487	-1.32481	-1.06221	-1.47927	-1.10295	-0.987565	-1.35322	-1.32753	-0.305493	-1.41833	-1.20396	-1.08919	-1.02918	-1.31242	-0.953409	-1.44628	-0.98614	0.0676002	-1.1296	-0.979669	-1.29235	-1.29293	-1.14928	-1.0764	-1.29832	-1.14661	-1.08324	-0.960379	-1.13152	-1.07126	-1.37525	-1.32509	-1.23464	-1.02677	-0.861808	-1.23366	-0.949383	-1.05775	-1.19233	-1.46914	-1.14744	-1.12568	-1.05964	-0.88847	-1.01531	-1.25569	-0.958953	-1.23962
Cesiribacter	-1.5952	-1.54104	-0.259923	-1.60676	-2.02382	-1.6475	-1.53212	-1.89777	-1.87208	-1.94866	-1.96289	-1.74851	-1.63374	-1.57373	-1.85697	-1.49796	-1.99083	-1.53069	-1.57556	-1.67415	-1.52422	-1.8369	-1.83748	-1.69383	-1.62095	-1.84287	-1.69116	-1.62779	-1.50493	-1.67607	-1.61581	-1.9198	-1.86964	-1.77919	-1.57132	-1.40636	-1.77821	-1.49393	-1.6023	-1.73688	-2.01369	-1.69199	-1.67023	-1.60419	-1.43302	-1.55986	-1.80024	-1.5035	-1.78417
Cetobacterium	-0.0574518	-1.10191	-1.43023	1.54042	0.165437	2.96602	-1.09298	-0.241455	3.91891	-1.50952	0.0856842	-1.30938	-0.0959991	1.2633	-1.41784	1.25696	-0.453088	0.854351	-1.13643	-0.136406	-1.08509	0.548144	0.954037	-1.25469	-1.18182	-1.40374	-1.25202	-1.18866	-1.0658	-1.23694	-1.17668	0.615256	-1.43051	-1.34006	-1.13219	0.642211	-1.33907	0.943654	-1.16317	-1.29774	-1.57456	-1.25286	-1.2311	-1.16506	-0.993889	-1.12073	1.03679	-1.06437	-1.34504
Chelonobacter	-0.994586	-0.940428	-1.26875	-1.00615	-1.42321	-1.04689	-0.931506	-1.29716	-1.27147	-1.34805	-1.36228	-1.1479	-1.03313	-0.973119	-1.25636	-0.89735	-1.39022	-0.930081	-0.974953	-1.07354	-0.92361	-1.23629	-1.23687	0.516222	-1.02035	-1.24227	-1.09055	-1.02718	-0.90432	-1.07546	-1.0152	-1.31919	-1.26903	-1.17858	-0.970714	-0.805749	-0.078984	-0.893323	-1.00169	-1.13627	-0.31447	-1.09138	-1.06962	-1.00358	-0.832411	-0.959248	-1.19963	-0.902894	-1.18356
Chishuiella	-0.172956	-0.118798	-0.447121	-0.18452	-0.601576	-0.225259	-0.109876	-0.475527	-0.449843	-0.526416	-0.540645	-0.326272	-0.211503	-0.151489	-0.434733	-0.07572	0.53002	-0.10845	-0.153323	-0.25191	-0.10198	-0.414658	-0.415239	-0.271586	-0.198715	-0.420635	-0.268916	-0.205554	-0.0826898	-0.253827	-0.193568	-0.497559	-0.447404	-0.356952	-0.149084	0.0158817	-0.355966	-0.071693	-0.180064	-0.314636	-0.591452	-0.269747	-0.247989	-0.181948	-0.0107809	-0.137618	-0.377997	-0.0812633	-0.361928
Chitinibacter	-0.5732	-0.519042	-0.847366	-0.584764	-1.00182	-0.625503	-0.510121	-0.875772	-0.850087	-0.926661	-0.94089	-0.726517	-0.611748	-0.551733	-0.834978	-0.475965	-0.968837	-0.508695	-0.553567	-0.652154	-0.502224	-0.814903	-0.815484	-0.67183	-0.598959	-0.820879	-0.669161	-0.605799	-0.482934	-0.654072	-0.593812	-0.897804	-0.847648	-0.757196	-0.549328	-0.384363	-0.756211	-0.471938	-0.580308	-0.714881	-0.991697	-0.669992	-0.648234	-0.582192	-0.411026	-0.537862	-0.778242	-0.481508	0.33644
Chitiniphilus	-1.45846	-1.4043	-1.73262	-1.47002	-1.88708	-1.51076	-1.39538	-1.76103	-1.73534	-1.81192	-1.82615	-1.61177	-1.49701	-1.43699	-1.72024	-1.36122	-1.85409	-1.39395	-1.43882	-1.53741	-1.38748	-1.70016	-1.70074	-1.55709	-1.48422	-1.70614	-1.55442	-1.49106	-1.36819	-1.53933	-1.47907	-1.78306	-1.73291	-1.64245	-1.43459	-1.26962	-1.64147	-1.3572	-1.46557	-1.60014	-1.87695	-1.55525	-1.53349	-1.46745	-1.29628	-1.42312	-1.6635	-1.36677	-1.64743
Chitinivibrio	-0.987128	-0.93297	-1.26129	-0.998692	-1.41575	-1.03943	-0.924048	-1.2897	-1.26401	-1.34059	-0.256205	-1.14044	-1.02568	-0.965661	-1.24891	-0.889892	-1.38276	-0.922622	-0.967495	-1.06608	-0.916152	-0.130218	-1.22941	-1.08576	-1.01289	-1.23481	-1.08309	-1.01973	-0.896862	-1.068	-1.00774	-1.31173	-1.26158	-1.17112	-0.963256	-0.79829	-1.17014	-0.885865	-0.994236	-1.12881	-0.307012	-1.08392	-1.06216	-0.99612	-0.824953	-0.95179	-1.19217	-0.895435	-1.1761
Chitinophaga	-2.1812	-2.12704	-2.45536	-2.19276	-2.60982	-2.2335	-2.11812	-2.48377	-2.45808	-2.53466	-1.4372	-2.33451	-2.21974	-2.15973	-0.968013	-2.08396	-2.57683	-2.11669	-2.16156	-2.26015	-2.11022	-2.4229	-1.32487	-2.27983	-1.10834	-2.42888	-2.27716	-2.2138	-2.09093	-2.26207	-2.20181	-2.5058	-2.45565	-2.36519	-2.15733	-1.99236	-2.36421	-2.07993	-2.18831	-2.32288	-2.59969	-2.27799	-2.25623	-2.19019	-2.01902	-2.14586	-2.38624	-2.08951	-2.37017
Chloroflexus	-1.6714	-1.61725	-1.94557	-1.68297	-2.10002	-1.72371	-1.60832	-1.97398	-1.94829	-2.02486	-2.03909	-1.82472	-1.70995	-1.64994	-1.93318	-1.57417	-2.06704	-1.6069	-1.65177	-1.75036	-1.60043	-1.91311	-1.91369	-1.77003	-1.69716	-1.91908	-1.76736	-1.704	-1.58114	-1.75228	-1.69202	-1.99601	-1.94585	-1.8554	-1.64753	-1.48257	-1.85441	-1.57014	-1.67851	-1.81308	-2.0899	-1.7682	-1.74644	-1.6804	-1.50923	-1.63607	-1.87645	-1.57971	-1.86038
Christensenella	0.273897	0.328055	-0.000268123	0.262333	-0.154723	5.48687	0.336977	-0.028674	4.03764	4.29619	-0.0937924	5.44846	0.23535	0.295364	0.0121195	0.371133	-0.121739	4.49729	2.16533	2.39217	0.344873	0.032195	4.62889	4.84341	6.25079	5.52168	4.84608	0.241299	0.364163	0.193026	0.253285	4.22596	-0.000550754	6.01683	4.23935	0.462735	3.08662	0.37516	0.266789	0.132217	5.44874	5.23653	4.8623	0.264905	0.436072	5.08836	2.59458	0.36559	6.66209
Chromobacterium	-1.60474	-1.55058	-1.8789	-1.6163	-2.03336	-1.65704	-1.54166	-1.90731	-1.88163	-0.859587	-1.97243	-1.75806	-1.64329	-1.58327	-1.86652	-1.5075	-2.00038	-1.54023	-1.58511	-1.68369	-1.53376	-1.84644	-0.74841	-1.70337	-1.6305	-0.753806	-1.7007	-1.63734	-1.51447	-1.68561	-1.62535	-1.92934	-1.87919	-1.78873	-1.58087	-1.4159	-1.78775	-1.50348	-1.61185	-1.74642	-2.02324	-1.70153	-1.67977	-1.61373	-1.44256	-1.5694	-1.80978	-1.51305	-1.79371
Chryseobacterium	-1.67253	-1.61837	-1.94669	-1.68409	-2.10115	-1.72483	-1.60945	-1.9751	-1.94941	-2.02599	-2.04022	-1.82584	0.241216	-1.65106	-1.9343	-1.57529	1.89886	-1.60802	-1.65289	-1.75148	-1.60155	-1.91423	-1.91481	-1.77116	-1.69828	-0.821593	-1.76849	-1.70512	-1.58226	-1.7534	-1.69314	-1.99713	-1.94697	-1.85652	-1.64865	-1.48369	-1.85554	-1.57126	-0.134567	-1.81421	-2.09102	-1.76932	-1.74756	-1.68152	-1.51035	-1.63719	-1.87757	-1.58083	-1.8615
Citrobacter	-1.73778	-1.68362	4.54974	-1.74934	-2.1664	-1.79008	-1.6747	-2.04035	-2.01466	2.95574	-2.10547	2.58238	-0.665573	-1.71631	-1.99955	-0.541928	-2.13341	-1.67327	1.7354	-1.81673	-0.521566	1.74156	-1.98006	-1.83641	-1.76353	0.21177	-1.83374	-1.77037	-1.64751	6.36994	-0.647637	0.79407	-2.01222	7.57059	-1.7139	0.30978	-1.92079	-1.63651	0.921851	-1.87946	-2.15627	-1.83457	-1.81281	-0.642646	-1.5756	-1.70244	-1.94282	-1.64608	-1.92675
Cloacibacterium	-0.348404	-0.294246	-0.62257	-0.359968	-0.777024	-0.400707	-0.285325	-0.650976	2.5102	-0.701865	-0.716094	-0.501721	3.39724	3.25658	-0.610182	-0.251169	-0.744041	-0.283899	-0.328771	1.18208	-0.277428	-0.590107	-0.590688	-0.447034	-0.374163	-0.596083	-0.444365	-0.381003	-0.258139	1.96862	-0.369016	1.72489	0.47576	2.96411	-0.324532	-0.159567	-0.531415	-0.247142	-0.355512	-0.490085	-0.766901	-0.445196	-0.423438	-0.357396	-0.18623	-0.313066	-0.553446	2.14118	-0.537377
Clostridioides	1.99061	1.42404	2.66963	0.692783	1.55125	1.04503	1.8831	2.10974	2.4071	2.86711	1.37931	5.64793	0.901417	4.27364	-0.619684	1.0274	1.85612	2.75485	1.95548	3.29812	3.39425	3.8217	2.22488	0.363792	3.04108	2.89929	3.71869	0.112375	2.74751	-0.420808	0.102531	3.85312	6.60939	3.35269	0.981631	2.80735	2.12611	1.76288	1.83646	-0.481617	1.35005	1.38004	-0.41497	1.48102	0.285317	2.41984	4.76945	0.564538	2.55095
Clostridium	11.2027	11.7032	11.6725	11.9303	12.046	12.4445	11.4832	11.1784	12.4004	12.7337	12.5353	12.0671	11.3826	13.3074	11.9707	9.80935	11.9725	11.5493	10.3605	12.6615	10.0981	12.6872	11.3583	11.5784	12.8882	11.3698	11.8193	10.8301	12.8042	10.416	12.0997	11.5761	11.9133	12.01	10.9331	9.60748	10.541	11.3477	10.3077	11.8512	12.1281	10.8967	10.8711	11.2332	10.8981	12.1648	11.9006	11.4802	11.3575
Cobetia	-1.43366	-1.3795	-1.70783	-1.44523	-1.86228	-1.48597	-1.37058	-1.73623	-1.71055	-1.78712	-1.80135	-1.58698	-1.47221	-1.4122	-1.69544	-1.33643	-1.8293	-1.36916	-1.41403	-1.51262	-1.36269	-1.67536	-1.67595	-1.53229	-1.45942	-1.68134	-1.52962	-1.46626	-1.3434	-1.51453	-1.45427	-1.75827	-1.70811	-1.61766	-1.40979	-1.24482	-1.61667	-1.3324	-1.44077	-1.57534	-1.85216	-1.53045	-1.5087	-1.44265	-1.27149	-1.39832	-1.6387	-1.34197	-1.62263
Cohaesibacter	-1.71013	-1.65597	-1.9843	-1.72169	-2.13875	-1.76243	-1.64705	-2.0127	-1.98702	-2.06359	-2.07782	-1.86345	-1.74868	-1.68866	-1.97191	-1.6129	-2.10577	-1.64563	-1.6905	-1.78908	-1.63915	-1.95183	-1.95241	-1.80876	-1.73589	-1.95781	-1.80609	-1.74273	-1.61987	-1.791	-1.73074	-2.03473	-1.98458	-1.89413	-1.68626	-1.52129	-1.89314	-1.60887	-1.71724	-1.85181	-2.12863	-1.80692	-1.78516	-1.71912	-1.54796	-1.67479	-1.91517	-1.61844	-1.8991
Collinsella	5.71494	4.82439	6.36868	5.86036	5.80232	6.57913	5.80334	6.68896	7.20394	4.17983	6.65563	8.4819	6.61587	3.94343	5.89182	6.24286	6.35283	5.28211	8.53953	5.89873	6.25058	6.83906	7.04124	5.40771	4.5211	7.22932	10.8395	5.0197	6.0845	7.03154	7.11908	7.38549	5.36101	7.09899	4.73391	4.99026	7.10577	4.04204	11.7478	8.70648	4.63292	6.65236	7.1215	6.54488	7.26332	7.61275	8.3232	6.37581	6.50425
Colwellia	0.116233	-1.53317	2.16625	-1.59889	2.07302	0.0291048	1.60703	1.84543	3.88305	2.68593	-0.806749	1.45424	-1.62587	-0.359666	-1.8491	0.247122	1.89571	1.49146	-1.56769	-1.66628	-0.310158	2.18523	2.95287	1.52004	0.851926	1.59771	1.75515	-0.413732	-0.348794	2.0961	2.48003	2.25164	2.9207	-0.0785969	-1.56345	0.270245	2.87723	-1.48606	2.48837	-1.72901	2.7018	2.43128	3.25623	-0.467005	0.837746	-1.55199	1.57442	0.16188	0.709587
Comamonas	-1.58607	4.67375	4.57885	-1.59763	8.15837	5.79532	-1.52299	4.33826	-1.86296	4.54928	4.90851	4.64632	-1.62462	7.25769	4.46459	4.97127	-1.98171	-1.52156	-1.56644	-1.66502	-1.51509	-1.82777	4.63072	4.85533	-1.61183	-1.83375	-1.68203	-1.61867	-1.4958	-1.66694	-1.60668	9.75633	-1.86052	-1.77007	-1.5622	-1.39723	-1.76908	-1.48481	-1.59318	-1.72775	-2.00457	-1.68286	-1.6611	-1.59506	0.522015	-1.55073	-0.692499	-1.49438	-1.77504
Commensalibacter	-0.932994	-0.878836	-1.20716	-0.944558	-1.36161	-0.985297	-0.869914	-1.23557	-1.20988	-1.28645	-1.30068	-1.08631	-0.971541	-0.911526	-1.19477	-0.835758	-1.32863	-0.868488	-0.913361	-1.01195	-0.862018	-1.1747	-1.17528	-1.03162	-0.958753	-1.18067	-1.02895	-0.965592	-0.842728	-1.01387	-0.953605	-1.2576	-1.20744	-1.11699	-0.909122	-0.744156	-1.116	-0.831731	-0.940102	-1.07467	-1.35149	-1.02978	-1.00803	-0.941986	-0.770819	-0.897656	-1.13804	-0.841301	-1.12197
Conchiformibius	-0.798792	-0.744634	1.49199	-0.810356	-1.22741	0.247517	-0.735713	-1.10136	-1.07568	1.04497	-1.16648	-0.952108	-0.83734	-0.777325	-1.06057	-0.701556	-0.0958161	-0.734287	-0.779159	-0.877746	-0.727816	-1.04049	-1.04108	-0.897422	-0.824551	-1.04647	-0.894753	-0.831391	-0.708526	-0.879664	-0.819404	-1.1234	-1.07324	-0.982788	-0.77492	-0.609955	-0.981802	-0.69753	-0.8059	-0.940473	0.979936	-0.895584	-0.873826	-0.807784	-0.636617	-0.763454	-1.00383	-0.7071	-0.987765
Coprobacillus	8.97405	6.44873	6.53136	6.82982	6.5084	7.54521	6.31097	6.81044	7.35913	6.56318	7.2662	6.35609	5.44419	6.69921	6.99998	7.74632	7.87033	5.8089	6.68562	6.2227	6.15438	6.92978	6.85654	5.12646	5.9307	7.27817	5.28728	7.10584	9.22485	4.32948	5.41843	6.74416	7.85545	7.54665	6.72985	5.59483	4.6274	6.16969	5.46466	6.51563	6.81517	7.63401	7.89787	6.94726	5.54046	8.05168	5.45611	5.2109	6.06444
Coprobacter	5.00142	4.07527	4.89149	4.41082	4.4062	6.78787	-0.293658	5.3639	3.66785	5.16567	3.61254	7.11197	5.39059	5.39591	3.52462	3.71079	5.3245	-1.39084	0.173721	3.37097	1.01352	3.33339	6.90984	4.87158	3.34721	7.51073	6.87793	4.96901	4.4962	6.84087	-1.47596	5.16454	2.96155	4.0611	5.90611	3.12794	3.41789	6.36113	3.52797	3.91408	3.76001	-1.55214	1.03457	4.60579	4.44662	4.53544	3.19665	3.81249	1.51471
Coprococcus	9.3117	8.42319	8.52028	10.5575	9.55988	9.16609	9.38962	8.75495	9.18773	8.67795	8.31204	10.1098	9.05932	9.7517	8.49113	8.83722	8.08497	8.71819	8.82688	10.507	8.76663	9.54933	8.86921	9.98844	11.6707	9.14241	8.92616	7.86127	8.80351	9.28553	10.3788	9.02544	8.54915	10.1724	11.8474	8.84565	8.82242	9.02245	9.19262	10.5267	8.31358	11.9874	11.5742	8.79008	8.22917	9.03636	8.52229	8.11951	9.25124
Coraliomargarita	-0.928228	-0.874069	-1.20239	-0.939791	-1.35685	-0.980531	-0.865148	-1.2308	0.740796	-1.28169	2.71142	-1.08154	-0.966775	-0.90676	-1.19001	-0.830992	-1.32386	-0.863722	-0.908594	-1.00718	-0.857251	-1.16993	-1.17051	0.0717549	-0.953987	-1.17591	-1.02419	-0.960826	-0.837962	-1.0091	-0.948839	-1.25283	2.16462	-1.11222	-0.904356	-0.73939	-1.11124	-0.826965	-0.935335	-1.06991	-1.34672	-1.02502	-1.00326	-0.93722	-0.766053	-0.892889	-1.13327	-0.836535	-1.1172
Corallococcus	-0.482429	-0.428271	-0.756594	-0.493993	3.74291	1.41118	-0.419349	3.25805	1.63858	-0.83589	3.59253	-0.635745	1.42493	-0.460962	-0.744207	-0.385193	4.41524	-0.417924	-0.462796	-0.561383	-0.411453	-0.724131	0.3739	-0.581059	-0.508188	-0.730108	-0.57839	-0.515027	-0.392163	-0.563301	-0.503041	2.99963	-0.756877	-0.666425	0.640055	-0.293592	-0.665439	0.717446	-0.489537	-0.62411	2.04351	-0.57922	-0.557463	-0.491421	1.62566	-0.447091	-0.68747	-0.390737	-0.671401
Corynebacterium	5.98246	1.58227	4.02653	3.67603	2.96323	3.65434	4.87341	3.59266	4.36474	4.73015	1.64609	2.57848	2.99364	2.2267	1.51631	2.03081	2.51877	3.26659	2.15388	4.5402	2.64239	3.50296	2.53507	3.37539	2.92947	4.60066	2.19673	4.96644	3.32312	3.05611	4.97843	3.50689	2.63996	4.84566	3.67224	3.77648	1.47412	3.20491	2.56246	4.12727	2.94418	4.02159	3.924	3.61562	3.94158	5.1188	2.86351	4.30538	3.37602
Couchioplanes	-2.15851	-2.10435	-2.43268	-2.17008	-2.58713	-2.21081	-2.09543	-2.46108	-2.4354	-2.51197	-2.5262	-2.31183	-2.19706	-2.13704	-2.42029	-2.06128	-2.55415	-2.09401	-2.13888	-2.23747	-2.08754	-2.40021	-2.40079	-2.25714	-2.18427	-2.40619	-2.25447	-2.19111	-2.06825	-2.23938	-2.17912	-2.48311	-2.43296	-1.2439	-2.13464	-1.96967	-2.34152	-2.05725	-2.16562	-2.30019	-2.57701	-2.2553	-2.23354	-2.1675	-1.99634	-2.12317	-2.36355	-2.06682	-2.34748
Crenobacter	-1.08544	-1.03128	-1.35961	-1.09701	-1.51406	-1.13774	-1.02236	-1.38801	-1.36233	-1.4389	-1.45313	-1.23876	-1.12399	-1.06397	-1.34722	-0.988206	-1.48108	-1.02094	-1.06581	-1.1644	-1.01447	-1.32714	-1.32772	-1.18407	-1.1112	-1.33312	-1.1814	-1.11804	-0.995176	-1.16631	-1.10605	-1.41005	-1.35989	-1.26944	-1.06157	-0.896604	-1.26845	-0.984179	-1.09255	-1.22712	-1.50394	-1.18223	-1.16047	-1.09443	0.175346	-1.0501	-1.29048	-0.993749	-1.27441
Croceivirga	-1.34455	0.655519	-1.61871	-0.257501	-1.77317	-1.39685	-1.28147	-1.64712	-1.62144	-1.69801	-0.102801	-1.49787	-1.3831	-1.32308	-1.60633	-1.24731	-1.74019	-1.28004	-1.32492	-1.4235	-1.27357	-1.58625	-1.58683	-1.44318	-1.37031	-1.59223	-1.44051	-1.37715	-1.25428	-1.42542	-1.36516	-1.66915	-1.619	-1.52855	-1.32068	-1.15571	-1.52756	-1.24329	-1.35166	-1.48623	-1.76305	-1.44134	-1.41958	-1.35354	-1.18237	-1.30921	-1.54959	-0.154244	-1.53352
Crocinitomix	-1.56598	-1.51182	-1.84014	-0.478929	-1.9946	-1.61828	-1.5029	-0.769936	-1.84286	-1.91944	-1.93367	-1.71929	-1.60452	-1.54451	-1.82775	-1.46874	-1.96161	-1.50147	-1.54634	-1.64493	-1.495	-1.80768	-1.80826	-1.66461	-1.59174	-1.81366	-1.66194	-1.59858	-1.47571	-1.64685	-0.487976	-1.89058	-1.84043	-1.74997	-1.5421	-1.37714	0.648908	-1.46471	-1.57308	-1.70766	-1.98447	-1.66277	-1.64101	-1.57497	-1.4038	-1.53064	-1.77102	-1.47428	-1.75495
Crocosphaera	-1.86564	-1.81148	-2.13981	-1.87721	-2.29426	-1.91795	-1.80256	-2.16821	-1.04392	-2.2191	-2.23333	1.34834	-1.90419	-1.84417	-2.12742	-1.76841	-2.26128	-1.80114	0.551886	-1.9446	-1.79467	-2.10734	-2.10793	-0.86566	-1.8914	-2.11332	-1.9616	-1.89824	-1.77538	-1.94651	-1.88625	-2.19025	-2.14009	-2.04964	-0.743158	-1.6768	-2.04865	-1.76438	-1.87275	-2.00732	-2.28414	-0.863821	-0.842063	-1.87463	-1.70347	-1.8303	-2.07068	-1.77395	-2.05461
Cronobacter	-1.5432	-1.48904	-1.81737	-1.55476	-0.873208	-1.5955	-1.48012	-1.84577	-1.82009	0.0492493	-1.91089	1.79196	-1.58175	-1.52173	-1.80498	-1.44596	-1.93884	-1.47869	-1.52357	-1.62215	-1.47222	0.923148	-1.78548	-1.64183	-1.56896	-1.79088	-1.63916	-1.5758	-1.45293	3.09071	-1.56381	-1.8678	-1.81765	-1.7272	-1.51933	-1.35436	-1.72621	-1.44194	-1.55031	-1.68488	-1.9617	-1.63999	-1.61823	-1.55219	-1.38103	-0.40925	-1.74824	-1.45151	-1.73217
Cruoricaptor	-0.836768	-0.78261	-1.11093	-0.848332	-1.26539	-0.889071	-0.773688	-1.13934	-1.11365	-1.19023	-1.20446	-0.990084	-0.875315	-0.815301	-1.09855	-0.739532	-1.2324	-0.772263	-0.817135	-0.915722	-0.765792	-1.07847	-1.07905	-0.935398	-0.862527	-1.08445	-0.932729	-0.869366	-0.746502	-0.91764	-0.85738	-1.16137	-1.11122	-1.02076	-0.812896	-0.64793	-1.01978	-0.735505	-0.843876	-0.978449	-1.25526	-0.933559	-0.911801	-0.84576	-0.674593	-0.80143	-1.04181	-0.745076	-1.02574
Cryobacterium	-1.21272	-1.15856	-1.48689	-1.22429	-1.64134	-0.166414	-1.14964	-0.416682	-1.48961	-0.467571	-1.58041	-1.36604	-1.25127	-1.19126	-1.4745	-1.11549	-1.60836	-1.14822	-1.19309	-1.29168	-1.14175	-1.45443	-1.45501	-1.31135	-1.23848	-1.4604	-1.30868	-1.24532	-1.12246	-1.29359	-1.23333	-1.53733	-1.48717	-1.39672	-1.18885	-1.02389	-1.39573	-1.11146	-1.21983	-0.255791	-0.0217817	-1.30951	-1.28776	0.387723	-1.05055	-1.17738	-1.41776	-1.12103	-1.4017
Cryptobacterium	0.405469	-0.638985	-0.967309	-0.704707	-1.12176	0.353166	-0.630064	-0.995715	0.128582	-1.0466	-1.06083	-0.84646	-0.731691	-0.671676	-0.954921	-0.595908	0.00983267	-0.628638	-0.67351	-0.772097	-0.622167	-0.934846	-0.935427	-0.791773	-0.718902	6.76399	5.39916	-0.725742	-0.602878	-0.774015	-0.713755	-1.01775	-0.967591	-0.87714	-0.669271	-0.504306	-0.876154	-0.591881	-0.700251	-0.834824	-1.11164	-0.789935	-0.768177	-0.702136	0.567644	-0.657805	-0.898185	-0.601451	-0.882116
Culturomica	-1.51897	-1.46481	-1.79313	-1.53053	-1.94759	-1.57127	-1.45589	-1.82154	-1.79585	-1.87243	-1.88666	-1.67228	-1.55751	-1.4975	-1.78074	-1.42173	-1.9146	-1.45446	-1.49933	-1.59792	-1.44799	-1.76067	-1.76125	-1.6176	-1.54473	7.78622	-1.61493	-1.55156	-1.4287	-1.59984	-1.53958	-1.84357	-1.79341	-1.70296	-1.49509	-1.33013	-1.70198	-1.4177	-1.52607	-1.66065	-1.93746	-1.61576	-1.594	6.56977	-1.35679	-1.48363	-1.72401	-1.42727	-1.70794
Cupriavidus	-2.07576	-0.352399	-2.34992	-2.08732	-2.50438	-2.12806	-0.832527	-2.37833	-2.35265	-2.42922	-2.44345	-2.22908	-2.11431	-2.05429	-2.33754	-1.97852	-1.37278	-2.01125	-2.05613	-2.15471	-2.00478	-2.31746	-2.31804	-2.17439	-0.824744	-2.32344	-0.975397	-2.10836	-1.98549	-2.15663	-2.09637	-2.40036	-2.35021	-2.25976	-2.05189	-1.88692	-2.25877	-1.9745	-2.08287	-2.21744	-1.3141	-2.17255	-2.15079	-2.08475	-1.91358	-2.04042	-2.2808	-1.98407	-2.26473
Curtobacterium	-1.34473	-1.29057	-1.61889	-1.35629	-1.77335	-1.39703	-1.28165	-1.6473	-1.62162	-1.69819	-1.71242	-1.49804	-1.38328	-1.32326	-1.60651	-1.24749	-1.74036	-1.28022	-1.3251	-1.42368	-1.27375	-1.58643	-1.58701	-1.44336	-1.37049	-1.59241	-1.44069	-1.37733	-1.25446	-1.4256	-1.36534	-0.570719	-1.61918	-1.52872	-1.32086	-1.15589	-1.52774	-1.24347	-1.35184	-1.48641	-1.76322	-1.44152	-1.41976	-1.35372	-1.18255	-1.30939	-1.54977	-1.25304	-1.5337
Curvibacter	-1.95665	-1.90249	-2.23082	-1.96822	-2.38527	-2.00895	-1.89357	-2.25922	-2.23354	-2.31011	-2.32434	-2.10997	-1.9952	-1.93518	-2.21843	-1.85942	-2.35229	-1.89215	-1.93702	-2.03561	-1.88568	-2.19835	-2.19893	-2.05528	-1.98241	-2.20433	-2.05261	-1.98925	-1.86639	-0.938911	-1.97726	-2.28125	-2.2311	-2.14065	-1.93278	-1.76781	-2.13966	-1.85539	-1.96376	-2.09833	-2.37515	-2.05344	-2.03168	-1.96564	-1.79448	-1.92131	-2.16169	-1.86496	-2.14562
Cutibacterium	5.23421	1.04848	0.514447	0.13505	1.01721	1.82872	1.06031	2.04064	1.99062	0.640861	0.675361	1.45814	-0.991982	2.8768	0.732544	2.17532	2.37383	2.05664	-0.933801	0.0676598	0.796285	4.11005	3.55438	0.689982	0.953558	0.998025	1.35046	6.16839	3.48276	2.9381	1.48843	2.22959	1.99306	-0.0373823	0.679871	2.55957	-0.0363964	3.26072	3.01186	0.583628	-1.37193	1.66585	0.927184	0.978981	1.40788	2.97583	1.72045	1.59972	2.30379
Cyclobacterium	-1.76875	-1.71459	-0.944306	-1.78032	-2.19737	-1.82106	-1.70567	-2.07132	-2.04564	-2.12221	-2.13644	-1.92207	-1.8073	-1.74729	-2.03053	-1.67152	-1.06578	-1.70425	-1.74912	-1.84771	-1.69778	-2.01046	-2.01104	-0.76877	-1.79451	-2.01643	0.0811966	-1.80135	-1.67849	-1.84962	-1.78936	-2.09336	-0.0972908	-1.95275	-1.74488	-1.57992	-1.95176	-1.66749	-1.77586	-1.91043	-0.241339	-1.86554	-1.84379	-1.77774	-1.60658	-1.73341	-1.97379	-1.67706	-1.95773
Cystobacter	-2.54312	-2.48896	-2.81729	-1.45607	-2.97174	-2.59543	-2.48004	-2.84569	-2.82001	-2.89658	-2.91081	-2.69644	-2.58167	-2.52166	-2.8049	-2.44589	-2.93876	-2.47862	-2.52349	-2.62208	-2.47215	-0.38693	-2.78541	-2.64175	-2.56888	-2.7908	-2.63908	-2.57572	-2.45286	-2.62399	-2.56373	-2.86773	-2.81757	-2.72712	-2.51925	-2.35429	-2.72613	-2.44186	-2.55023	-2.6848	-2.96162	-2.63991	-2.61816	-2.55211	-0.77151	-2.50778	-2.74816	-2.45143	-2.7321
Cytophaga	-1.52226	-1.4681	-1.79642	-1.53382	-1.95088	-1.57456	-1.45918	-1.82483	-1.79914	-1.87572	-1.88995	-1.67557	-1.5608	-1.50079	-1.78403	-1.42502	-1.91789	-1.45775	-1.50262	-1.60121	-1.45128	-1.76396	-1.76454	-1.62089	-1.54801	-1.76993	-1.61822	-1.55485	-1.43199	-1.60313	-1.54287	-1.84686	-1.7967	-1.70625	-1.49838	-1.33342	-1.70527	-1.42099	-1.52936	-1.66394	-1.94075	-1.61905	-1.59729	-1.53125	-1.36008	-1.48692	-1.7273	-1.43056	-1.71123
Dechloromonas	-1.47917	-1.42501	-1.75334	-1.49074	-1.90779	-1.53148	-1.41609	-0.683132	-1.75606	-1.83263	-1.84686	-1.63249	-1.51772	-1.45771	1.69304	-1.38194	-1.87481	-1.41467	-1.45954	3.05699	-1.4082	-1.72088	-1.72146	-1.5778	-1.50493	-1.72685	-1.57513	-1.51177	-1.38891	-1.56004	-1.49978	-1.80378	-1.75362	-1.66317	-1.4553	-1.29034	-1.66218	-1.37791	-1.48628	-1.62085	-1.89767	-1.57596	-1.55421	-1.48816	1.0809	-1.44383	-1.68421	-1.38748	-1.66815
Deefgea	-0.24791	-0.193752	-0.522076	-0.259474	-0.67653	-0.300213	-0.184831	-0.550482	-0.524797	-0.601371	-0.6156	-0.401226	-0.286458	-0.226443	-0.509688	-0.150674	-0.643546	-0.183405	-0.228277	-0.326864	-0.176934	-0.489612	-0.490194	-0.34654	-0.273669	-0.495589	-0.343871	-0.280509	-0.157644	-0.328782	-0.268522	-0.572514	-0.522358	-0.431906	-0.224038	-0.0590728	-0.43092	-0.146648	-0.255018	-0.389591	-0.666407	-0.344702	-0.322944	-0.256902	-0.0857354	-0.212572	-0.452952	-0.156218	-0.436883
Deinococcus	-1.45675	-1.4026	-1.73092	-1.46832	-1.88537	-1.50906	-1.39367	-1.75932	-1.73364	-1.81021	-1.82444	-1.61007	-0.396689	-1.43529	-1.71853	-1.35952	-1.85239	-1.39225	-1.43712	-1.53571	-1.38578	-1.69846	-1.69904	-1.55538	-1.48251	-1.70443	-1.55271	-1.48935	-1.36649	-1.53763	-1.47737	-1.78136	-1.7312	-1.64075	-1.43288	-1.26792	-1.63976	-1.35549	-1.46386	-1.59843	-1.87525	-1.55354	-1.53179	-1.46575	-1.29458	-1.42142	-1.66179	-1.36506	-1.64573
Demequina	-0.977186	-0.923028	-0.152739	-0.98875	-1.40581	-1.02949	-0.914107	-1.27976	-1.25407	-1.33065	-1.34488	-1.1305	-1.01573	-0.955719	-1.23896	-0.879951	-1.37282	-0.912681	-0.957553	-1.05614	-0.90621	-1.21889	-1.21947	-1.07582	-1.00295	-1.22487	-1.07315	-1.00978	-0.88692	-1.05806	-0.997798	-1.30179	-1.25163	-1.16118	-0.953314	-0.788349	-1.1602	-0.875924	-0.984294	-1.11887	-1.39568	-1.07398	-1.05222	0.112434	-0.815012	-0.941848	-1.18223	-0.885494	-1.16616
Dendrosporobacter	-1.45336	-1.3992	-1.72752	-1.46492	-1.88198	-1.50566	-1.39028	-1.75593	-1.73024	-1.80682	-1.82105	-1.60667	-1.4919	-1.43189	-1.71513	-1.35612	-1.84899	-0.290239	-1.43372	-1.53231	-1.38238	-1.69506	-1.69564	-1.55199	-0.380503	2.23079	-1.54932	-1.48595	-1.36309	-1.53423	-1.47397	-1.77796	-1.7278	-1.63735	-1.42948	-1.26452	-1.63637	-1.35209	-1.46046	-1.59504	-1.87185	-1.55015	-1.52839	-1.46235	-1.29118	-1.41802	-1.6584	-1.36166	-1.64233
Dermacoccus	0.438135	-1.11715	-0.346856	-0.084255	-1.59992	-1.22361	1.28967	0.472035	-1.44819	1.18329	1.75684	1.89426	-1.20985	0.459602	-1.43308	1.12316	0.830956	-0.00818571	-1.15167	-0.151645	1.46462	0.196432	0.532323	-0.171321	-1.19706	-1.41898	1.29769	1.84062	0.5284	1.88332	3.36196	1.21214	-1.44575	1.20965	-1.14743	2.15303	-1.35431	0.539397	1.38654	0.296454	-1.5898	-1.26809	-0.147725	0.765615	-1.00913	0.809945	-1.37634	0.529827	-1.36028
[truncated: 605 more rows]
[truncated: 64 more columns]

## Sheet: Bacteria_phylum_counts
	CH601	CH602	CH609.1	CH611	CH616	CH617	CH619	CH620	CH621	CH622	CH624	CH626	CH627	CH628	CH632	CH633	CH638	CH640	CH646	CH650	CH655	CH661	CH663	CH672	CH673	CH675	CH679	CH687	CH689	CH698	CH704	CH707	CH712	CH716	CK2001	CK2002	CK2018	CK2019	CK2021.3	CK2025	CK2036	CK2049.1	CK2049.2	CK2054	CK2056	CK2058	CK2066	CK2075	CK2081
[truncated: 20 more rows]
[truncated: 64 more columns]

[truncated: 15 more sheets: Bacteria_phylum_raw abundnaces, Bacteria_phylum_clrvalues, Fungi_genus_counts, funggenus_raw abundances, Fung_genus_clrvalues, Fungi_phylum_counts, fungphylum_raw abundances, Fungi_phylum_clrvalues, Resgenes_counts, Resgenes_raw abundances, Resgenes_alrvalues, Resclass_counts, Resclass_raw abundances, Resclass_alrvalues, PERMANOVA_AMR genes]
